# Supplementary material for: Molecular Phylogenetic Analysis of Candida krusei
Source: Mycopathologia. 2022 Jun 11;187(4):333–43. doi: 10.1007/s11046-022-00640-x (PMC9325932; doi:10.1007/s11046-022-00640-x)
Supplement: Supplementary file 1 — (FASTA 554 kb) [file 11046_2022_640_MOESM1_ESM.fasta]

>ST1
AATCCCCAAACCATTTGTATCCATACTGGAATTGGGTTTTTGGATCATATGCTACACGCATTAGCCAAACATTCAGGGTGGTCCCTCATTGTTGAGTGCATTGGTGATTTTACATATTGACGACCATCACACAATGCGAAGACTGTGGGCATTGCATTGGGTGAGGGCGTTTCACGAGGCGCTTACGGCCCACGGTCCCATCAGAGGTGTCAAGAGATTTGGCTATGCCCTATGCACCATTGGATGAGGCCCTAAGTAGGGCTGTTGTTGATTTAAGTAATTCGCCCGTTTGCCGTTGTAGAACTAGGTTTGAAAAAGAGAAAAGATTGGCGACTTGAGCTGTGAGATGATTCCCCATGTTTTAGAGGAGTTTTGCAACTTCTGCAAGACCTCACTATGCATGTTGATTGGTAACTTTGCCAGCCGACAAGCTACTCGGTCTCTCTCCCTTGAAGAGCGAGATCGTCAAGGGGACGGACATTTTGATTGTTAGAGAGTTGGTTGGAGGTATCTACTTTGGGGAGAGAGAGGAGGACACGGGAAGGTGGTAGAGCGTGGGATACTGAGGCGTACTCGGTTGAGGAAGTTACTAGAATCACTAGAATGGCGGCATTTCTAGCGTTACAGAACGATCCGCCATTACCCCGTATGGTCTATTGATAAGGCCAACGTTTTGGCATCGTCCCGATTATGGAGGGAAAACCGTTGAACCATGTCATGGCAACGGAATTCCCGCAATTGACTTCTACAGCATCAGTTGGTCGACAGTGCGGCTATGATTTTAGTCAAGTCTCCAACGAAGCTCAACGGAATCATGATCACCTCCAACATGTTTGGCGACATTTTGTCCGACGAGGCCAGCGTTATTCCCGGTTCCTTGGGCCTCCTACCTTCCGCGTCTCTTTGCTTCTCTACCAGACCACAAACAAAGCCTTTGGTCTCTACGAACCATGTCATGGCCTCTGCCCCAGACCTTGCCCCAGAACAAGGTGAATCCAGTTGCCACCATTTTGTCGGCAGCAATGATGCTCAAGCTCTCGCTTCATTTGAGTGGGTCACGCTGGACCTTGAGTCTAAGACGGGATTTAGACCAATTACACGAATTGGCCTTTATGATCATTATGTCCGAAGATCATGATGCTGTATTCAGGTTTGCATACTCTAAGTCCTTTTTTCAATTGGGCGGTTAAAAACCACCAGGATGGGTAAAGGAATGGAATGTTGGCCGTCCGTGTCAAAGAAACAGGGAGACCTAGTTGCTTTTATCAGCGGTGTACCATGTGATTTAACTGTTAGAAAAAATACTGTAAAATCTGTTGAAATCAACTTCTTGTGTGTTCATAAGCAGTTAAGATCTAAGGAGACTGGCGCCATTGCTGATCAAGGAAGTCACTAGAAGGGTCAACTTACATAACATTTGGCAGGCTTTGTATACATCCGGTACGGTTTTACCAAAGCCTGTGACTACATGTAGGTACGGCCACAGACCATTGAATTGGGCCCAAACTTTTTGAAGTGGGCTTTAGTTCCCTAACCAACCTGGTGAAACTAAGGCTAGTATGGTTGCTAAACTAAGTCTCGGGAAGTGAAATAATGAGGAATATTGATGAGGGTAGGGCCAGAGTGGTTCGAAATATCAGTAAATCAAAGTCACTGAAAAATGGGCCTTTCCTTGTTGGTGTTTTCCGTAATCAACCTTTAGAAGACGTTATCTAAAGCTAGCAAAGAGCCTTAATTTTGGATTTTGTACAGTTTACATGGTTCTGAAAACGTGGATGATTATTCTAGGCCAACTTGATATCTCCCGTTATTTCATAGGTTCTGTTCTTAATAAACCTGGGAATAGAGAATGCACTAATGACCCATAAGTTCATCATTCCATTATTAGATTCCGAAGTGGGACGGAGAGGGGAAATTGATTGACTGGGATGATGCAAGTTCGTTTTGGGGGACAAGATGAAAGGGAGATACATTTTTAGCAGGTGGGAAACAAATGCCATTATGCTCAATATTTTAGGGTCTGATGGTGCCAAATGGCGAACTTGAACTTTGTAAAAAGAGCACTTGAAACTACAAGCGGCTTCTGTCTATCTTTACGGGAAGTCAACTAGACCAAAGAGAAAAATGGGTCATGTTAACATTGTTTCGGGTTCTATGTCTGATTGTGATACGTAAACTTGCATACATTTGAGGGCTCTGGTGGCCTTCCGATAACAAAATCAACAGAAAATGCGGTTTCAGGCACCTCTAAAGCTCCATTAGTGGGTGTTATAATGGGTTCAGATTCGGATTTACCTGTCATGTCCTGCTGGTTGTAATTATCTTAAAGAAGTTTGGTGTTCCGTTTGAAAGGTCACCATTGTGTCAGCACATAGAACCCCACAAAGGATGGCCAAGTATGCGATTGAGGCACCGAGGAGAGGAGTTAAGATGTATAATTGCCGGTGCTGGCGGTGCTGCTCATTTAAAAGATTAGAGACTTATGGATCACTGTTTTGCCAAACAGGCCTTCCACCTTATTCACCCAGAGGGACTCATTCTTTGACTTGGGAGGTCATTCTATTTTAGCAACTAGAATGATTTTTGAATTGAGAAAAAAACTATTCATTGATGTTCCATTAGGGACTATTTTCAAGCACCCAACCATTTCATCATTTGCTTCAGCAGTTCAAAGGTTATCAAACCATGGAAAGATGGTTCTGAAACAGCGGAAAATGATGCCGTAGGAAAATGAAAACGCCTCAAAGATTGATTATTATGAAGACGCGGTTAAACTTTCAAAGACCCCAATTGAAACATACATATCAGACATTGGAGAGACTTGATCCTTCGAAAGAAATCAATATTTTCCTTACCTGGTGCAACAGGTTTCTTGGGTACTTTCATTGCCGAAGGAACTATTACAGCGTTCTGAACT
>ST10
AATCCCCAAACCATTTGTATCCATACTGGAATTGGGTTTTTGGATCATATGCTACACGCATTAGCCAAACATTCAGGGTGGTCCCTCATTGTTGAGTGCATTGGTGATTTTACATATTGACGACCATCACACAATGCGAAGACCGTGGGCATTGCATTGGGTGAGGGCGTTTCACGAGGCGCTTACGGCCCACGGTCCCATCAGAGGTGTCAAGAGATTTGGCTATGCCCTATGCACCATTGGATGAGGCCCTAAGTAGGGCTGTTGTTGATTTAAGTAATTCGCCCGTTTGCCGTTGTAGAACTAGGTTTGAAAAAGAGAAAAGATTGGCGACTTGAGCTGTGAGATGATTCCCCATGTTTTAGAGGAGTTTTGCAACTTCTGCAAGACCTCACTATGCATGTTGATTGGTAACTTTGCCAGCCGACAAGCTACTCGGTCTCTCTCCCTTGAAGAGCGAGATCGTCAAGGGGACGGACATTTTGATTGTTAGAGAGTTGGTTGGAGGTATCTACTTTGGGGAGAGAGAGGAGGACACGGGAAAGTGGTAGAGCGTGGGATACTGAGGCGTACTCGGTTGAGGAAGTTACTAGAATCACTAGAATGGCGGCATTTCTAGCGTTACAGAACGATCCGCCATTACCCGGTATGGTCTATTGATAAGGCCAACGTTTTGGCATCGTCCCGATTATGGAGGGAAAACCGTTGAACCATGTCATGGCAACGGAATTCCCGCAATTGACTTCTACAGCATCAGTTGGTCGACAGTGCGGCTATGATTTTAGTCAAGTCTCCAACGAAGCTCAACGGAATCATGATCACCTCCAACATGTTTGGCGACATTTTGTCCGACGAGGCCAGCGTTATTCCCGGTTCCTTGGGCCTCCTACCTTCCGCGTCTCTTTGCTTCTCTACCAGACCACAAACAAAGCCTTTGGTCTCTACGAACCATGTCATGGCCTCTGCCCCAGACCTTGCCCCAGAACAAGGTGAATCCAGTTGCCACCATTTTGTCGGCAGCAATGATGCTCAAGCTCTCGCTTCATTTGAGTGGGTCACGCTGGACCTTGAGTCTAAGACGGGATTTAGACCAATTACACGAATTGGCCTTTATGATCATTATGTCCGAAGATCATGATGCTGTATTCAGGTTTGCATACTCTAAGTCCTTTTTTCAATTGGGCGGTTAAAAACCACCAGGATGGGTAAAGGAATGGAATGTTGGCCGTCCGTGTCAAAGAAACAGGGAGACCTAGTTGCTTTTATCAGCGGTGTACCATGTGATTTAACTGTTAGAAAAAATACTGTAAAATCTGTTGAAATCAACTTCTTGTGTGTTCATAAGCAGTTAAGATCTAAGGAGACTGGCGCCATTGCTGATCAAGGAAGTCACTAGAAGGGTCAACTTACATAACATTTGGCAGGCTTTGTATACATCCGGTACGGTTTTACCAAAGCCTGTGACTACATGTAGGTACGGCCACAGACCATTGAATTGGGCCCAAACTTTTTGAAGTGGGCTTTAGTTCCCTAACCAACCTGGTGAAACTAAGGCTAGTATGGTTGCTAAACTAAGTCTCGGGAAGTGAAATAATGAGGAATATTGATGAGGGTAGGGCCAGAGTGGTTCGAAATATCAGTAAATCAAAGTCACTGAAAAATGGGCCTTTCCTTGTTGGTGTTTTCCGTAATCAACCTTTAGAAGACGTTATCTAAAGCTAGCAAAGAGCCTTAATTTTGGATTTTGTACAGTTTACATGGTTCTGAAAACGTGGATGATTATTCTAGGCCAACTTGATATCTCCCGTTATTTCATAGGTTCTGTTCTTAATAAACCTGGGAATAGAGAATGCACTAATGACCCATAAGTTCATCATTCCATTATTAGATTCCGAAGTGGGACGGAGAGGGGAAATTGATTGACTGGGATGATGCAAGTTCGTTTTGGGGGACAAGATGAAAGGGAGATACATTTTTAGCAGGTGGGAAACAAATGCCATTATGCTCAATATTTTAGGGTCTGATGGTGCCAAATGGCGAACTTGAACTTTGTAAAAAGAGCACTTGAAACTACAAGCGGCTTCTGTCTATCTTTACGGGAAGTCAACTAGACCAAAGAGAAAAATGGGTCATGTTAACATTGTTTCGGGTTCTATGTCTGATTGTGATACGTAAACTTGCATACATTTGAGGGCTCTGGTGGCCTTCCGATAACAAAATCAACAGAAAATGCGGTTTCAGGCACCTCTAAAGCTCCATTAGTGGGTGTTATAATGGGTTCAGATTCGGATTTACCTGTCATGTCCTGCTGGTTGTAATTATCTTAAAGAAGTTTGGTGTTCCGTTTGAAAGGTCACCATTGTGTCAGCACATAGAACCCCACAAAGGATGGCCAAGTATGCGATTGAGGCACCGAGGAGAGGAGTTAAGATGTATAATTGCCGGTGCTGGCGGTGCTGCTCATTTAAAAGATTAGAGACTTATGGATCACTGTTTTGCCAAACAGGCCTTCCACCTTATTCACCCAGACCGACTCATTCTTTGACTTGGGAGGTCATTCTATTTTAGCAACTAGAATGATTTTTGAATTGAGAAAAAAACTATTCATTGATGTTCCATTAGGGACTATTTTCAAGCACCCAACCATTTCATCATTTGCTTCAGCAGTTCAAAGGTTATCAAACCATGGAAAGATGGTTCTGAAACAGCGGAAAATGATGCCGTAAGAAAATGAAAACGCCTCAAAGATTGATTATTATGAAGACGCGGTTAAACTTTCAAAGACCCCAATTGAAACATACATATCAGACATTGGAGAGACTTGATCCTTCGAAAGAAATCAATATTTTCCTTACCTGGTGCAACAGGTTTCTTGGGTACTTTCATTGCCGAAGGAACTATTACAGCGTTCTGAACT
>ST100
AATCCCCAAACCATTTGTATCCATACTGGAATTGGGTTTTTGGATCATATGCTACACGCATTAGCCAAACATTCAGGGTGGTCCCTCATTGTTGAGTGCATTGGTGATTTTACATATTGACGACCATCACACAATGCGAAGATTGTGGGCATTGCATTGGGTGAGGGCGTTTCACGAGGCGCTTACGGCCCACGGTCCCATCAGAGGTGTCAAGAGATTTGGCTATGCCCTATGCACCATTGGATGAGGCCCTAAGTAGGGCTGTTGTTGATTTAAGTAATTCGCCCGTTTGCCGTTGTAGAACTAGGTTTGAAAAAGAGAAAAGATTGGCGACTTGAGCTGTGAGATGATTCCCCATGTTTTAGAGGAGTTTTGCAACTTCTGCAAGACCTCACTATGCATGTTGATTGGTAACTTTGCCAGCCGACAAGCTACTCGGTCTCTCTCCCTTGAAGAGCGAGATCGTCAAGGGGACGGACATTTTGATTGTTAGAGAGTTGGTTGGAGGTATCTACTTTGGGGAGAGAGAGGAGGACACGGGAAGGTGGTAGAGCGTGGGATACTGAGGCGTACTCGGTTGAGGAAGTTACTAGAATCACTAGAATGGCGGCATTTCTAGCGTTACAGAACGATCCGCCATTACCCCGTATGGTCTATTGATAAGGCCAACGTTTTGGCATCGTCCCGATTATGGAGGGAAAACCGTTGAACCATGTCATGGCAACGGAATTCCCGCAATTGACTTCTACAGCATCAGTTGGTCGACAGTGCGGCTATGATTTTAGTCAAGTCTCCAACGAAGCTCAACGGAATCATGATCACCTCCAACATGTTTGGCGACATTTTGTCCGACGAGGCCAGCGTTATTCCCGGTTCCTTGGGCCTCCTACCTTCCGCGTCTCTTTGCTTCTCTACCAGACCACAAACAAAGCCTTTGGTCTCTACGAACCATGTCATGGCCTCTGCCCCAGACCTTGCCCCAGAACAAGGTGAATCCAGTTGCCACCATTTTGTCGGCAGCAATGATGCTCAAGCTCTCGCTTCATTTGAGTGGGTCACGCTGGACCTTGAGTCTAAGACGGGATTTAGACCAATTACACGAATTAGCCTTTATGATCATTATGTCCGAAGATCATGATGCTGTATTCAGGTTTGCATACTCTAAGTCCTTTTTTCAATTGGGCGGTTAAAAACCACCAGGATGGGTAAAGGAATGGAATGTTGGCCGTCCGTGTCAAAGAAACAGGGAGACCTAGTTGCTTTTATCAGCGGTGTACCATGTGATTTAACTGTTAGAAAAAATACTGTAAAATCTGTTGAAATCAACTTCTTGTGTGTTCATAAGCAGTTAAGATCTAAGGAGACTGGCGCCATTGCTGATCAAGGAAGTCACTAGAAGGGTCAACTTACATAACATTTGGCAGGCTTTGTATACATCCGGTACGGTTTTACCAAAGCCTGTGACTACATGTAGGTACGGCCACAGACCATTGAATTGGGCCCAAACTTTTTGAAGTGGGCTTTAGTTCCCTAACCAACCTGGTGAAACTAAGGCTAGTATGGTTGCTAAACTAAGTCTCGGGAAGTGAAATATTGAGGAATATTGATGAGGGTAGGGCCAGAGTGGTTCGAAATATCAGTAAATCAAAGTCACTGAAAAATGGGCCTTTCCTTGTTGGTGTTTTCCGTAATCAACCTTTAGAAGACGTTATCCAAAGCTAGCAAAGAGCCTTAATTTTGGATTTTGTACAGTTTACATGGTTCTGAAAACGTGGATGATTATTCTAGGCCAACTTGATATCTCCCGTTATTTCAAAGGTTCTGTTCTTAATAAACCTGGGAATAGAGAATGCACTAATGACCCATAAGTTCATCATTCCATTATTAGATTCCGAAGTGGGCCGGAGAGGGGAAATTGATTGACTGGGATGATGCAAGTTCGTTTTGGGGGACAAGATGAAAGGGAGATACATTTTTAGCAGGTGGGAAACAAATGCCATTATGCTCAATATTTTAGGGTCTGATGGTGCCAAATGGCGAACTTGAACTTTGTAAGAAGAGCACTTGAAACTACAAGCGGCTTCTGTCTATCTTTACGGGAAGTCAACTAGACCAAAGAGAAAAATGGGTCATGTTAACATTGTTTCGGGTTCTATGTCTGATTGTGAAACGTAAACTTGCATACATTTGAGGGCTCTGGTGGCCTTCCGATAACAAAATCAACAGAAAATGCGGTTTCAGGCACCTCTAAAGCTCCATTAGTGGGTGTTATAATGGGTTCAGATTCGGATTTACCTGTCATGTCCTGCTGGTTGTAATTATCTTAAAGAAGTTTGGTGTTCCGTTTGAAAGGTCACCATTGTGTCAGCACATAGAACCCCACAAAGGATGGCCAAGTATGCGATTGAGGCACCGAGGAGAGGAGTTAAGATGTATAATTGCCGGTGCTGGCGGTGCTGCTCATTTAAAAGATTAGAGACTTATGGATCACTGTTTTGCCAAACAGGCCTTCCACCTTATTCACCCAGACCGACTCATTCTTTGACTTGGGAGGTCATTCTATTTTAGCAACTAGAATGATTTTTGAATTGAGAAAAAAACTATTCATTGATGTTCCATTAGGGACTATTTTCAAGCACCCAACCATTTCATCATTTGCTTCAGCAGTTCAAAGGTTATCAAACCATGGAAAGATGGTTCTGAAACAGCGGAAAATGATGCCGTAAGAAAATGAAAACGCCTCAAAGATTGATTATTATGAAGACGCGGTTAAACTTTCAAAGACCCCAATTGAAACATACATATCAGACATTGGAGAGACTTGATCCTTCGAAAGAAATCAATATTTTCCTTACCTGGTGCAACAGGTTTCTTGGGTACTTTCATTGTTGAAGGAACTATTACAGCGTTCTGAACT
>ST101
AATCCCCAAACCATTTGTATCCATACTGGAATTGGGTTTTTGGATCATATGCTACACGCATTAGCCAAACATTCAGGGTGGTCCCTCATTGTTGAGTGCATTGGTGATTTTACATATTGACGACCATCACACAATGCGAAGACCGTGGGCATTGCATTGGGTGAGGGCGTTTCACGAGGCGCTTACGGCCCACGGTCCCATCAGAGGTGTCAAGAGATTTGGCTATGCCCTATGCACCATTGGATGAGGCCCTAAGTAGGGCTGTTGTTGATTTAAGTAATTCGCCCGTTTGCCGTTGTAGAACTAGGTTTGAAAAAGAGAAAAGATTGGCGACTTGAGCTGTGAGATGATTCCCCATGTTTTAGAGGAGTTTTGCAACTTCTGCAAGACCTCACTATGCATGTTGATTGGTAACTTTGCCAGCTGACAAGCTACTCGGTCTCTCTCCCTTGAAGAGCGAGATCGTCAAGGGGACGGACATTTTGATTGTTAGAGAGTTGGTTGGAGGTATCTACTTTGGGGAGAGAGAGGAGGACACGGGAAGGTGGTAGAGCGTGGGATACTGAGGCGTACTCGGTTGAGGAAGTTACTAGAATCACTAGAATGGCGGCATTTCTAGCGTTACAGAACGATCCGCCATTACCCCGTATGGTCTATTGATAAGGCCAACGTTTTGGCATCGTCCCGATTATGGAGGGAAAACCGTTGAACCATGTCATGGCAACGGAATTCCCGCAATTGACTTCTACAGCATCAGTTGGTCGACAGTGCGGCTATGATTTTAGTCAAGTCTCCAACGAAGCTCAACGGAATCATGATCACCTCCAACATGTTTGGCGACATTTTGTCCGACGAGGCCAGCGTTATTCCCGGTTCCTTGGGCCTCCTACCTTCCGCGTCTCTTTGCTTCTCTACCAGACCACAAACAAAGCCTTTGGTCTCTACGAACCATGTCATGGCCTCTGCCCCAGACCTTGCCCCAGAACAAGGTGAATCCAGTTGCCACCATTTTGTCGGCAGCAATGATGCTCAAGCTCTCGCTTCATTTGAGTGGGTCACGCTGGACCTTGAGTCTAAGACGGGATTTAGACCAATTACACGAATTAGCCTTTATGATCATTATGTCCGAAGATCATGATGCTGTATTCAGGTTTGCATACTCTAAGTCCTTTTTTCAATTGGGCGGTTAAAAACCACCAGGATGGGTAAAGGAATGGAATGTTGGCCGTCCGTGTCAAAGAAACAGGGAGACCTAGTTGCTTTTATCAGCGGTGTACCATGTGATTTAACTGTTAGAAAAAATACTGTAAAATCTGTTGAAATCAACTTCTTGTGTGTTCATAAGCAGTTAAGATCTAAGGAGACTGGCGCCATTGCTGATCAAGGAAGTCACTAGAAGGGTCAACTTACATAACATTTGGCAGGCTTTGTATACATCCGGTACGGTTTTACCAAAGCCTGTGACTACATGTAGGTACGGCCACAGACCATTGAATTGGGCCCAAACTTTTTGAAGTGGGCTTTAGTTCCCTAACCAACCTGGTGAAACTAAGGCTAGTATGGTTGCTAAACTAAGTCTCGGGAAGTGAAATATTGAGGAATATTGATGAGGGTAGGGCCAGAGTGGTTCGAAATATCAGTAAATCAAAGTCACTGAAAAATGGGCCTTTCCTTGTTGGTGTTTTCCGTAATCAACCTTTAGAAGACGTTATCCAAAGCTAGCAAAGAGCCTTAATTTTGGATTTTGTACAGTTTACATGGTTCTGAAAACGTGGATGATTATTCTAGGCCAACTTGATATCTCCCGTTATTTCAAAGGTTCTGTTCTTAATAAACCTGGGAATAGAGAATGCACTAATGACCCATAAGTTCATCATTCCATTATTAGATTCCGAAGTGGGCCGGAGAGGGGAAATTGATTGACTGGGATGATGCAAGTTCGTTTTGGGGGACAAGATGAAAGGGAGATACATTTTTAGCAGGTGGGAAACAAATGCCATTATGCTCAATATTTTAGGGTCTGATGGTGCCAAATGGCGAACTTGAACTTTGTAAGAAGAGCACTTGAAACTACAAGCGGCTTCTGTCTATCTTTACGGGAAGTCAACTAGACCAAAGAGAAAAATGGGTCATGTTAACATTGTTTCGGGTTCTATGTCTGATTGTGAAACGTAAACTTGCATACATTTGAGGGCTCTGGTGGCCTTCCGATAACAAAATCAACAGAAAATGCGGTTTCAGGCACCTCTAAAGCTCCATTAGTGGGTGTTATAATGGGTTCAGATTCGGATTTACCTGTCATGTCCTGCTGGTTGTAATTATCTTAAAGAAGTTTGGTGTTCCGTTTGAAAGGTCACCATTGTGTCAGCACATAGAACCCCACAAAGGATGGCCAAGTATGCGATTGAGGCACCGAGGAGAGGAGTTAAGATGTATAATTGCCGGTGCTGGCGGTGCTGCTCATTTAAAAGATTAGAGACTTATGGATCACTGTTTTGCCAAACAGGCCTTCCACCTTATTCACCCAGACGGACTCATTCTTTGACTTGGGAGGTCATTCTATTTTAGCAACTAGAATGATTTTTGAATTGAGAAAAAAACTATTCATTGATGTTCCATTAGGGACTATTTTCAAGCACCCAACCATTTCATCATTTGCTTCAGCAGTTCAAAGGTTATCAAACCATGGAAAGATGGTTCTGAAACAGCGGAAAATGATGCCGTAGGAAAATGAAAACGCCTCAAAGATTGATTATTATGAAGACGCGGTTAAACTTTCAAAGACCCCAATTGAAACATACATATCAGACATTGGAGAGACTTGATCCTTCGAAAGAAATCAATATTTTCCTTACCTGGTGCAACAGGTTTCTTGGGTACTTTCATTGCCGAAGGAACTATTACAGCGTTCTGAACT
>ST102
AATCCCCAAACCATTTGTATCCATACTGGAATTGGGTTTTTGGATCATATGCTACACGCATTAGCCAAACATTCAGGGTGGTCCCTCATTGTTGAGTGCATTGGTGATTTTACATATTGACGACCATCACACAATGCGAAGATTGTGGGCATTGCATTGGGTGAGGGCGTTTCACGAGGCGCTTACGGCCCACGGTCCCATCAGAGGTGTCAAGAGATTTGGCTATGCCCTATGCACCATTGGATGAGGCCCTAAGTAGGGCTGTTGTTGATTTAAGTAATTCGCCCGTTTGCCGTTGTAGAACTAGGTTTGAAAAAGAGAAAAGATTGGCGACTTGAGCTGTGAGATGATTCCCCATGTTTTAGAGGAGTTTTGCAACTTCTGCAAGACCTCACTATGCATGTTGATTGGTAACTTTGCCAGCCGACAAGCTACTCGGTCTCTCTCCCTTGAAGAGCGAGATCGTCAAGGGGACGGACATTTTGATTGTTAGAGAGTTGGTTGGAGGTATCTACTTTGGGGAGAGAGAGGAGGACACGGGAAGGTGGTAGAGCGTGGGATACTGAGGCGTACTCGGTTGAGGAAGTTACTAGAATCACTAGAATGGCGGCATTTCTAGCGTTACAGAACGATCCGCCATTACCCCGTATGGTCTATTGATAAGGCCAACGTTTTGGCATCGTCCCGATTATGGAGGGAAAACCGTTGAACCATGTCATGGCAACGGAATTCCCGCAATTGACTTCTACAGCATCAGTTGGTCGACAGTGCGGCTATGATTTTAGTCAAGTCTCCAACGAAGCTCAACGGAATCATGATCACCTCCAACATGTTTGGCGACATTTTGTCCGACGAGGCCAGCGTTATTCCCGGTTCCTTGGGCCTCCTACCTTCCGCGTCTCTTTGCTTCTCTACCAGACCACAAACAAAGCCTTTGGTCTCTACGAACCATGTCATGGCCTCTGCCCCAGACCTTGCCCCAGAACAAGGTGAATCCAGTTGCCACCATTTTGTCGGCAGCAATGATGCTCAAGCTCTCGCTTCATTTGAGTGGGTCACGCTGGACCTTGAGTCTAAGACGGGATTTAGACCAATTACACGAATTAACCTTTATGATCATTATGTCCGAAGATCATGATGCTGTATTCAGGTTTGCATACTCTAAGTCCTTTTTTCAATTGGGCGGTTAAAAACCACCAGGATGGGTAAAGGAATGGAATGTTGGCCGTCCGTGTCAAAGAAACAGGGAGACCTAGTTGCTTTTATCAGCGGTGTACCATGTGATTTAACTGTTAGAAAAAATACTGTAAAATCTGTTGAAATCAACTTCTTGTGTGTTCATAAGCAGTTAAGATCTAAGGAGACTGGCGCCATTGCTGATCAAGGAAGTCACTAGAAGGGTCAACTTACATAACATTTGGCAGGCTTTGTATACATCCGGTACGGTTTTACCAAAGCCTGTGACTACATGTAGGTACGGCCACAGACCATTGAATTGGGCCCAAACTTTTTGAAGTGGGCTTTAGTTCCCTAACCAACCTGGTGAAACTAAGGCTAGTATGGTTGCTAAACTAAGTCTCGGGAAGTGAAATTTTGAGGAATATTGATGAGGGTAGGGCCAGAGTGGTTCGAAATATCAGTAAATCAAAGTCACTGAAAAATGGGCCTTTCCTTGTTGGTGTTTTCCGTAATCAACCTTTAGAAGACGTTATCCAAAGCTAGCAAAGAGCCTTAATTTTGGATTTTGTACAGTTTACATGGTTCTGAAAACGTGGATGATTATTCTAGGCCAACTTGATATTTCCCGTTATTTCAAAGGTTTTGTTCTTAATAAACCTGGGAATAGAGAATGCACTAATGACCCATAAGTTCATCATTCCATTATTAGATTCCGAAGTGGGCCGGAGAGGGGAAATTGATTGACTGGGATGATGCAAGTTCTTTTTGGGGGACAAGATGAAAGGGAGATACATTTTTAGCAGGTGGGAAACAAATGCCATTATGCTCAATATTTTAGGGTCTGATGGTGCCAAATGGCGAACTTGAACTTTGTAAGAAGAGCACTTGAAACTACAAGCGGCTTCTGTCTATCTTTACGGGAAGTCAACTAGACCAAAGAGAAAAATGGGTCATGTTAACATTGTTTCGGGTTCTATGTCTGATTGTGAAACGTAAACTTGCATACATTTGAGGGCTCTGGTGGCCTTCCGATAACAAAATCAACAGAAAATGCGGTTTCAGGCACCTCTAAAGCTCCATTAGTGGGTGTTATAATGGGTTCAGATTCGGATTTACCTGTCATGTCCTGCTGGTTGTAATTATCTTAAAGAAGTTTGGTGTTCCGTTTGAAAGGTCACCATTGTGTCAGCACATAGAACCCCACAAAGGATGGCCAAGTATGCGATTGAGGCACCGAGGAGAGGAGTTAAGATGTATAATTGCCGGTGCTGGCGGTGCTGCTCATTTAAAAGATTAGAGACTTATGGATCACTGTTTTGCCAAACAGGCCTTCCACCTTATTCACCCAGACCGACTCATTCTTTGACTTGGGAGGTCATTCTATTTTAGCAACTAGAATGATTTTTGAATTGAGAAAAAAACTATTCATTGATGTTCCATTAGGGACTATTTTCAAGCACCCAACCATTTCATCATTTGCTTCAGCAGTTCAAAGGTTATCAAACCATGGAAAGATGGTTCTGAAACAGCGGAAAATGATGCCGTAAGAAAATGAAAACGCCTCAAAGATTGATTATTATGAAGACGCGGTTAAACTTTCAAAGACCCCAATTGAAACATACATATCAGACATTGGAGAGACTTGATCCTTCGAAAGAAATCAATATTTTCCTTACCTGGTGCAACAGGTTTCTTGGGTACTTTCATTGTTGAAGGAACTATTACAGCGTTCTGAACT
>ST103
AATCCCCAAACCATTTGTATCCATACTGGAATTGGGTTTTTGGATCATATGCTACACGCATTAGCCAAACATTCAGGGTGGTCCCTCATTGTTGAGTGCATTGGTGATTTTACATATTGACGACCATCACACAATGCGAAGACTGTGGGCATTGCATTGGGTGAGGGCGTTTCACGAGGCGCTTACGGCCCACGGTCCCATCAGAGGTGTCAAGAGATTTGGCTATGCCCTATGCACCATTGGATGAGGCCCTAAGTAGGGCTGTTGTTGATTTAAGTAATTCGCCCGTTTGCCGTTGTAGAACTAGGTTTGAAAAAGAGAAAAGATTGGCGACTTGAGCTGTGAGATGATTCCCCATGTTTTAGAGGAGTTTTGCAACTTCTGCAAGACCTCACTATGCATGTTGATTGGTAACTTTGCCAGCTGACAAGCTACTCGGTCTCTCTCCCTTGAAGAGCGAGATCGTCAAGGGGACGGACATTTTGATTGTTAGAGAGTTGGTTGGAGGTATCTACTTTGGGGAGAGAGAGGAGGACACGGGAAGGTGGTAGAGCGTGGGATACTGAGGCGTACTCGGTTGAGGAAGTTACTAGAATCACTAGAATGGCGGCATTTCTAGCGTTACAGAACGATCCGCCATTACCCCGTATGGTCTATTGATAAGGCCAACGTTTTGGCATCGTCCCGATTATGGAGGGAAAACCGTTGAACCATGTCATGGCAACGGAATTCCCGCAATTGACTTCTACAGCATCAGTTGGTCGACAGTGCGGCTATGATTTTAGTCAAGTCTCCAACGAAGCTCAACGGAATCATGATCACCTCCAACATGTTTGGCGACATTTTGTCCGACGAGGCCAGCGTTATTCCCGGTTCCTTGGGCCTCCTACCTTCCGCGTCTCTTTGCTTCTCTACCAGACCACAAACAAAGCCTTTGGTCTCTACGAACCATGTCATGGCCTCTGCCCCAGACCTTGCCCCAGAACAAGGTGAATCCAGTTGCCACCATTTTGTCGGCAGCAATGATGCTCAAGCTCTCGCTTCATTTGAGTGGGTCACGCTGGACCTTGAGTCTAAGACGGGATTTAGACCAATTACACGAATTAGCCTTTATGATCATTATGTCCGAAGATCATGATGCTGTATTCAGGTTTGCATACTCTAAGTCCTTTTTTCAATTGGGCGGTTAAAAACCACCAGGATGGGTAAAGGAATGGAATGTTGGCCGTCCGTGTCAAAGAAACAGGGAGACCTAGTTGCTTTTATCAGCGGTGTACCATGTGATTTAACTGTTAGAAAAAATACTGTAAAATCTGTTGAAATCAACTTCTTGTGTGTTCATAAGCAGTTAAGATCTAAGGAGACTGGCGCCATTGCTGATCAAGGAAGTCACTAGAAGGGTCAACTTACATAACATTTGGCAGGCTTTGTATACATCCGGTACGGTTTTACCAAAGCCTGTGACTACATGTAGGTACGGCCACAGACCATTGAATTGGGCCCAAACTTTTTGAAGTGGGCTTTAGTTCCCTAACCAACCTGGTGAAACTAAGGCTAGTATGGTTGCTAAACTAAGTCTCGGGAAGTGAAATATTGAGGAATATTGATGAGGGTAGGGCCAGAGTGGTTCGAAATATCAGTAAATCAAAGTCACTGAAAAATGGGCCTTTCCTTGTTGGTGTTTTCCGTAATCAACCTTTAGAAGACGTTATCCAAAGCTAGCAAAGAGCCTTAATTTTGGATTTTGTACAGTTTACATGGTTCTGAAAACGTGGATGATTATTCTAGGCCAACTTGATATCTCCCGTTATTTCAAAGGTTCTGTTCTTAATAAACCTGGGAATAGAGAATGCACTAATGACCCATAAGTTCATCATTCCATTATTAGATTCCGAAGTGGGCCGGAGAGGGGAAATTGATTGACTGGGATGATGCAAGTTCGTTTTGGGGGACAAGATGAAAGGGAGATACATTTTTAGCAGGTGGGAAACAAATGCCATTATGCTCAATATTTTAGGGTCTGATGGTGCCAAATGGCGAACTTGAACTTTGTAAGAAGAGCACTTGAAACTACAAGCGGCTTCTGTCTATCTTTACGGGAAGTCAACTAGACCAAAGAGAAAAATGGGTCATGTTAACATTGTTTCGGGTTCTATGTCTGATTGTGAAACGTAAACTTGCATACATTTGAGGGCTCTGGTGGCCTTCCGATAACAAAATCAACAGAAAATGCGGTTTCAGGCACCTCTAAAGCTCCATTAGTGGGTGTTATAATGGGTTCAGATTCGGATTTACCTGTCATGTCCTGCTGGTTGTAATTATCTTAAAGAAGTTTGGTGTTCCGTTTGAAAGGTCACCATTGTGTCAGCACATAGAACCCCACAAAGGATGGCCAAGTATGCGATTGAGGCACCGAGGAGAGGAGTTAAGATGTATAATTGCCGGTGCTGGCGGTGCTGCTCATTTAAAAGATTAGAGACTTATGGATCACTGTTTTGCCAAACAGGCCTTCCACCTTATTCACCCAGACGGACTCATTCTTTGACTTGGGAGGTCATTCTATTTTAGCAACTAGAATGATTTTTGAATTGAGAAAAAAACTATTCATTGATGTTCCATTAGGGACTATTTTCAAGCACCCAACCATTTCATCATTTGCTTCAGCAGTTCAAAGGTTATCAAACCATGGAAAGATGGTTCTGAAACAGCGGAAAATGATGCCGTAGGAAAATGAAAACGCCTCAAAGATTGATTATTATGAAGACGCGGTTAAACTTTCAAAGACCCCAATTGAAACATACATATCAGACATTGGAGAGACTTGATCCTTCGAAAGAAATCAATATTTTCCTTACCTGGTGCAACAGGTTTCTTGGGTACTTTCATTGCTGAAGGAACTATTACAGCGTTCTGAACT
>ST104
AATCCCCAAACCATTTGTATCCATACTGGAATTGGGTTTTTGGATCATATGCTACACGCATTAGCCAAACATTCAGGGTGGTCCCTCATTGTTGAGTGCATTGGTGATTTTACATATTGACGACCATCACACAATGCGAAGACTGTGGGCATTGCATTGGGTGAGGGCGTTTCACGAGGCGCTTACGGCCCACGGTCCCATCAGAGGTGTCAAGAGATTTGGCTATGCCCTATGCACCATTGGATGAGGCCCTAAGTAGGGCTGTTGTTGATTTAAGTAATTCGCCCGTTTGCCGTTGTAGAACTAGGTTTGAAAAAGAGAAAAGATTGGCGACTTGAGCTGTGAGATGATTCCCCATGTTTTAGAGGAGTTTTGCAACTTCTGCAAGACCTCACTATGCATGTTGATTGGTAACTTTGCCAGCCGACAAGCTACTCGGTCTCTCTCCCTTGAAGAGCGAGATCGTCAAGGGGACGGACATTTTGATTGTTAGAGAGTTGGTTGGAGGTATCTACTTTGGGGAGAGAGAGGAGGACACGGGAAAGTGGTAGAGCGTGGGATACTGAGGCGTACTCGGTTGAGGAAGTTACTAGAATCACTAGAATGGCGGCATTTCTAGCGTTACAGAACGATCCGCCATTACCCGGTATGGTCTATTGATAAGGCCAACGTTTTGGCATCGTCCCGATTATGGAGGGAAAACCGTTGAACTATGTCATGGCAACGGAATTCCCGCAATTGACTTCTACAGCATCAGTTGGTCGACAGTGCGGCTATGATTTTAGTCAAGTCTCCAACGAAGCTCAACGGAATCATGATCACCTCCAACATGTTTGGCGACATTTTGTCCGACGAGGCCAGCGTTATTCCCGGTTCCTTGGGCCTCCTACCTTCCGCGTCTCTTTGCTTCTCTACCAGACCACAAACAAAGCCTTTGGTCTCTACGAACCATGTCATGGCCTCTGCCCCAGACCTTGCCCCAGAACAAGGTGAATCCAGTTGCCACCATTTTGTCGGCAGCAATGATGCTCAAGCTCTCGCTTCATTTGAGTGGGTCACGCTGGACCTTGAGTCTAAGACGGGATTTAGACCAATTACACGAATTGGCCTTTATGATCATTATGTCTGAAGATCATGATGCTGTATTCAGGTTTGCATACTCTAAGTCCTTTTTTCAATTGGGCGGTTAGAAACCACCAGGATGGGTAAAGGAATGGAATGTTGGCTGTCCGTGTCAAAGAAACAGGGAGACCTAGTTGCTTTTATCAGCGGTGTACCATGTGATTTAACTGTTAGAAAAAATACTGTAAAATCTGTTGAAATCAACTTCTTGTGTGTTCATAAGCAGTTAAGATCTAAGGAGACTGGCGCCATTGCTGATCAAGGAAGTCACTAGAAGGGTCAACTTACATAACATTTGGCAGGCTTTGTATACATCCGGTACGGTTTTACCAAAGCCTGTGACTACATGTAGGTACGGCCACAGACCATTGAATTGGGCCCAAACTTTTTGAAGTGGGCTTTAGTTCCCTAACCAACCTGGTGAAACTAAGGCTAGTATGGTTGCTAAACTAAGTCTCGGGAAGTGAAATAATGAGGAATATTGATGAGGGTAGGGCCAGAGTGGTTCGAAATATCAGTAAATCAAAGTCACTGAAAAATGGGCCTTTCCTTGTTGGTGTTTTCCGTAATCAACCTTTAGAAGACGTTATCTAAAGCTAGCAAAGAGCCTTAATTTTGGATTTTGTACAGTTTACATGGTTCTGAAAACGTGGATGATTATTCTAGGCCAACTTGATATCTCCCGTTATTTCATAGGTTCTGTTCTTAATAAACCTGGGAATAGAGAATGCACTAATGACCCATAAGTTCATCATTCCATTATTAGATTCCGAAGTGGGACGGAGAGGGGAAATTGATTGACTGGGATGATGCAAGTTCGTTTTGGGGGACAAGATGAAAGGGAGATACATTTTTAGCAGGTGGGAAACAAATGCCATTATGCTCAATATTTTAGGGTCTGATAGTGCCAAATGGCGAACTTGAACTTTGTAAGAAGAGCACTTGAAACTACAAGCGGCTTCTGTCTATCTTTACGGGAAGTCAACTAGACCAAAGAGAAAAATGGGTCATGTTAACATTGTTTCGGGTTCTATGTCTGATTGTGAAACGTAAACTTGCATACATTTGAGGGCTCTGGTGGCCTTCCGATAACAAAATCAACAGAAAATGCGGTTTCAGGCACCTCTAAAGCTCCATTAGTGGGTGTTATAATGGGTTCAGATTCGGATTTACCTGTCATGTCCTGCTGGTTGTAATTATCTTAAAGAAGTTTGGTGTTCCGTTTGAAAGGTCACCATTGTGTCAGCACATAGAACCCCACAAAGGATGGCCAAGTATGCGATTGAGGCACCGAGGAGAGGAGTTAAGATGTATAATTGCCGGTGCTGGCGGTGCTGCTCATTTAAAAGATTAGAGACTTATGGATCACTGTTTTGCCAAACAGGCCTTCCACCTTATTCACCCAGACGGACTCATTCTTTGACTTGGGAGGTCATTCTATTTTAGCAACTAGAATGATTTTTGAATTGAGAAAAAAACTATTCATTGATGTTCCATTAGGGACTATTTTCAAGCACCCAACCATTTCATCATTTGCTTCAGCAGTTCAAAGGTTATCAAACCATGGAAAGATGGTTCTGAAACAGCGGAAAATGATGCCGTAGGAAAATGAAAACGCCTCAAAGATTGATTATTATGAAGACGCGGTTAAACTTTCAAAGACCCCAATTGAAACATACATATCAGACATTGGAGAGACTTGATCCTTCGAAAGAAATCAATATTTTCCTTACCTGGTGCAACAGGTTTCTTGGGTACTTTCATTGCCGAAGGAACTATTACAGCGTTCTGAACT
>ST105
AATCCCCAAACCATTTGTATCCATACTGGAATTGGGTTTTTGGATCATATGCTACACGCATTAGCCAAACATTCAGGGTGGTCCCTCATTGTTGAGTGCATTGGTGATTTTACATATTGACGACCATCACACAATGCGAAGACTGTGGGCATTGCATTGGGTGAGGGCGTTTCACGAGGCGCTTACGGCCCACGGTCCCATCAGAGGTGTCAAGAGATTTGGCTATGCCCTATGCACCATTGGATGAGGCCCTAAGTAGGGCTGTTGTTGATTTAAGTAATTCGCCCGTTTGCCGTTGTAGAACTAGGTTTGAAAAAGAGAAAAGATTGGCGACTTGAGCTGTGAGATGATTCCCCATGTTTTAGAGGAGTTTTGCAACTTCTGCAAGACCTCACTATGCATGTTGATTGGTAACTTTGCCAGCCGACAAGCTACTCGGTCTCTCTCCCTTGAAGAGCGAGATCGTCAAGGGGACGGACATTTTGATTGTTAGAGAGTTGGTTGGAGGTATCTACTTTGGGGAGAGAGAGGAGGACACGGGAAGGTGGTAGAGCGTGGGATACTGAGGCGTACTCGGTTGAGGAAGTTACTAGAATCACTAGAATGGCGGCATTTCTAGCGTTACAGAACGATCCGCCATTACCCGGTATGGTCTATTGATAAGGCCAACGTTTTGGCATCGTCCCGATTATGGAGGGAAAACCGTTGAACTATGTCATGGCAACGGAATTCCCGCAATTGACTTCTACAGCATCAGTTGGTCGACAGTGCGGCTATGATTTTAGTCAAGTCTCCAACGAAGCTCAACGGAATCATGATCACCTCCAACATGTTTGGCGACATTTTGTCCGACGAGGCCAGCGTTATTCCCGGTTCCTTGGGCCTCCTACCTTCCGCGTCTCTTTGCTTCTCTACCAGACTACAAACAAAGCCTTTGGTCTCTACGAACCATGTCATGGCCTCTGCCCCAGACCTTGCCCCAGAACAAGGTGAATCCAGTTGCCACCATTTTGTCGGCAGCAATGATGCTCAAGCTCTCGCTTCATTTGAGTGGGTCACGCTGGACCTTGAGTCTAAGACGGGATTTAGACCAATTACACGAATTAGCCTTTATGATCATTATGTCTGAAGATCATGATGCTGTATTCAGGTTTGCATACTCTAAGTCCTTTTTTCAATTGGGCGGTTAGAAACCACCAGGATGGGTAAAGGAATGGAATGTTGGCTGTCCGTGTCAAAGAAACAGGGAGACCTAGTTGCTTTTATCAGCGGTGTACCATGTGATTTAACTGTTAGAAAAAATACTGTAAAATCTGTTGAAATCAACTTCTTGTGTGTTCATAAGCAGTTAAGATCTAAGGAGACTGGCGCCATTGCTGATCAAGGAAGTCACTAGAAGGGTCAACTTACATAACATTTGGCAGGCTTTGTATACATCCGGTACGGTTTTACCAAAGCCTGTGACTACATGTAGGTACGGCCACAGACCATTGAATTGGGCCCAAACTTTTTGAAGTGGGCTTTAGTTCCCTAACCAACCTGGTGAAACTAAGGCTAGTATGGTTGCTAAACTAAGTCTCGGGAAGTGAAATAATGAGGAATATTGATGAGGGTAGGGCCAGAGTGGTTCGAAATATCAGTAAATCAAAGTCACTGAAAAATGGGCCTTTCCTTGTTGGTGTTTTCCGTAATCAACCTTTAGAAGACGTTATTTAAAGCTAGCAAAGAGCCTTAATTTTGGATTTTGTACAGTTTACATGGTTCTGAAAACGTGGATGATTATTCTAGGCCAACTTGATATCCCCCGTTATTTCAAAGGTTCCGTTCTTAATAAACCTGGGAATAGAGAATGCACTAATGACCCATAAGTTCATCATTCCATTATTAGATTCCGAAGTGGGAAGGAGAGGGGAAATTGATTGACTGGGATGATGCAAGTTCTTTTTGGGGGACAAGATGAAAGGGAGATACATTTTTAGCAGGTGGGAAACAAATGCCATTATGCTCAATATTTTAGGGTCTGATAATGCCAAATGGCGAACTTGAACTTTGTAGGAAGAGCACTTGAAACTACAAGCGGCTTCTGTCTATCTTTACGGGAAGTCAACTAGACCAAAGAGAAAAATGGGTCATGTTAACATTGTTTCGGGTTCTATGTCTGATTGTGAAACGTAAACTTGCATACATTTGAGGGCTCTGGTGGCCTTCCGATAACAAAATCAACAGAAAATGCGGTTTCAGGCACCTCTAAAGCTCCATTAGTGGGTGTTATAATGGGTTCAGATTCGGATTTACCTGTCATGTCCTGCTGGTTGTAATTATCTTAAAGAAGTTTGGTGTTCCGTTTGAAAGGTCACCATTGTGTCAGCACATAGAACCCCACAAAGGATGGCCAAGTATGCGATTGAGGCACCGAGGAGAGGGGTTAAGATGTATAATTGCCGGTGCTGGCGGTGCTGCTCATTTAAAAGATTAGAGACTTATGGATCACTGTTTTGCCAAACAGGCCTTCCACCCTATTCACCCAGACGGACTCATTCTTTGACTTGGGAGGTCATTCTATTTTAGCAACTAGAATGATTTTTGAATTGAGAAAAAAACTATTCATTGATGTTCCATTAGGGACTATTTTCAAGCACCCAACCATTTCATCATTTGCTTCAGCAGTTCAAAGGTTATCAAACCATGGAAAGATGGTTCTGAAACAGCGGAAAATGATGCCGTAGGAAAATGAAAACGCCTCAAAGATTGATTATTATGAAGACGCGGTTAAACTTTCAAAGACCCCAATTGAAACATACATATCAGACATTGGAGAGACTTGATCCTTCGAAAGAAATCAATATTTTCCTTACCTGGTGCAACAGGTTTCTTGGGTACTTTCATTGCCGAAGGAACTATTACAGCGTTCTGAACT
>ST106
AATCCCCAAACCATTTGTATCCATACTGGAATTGGGTTTTTGGATCATATGCTACACGCATTAGCCAAACATTCAGGGTGGTCCCTCATTGTTGAGTGCATTGGTGATTTTACATATTGACGACCATCACACAATGCGAAGACTGTGGGCATTGCATTGGGTGAGGGCGTTTCACGAGGCGCTTACGGCCCACGGTCCCATCAGAGGTGTCAAGAGATTTGGCTATGCCCTATGCACCATTGGATGAGGCCCTAAGTAGGGCTGTTGTTGATTTAAGTAATTCGCCCGTTTGCCGTTGTAGAACTAGGTTTGAAAAAGAGAAAAGATTGGCGACTTGAGCTGTGAGATGATTCCCCATGTTTTAGAGGAGTTTTGCAACTTCTGCAAGACCTCACTATGCATGTTGATTGGTAACTTTGCCAGCCGACAAGCTACTCGGTCTCTCTCCCTTGAAGAGCGAGATCGTCAAGGGGACGGACATTTTGATTGTTAGAGAGTTGGTTGGAGGTATCTACTTTGGGGAGAGAGAGGAGGACACGGGAAGGTGGTAGAGCGTGGGATACTGAGGCGTACTCGGTTGAGGAAGTTACTAGAATCACTAGAATGGCGGCATTTCTAGCGTTACAGAACGATCCGCCATTACCCCGTATGGTCTATTGATAAGGCCAACGTTTTGGCATCGTCCCGATTATGGAGGGAAAACCGTTGAACCATGTCATGGCAACGGAATTCCCGCAATTGACTTCTACAGCATCAGTTGGTCGACAGTGCGGCTATGATTTTAGTCAAGTCTCCAACGAAGCTCAACGGAATCATGATCACCTCCAACATGTTTGGCGACATTTTGTCCGACGAGGCCAGCGTTATTCCCGGTTCCTTGGGCCTCCTACCTTCCGCGTCTCTTTGCTTCTCTACCAGACCACAAACAAAGCCTTTGGTCTCTACGAACCATGTCATGGCCTCTGCCCCAGACCTTGCCCCAGAACAAGGTGAATCCAGTTGCCACCATTTTGTCGGCAGCAATGATGCTCAAGCTCTCGCTTCATTTGAGTGGGTCACGCTGGACCTTGAGTCTAAGACGGGATTTAGACCAATTACACGAATTGGCCTTTATGATCATTATGTCCGAAGATCATGATGCTGTATTCAGGTTTGCATACTCTAAGTCCTTTTTTCAATTGGGCGGTTAAAAACCACCAGGATGGGTAAAGGAATGGAATGTTGGCCGTCCGTGTCAAAGAAACAGGGAGACCTAGTTGCTTTTATCAGCGGTGTACCATGTGATTTAACTGTTAGAAAAAATACTGTAAAATCTGTTGAAATCAACTTCTTGTGTGTTCATAAGCAGTTAAGATCTAAGGAGACTGGCGCCATTGCTGATCAAGGAAGTCACTAGAAGGGTCAACTTACATAACATTTGGCAGGCTTTGTATACATCCGGTACGGTTTTACCAAAGCCTGTGACTACATGTAGGTACGGCCACAGACCATTGAATTGGGCCCAAACTTTTTGAAGTGGGCTTTAGTTCCCTAACCAACCTGGTGAAACTAAGGCTAGTATGGTTGCTAAACTAAGTCTCGGGAAGTGAAATAATGAGGAATATTGATGAGGGTAGGGCCAGAGTGGTTCGAAATATCAGTAAATCAAAGTCACTGAAAAATGGGCCTTTCCTTGTTGGTGTTTTCCGTAATCAACCTTTAGAAGACGTTATTTAAAGCTAGCAAAGAGCCTTAATTTTGGATTTTGTACAGTTTACATGGTTCTGAAAACGTGGATGATTATTCTAGGCCAACTTGATATCCCCCGTTATTTCAAAGGTTCCGTTCTTAATAAACCTGGGAATAGAGAATGCACTAATGACCCATAAGTTCATCATTCCATTATTAGATTCCGAAGTGGGCCGGAGAGGGGAAATTGATTGACTGGGATGATGCAAGTTCGGTTTGGGGGACAAGATGAAAGGGAGATACATTTTTAGCAGGTGGGAAACAAATGCCATTATGCTCAATATTTTAGGGTCTGATGGTGCCAAATGGCGAACTTGAACTTTGTAGGAAGAGCACTTGAAACTACAAGCGGCTTCTGTCTATCTTTACGGGAAGTCAACTAGACCAAAGAGAAAAATGGGTCATGTTAACATTGTTTCGGGTTCTATGTCTGATTGTGAAACGTAAACTTGCATACATTTGAGGGCTCTGGTGGCCTTCCGATAACAAAATCAACAGAAAATGCGGTTTCAGGCACCTCTAAAGCTCCATTAGTGGGTGTTATAATGGGTTCAGATTCGGATTTACCTGTCATGTCCTGCTGGTTGTAATTATCTTAAAGAAGTTTGGTGTTCCGTTTGAAAGGTCACCATTGTGTCAGCACATAGAACCCCACAAAGGATGGCCAAGTATGCGATTGAGGCACCGAGGAGAGGGGTTAAGATGTATAATTGCCGGTGCTGGCGGTGCTGCTCATTTAAAAGATTAGAGACTTATGGATCACTGTTTTGCCAAACAGGCCTTCCACCTTATTCACCCAGAGGGACTCATTCTTTGACTTGGGAGGTCATTCTATTTTAGCAACTAGAATGATTTTTGAATTGAGAAAAAAACTATTCATTGATGTTCCATTAGGGACTATTTTCAAGCACCCAACCATTTCATCATTTGCTTCAGCAGTTCAAAGGTTATCAAACCATGGAAAGATGGTTCTGAAACAGCGGAAAATGATGCCGTGGGAAAATGAAAACGCCTCAAAGATTGATTATTATGAAGACGCGGTTAAACTTTCAAAGACCCCAATTGAAACATACATATCAGACATTGGAGAGACTTGATCCTTCGAAAGAAATCAATATTTTCCTTACCTGGTGCAACAGGTTTCTTGGGTACTTTCATTGCCGAAGGAACTATTACAGCGTTCTGAACT
>ST107
AATCCCCAAACCATTTGTATCCATACTGGAATTGGGTTTTTGGATCATATGCTACACGCATTAGCCAAACATTCAGGGTGGTCCCTCATTGTTGAGTGCATTGGTGATTTTACATATTGACGACCATCACACAATGCGAAGACTGTGGGCATTGCATTGGGTGAGGGCGTTTCACGAGGCGCTTACGGCCCACGGTCCCATCAGAGGTGTCAAGAGATTTGGCTATGCCCTATGCACCATTGGATGAGGCCCTAAGTAGGGCTGTTGTTGATTTAAGTAATTCGCCCGTTTGCCGTTGTAGAACTAGGTTTGAAAAAGAGAAAAGATTGGCGACTTGAGCTGTGAGATGATTCCCCATGTTTTAGAGGAGTTTTGCAACTTCTGCAAGACCTCACTATGCATGTTGATTGGTAACTTTGCCAGCCGACAAGCTACTCGGTCTCTCTCCCTTGAAGAGCGAGATCGTCAAGGGGACGGACATTTTGATTGTTAGAGAGTTGGTTGGAGGTATCTACTTTGGGGAGAGAGAGGAGGACACGGGAAGGTGGTAGAGCGTGGGATACTGAGGCGTACTCGGTTGAGGAAGTTACTAGAATCACTAGAATGGCGGCATTTCTAGCGTTACAGAACGATCCGCCATTACCCCGTATGGTCTATTGATAAGGCCAACGTTTTGGCATCGTCCCGATTATGGAGGGAAAACCGTTGAACCATGTCATGGCAACGGAATTCCCGCAATTGACTTCTACAGCATCAGTTGGTCGACAGTGCGGCTATGATTTTAGTCAAGTCTCCAACGAAGCTCAACGGAATCATGATCACCTCCAACATGTTTGGCGACATTTTGTCCGACGAGGCCAGCGTTATTCCCGGTTCCTTGGGCCTCCTACCTTCCGCGTCTCTTTGCTTCTCTACCAGACCACAAACAAAGCCTTTGGTCTCTACGAACCATGTCATGGCCTCTGCCCCAGACCTTGCCCCAGAACAAGGTGAATCCAGTTGCCACCATTTTGTCGGCAGCAATGATGCTCAAGCTCTCGCTTCATTTGAGTGGGTCACGCTGGACCTTGAGTCTAAGACGGGATTTAGACCAATTACACGAATTGGCCTTTATGATCATTATGTCCGAAGATCATGATGCTGTATTCAGGTTTGCATACTCTAAGTCCTTTTTTCAATTGGGCGGTTAAAAACCACCAGGATGGGTAAAGGAATGGAATGTTGGCCGTCCGTGTCAAAGAAACAGGGAGACCTAGTTGCTTTTATCAGCGGTGTACCATGTGATTTAACTGTTAGAAAAAATACTGTAAAATCTGTTGAAATCAACTTCTTGTGTGTTCATAAGCAGTTAAGATCTAAGGAGACTGGCGCCATTGCTGATCAAGGAAGTCACTAGAAGGGTCAACTTACATAACATTTGGCAGGCTTTGTATACATCCGGTACGGTTTTACCAAAGCCTGTGACTACATGTAGGTACGGCCACAGACCATTGAATTGGGCCCAAACTTTTTGAAGTGGGCTTTAGTTCCCTAACCAACCTGGTGAAACTAAGGCTAGTATGGTTGCTAAACTAAGTCTCGGGAAGTGAAATAATGAGGAATATTGATGAGGGTAGGGCCAGAGTGGTTCGAAATATCAGTAAATCAAAGTCACTGAAAAATGGGCCTTTCCTTGTTGGTGTTTTCCGTAATCAACCTTTAGAAGACGTTATTTAAAGCTAGCAAAGAGCCTTAATTTTGGATTTTGTACAGTTTACATGGTTCTGAAAACGTGGATGATTATTCTAGGCCAACTTGATATCCCCCGTTATTTCAAAGGTTCCGTTCTTAATAAACCTGGGAATAGAGAATGCACTAATGACCCATAAGTTCATCATTCCATTATTAGATTCCGAAGTGGGCCGGAGAGGGGAAATTGATTGACTGGGATGATGCAAGTTCGGTTTGGGGGACAAGATGAAAGGGAGATACATTTTTAGCAGGTGGGAAACAAATGCCATTATGCTCAATATTTTAGGGTCTGATGGTGCCAAATGGCGAACTTGAACTTTGTAGGAAGAGCACTTGAAACTACAAGCGGCTTCTGTCTATCTTTACGGGAAGTCAACTAGACCAAAGAGAAAAATGGGTCATGTTAACATTGTTTCGGGTTCTATGTCTGATTGTGAAACGTAAACTTGCATACATTTGAGGGCTCTGGTGGCCTTCCGATAACAAAATCAACAGAAAATGCGGTTTCAGGCACCTCTAAAGCTCCATTAGTGGGTGTTATAATGGGTTCAGATTCGGATTTACCTGTCATGTCCTGCTGGTTGTAATTATCTTAAAGAAGTTTGGTGTTCCGTTTGAAAGGTCACCATTGTGTCAGCACATAGAACCCCACAAAGGATGGCCAAGTATGCGATTGAGGCACCGAGGAGAGGAGTTAAGATGTATAATTGCCGGTGCTGGCGGTGCTGCTCATTTAAAAGATTAGAGACTTATGGATCACTGTTTTGCCAAACAGGCCTTCCACCTTATTCACCCAGAGGGACTCATTCTTTGACTTGGGAGGTCATTCTATTTTAGCAACTAGAATGATTTTTGAATTGAGAAAAAAACTATTCATTGATGTTCCATTAGGGACTATTTTCAAGCACCCAACCATTTCATCATTTGCTTCAGCAGTTCAAAGGTTATCAAACCATGGAAAGATGGTTCTGAAACAGCGGAAAATGATGCCGTGGGAAAATGAAAACGCCTCAAAGATTGATTATTATGAAGACGCGGTTAAACTTTCAAAGACCCCAATTGAAACATACATATCAGACATTGGAGAGACTTGATCCTTCGAAAGAAATCAATATTTTCCTTACCTGGTGCAACAGGTTTCTTGGGTACTTTCATTGCCGAAGGAACTATTACAGCGTTCTGAACT
>ST108
AATCCCCAAACCATTTGTATCCATACTGGAATTGGGTTTTTGGATCATATGCTACACGCATTAGCCAAACATTCAGGGTGGTCCCTCATTGTTGAGTGCATTGGTGATTTTACATATTGACGACCATCACACAATGCGAAGATTGTGGGCATTGCATTGGGTGAGGGCGTTTCACGAGGCGCTTACGGCCCACGGTCCCATCAGAGGTGTCAAGAGATTTGGCTATGCCCTATGCACCATTGGATGAGGCCCTAAGTAGGGCTGTTGTTGATTTAAGTAATTCGCCCGTTTGCCGTTGTAGAACTAGGTTTGAAAAAGAGAAAAGATTGGCGACTTGAGCTGTGAGATGATTCCCCATGTTTTAGAGGAGTTTTGCAACTTCTGCAAGACCTCACTATGCATGTTGATTGGTAACTTTGCCAGCTGACAAGCTACTCGGTCTCTCTCCCTTGAAGAGCGAGATCGTCAAGGGGACGGACATTTTGATTGTTAGAGAGTTGGTTGGAGGTATCTACTTTGGGGAGAGAGAGGAGGACACGGGAAGGTGGTAGAGCGTGGGATACTGAGGCGTACTCGGTTGAGGAAGTTACTAGAATCACTAGAATGGCGGCATTTCTAGCGTTACAGAACGATCCGCCATTACCCCGTATGGTCTATTGATAAGGCCAACGTTTTGGCATCGTCCCGATTATGGAGGGAAAACCGTTGAACCATGTCATGGCAACGGAATTCCCGCAATTGACTTCTACAGCATCAGTTGGTCGACAGTGCGGCTATGATTTTAGTCAAGTCTCCAACGAAGCTCAACGGAATCATGATCACCTCCAACATGTTTGGCGACATTTTGTCCGACGAGGCCAGCGTTATTCCCGGTTCCTTGGGCCTCCTACCTTCCGCGTCTCTTTGCTTCTCTACCAGACCACAAACAAAGCCTTTGGTCTCTACGAACCATGTCATGGCCTCTGCCCCAGACCTTGCCCCAGAACAAGGTGAATCCAGTTGCCACCATTTTGTCGGCAGCAATGATGCTCAAGCTCTCGCTTCATTTGAGTGGGTCACGCTGGACCTTGAGTCTAAGACGGGATTTAGACCAATTACACGAATTGGCCTTTATGATCATTATGTCCGAAGATCATGATGCTGTATTCAGGTTTGCATACTCTAAGTCCTTTTTTCAATTGGGCGGTTAAAAACCACCAGGATGGGTAAAGGAATGGAATGTTGGCCGTCCGTGTCAAAGAAACAGGGAGACCTAGTTGCTTTTATCAGCGGTGTACCATGTGATTTAACTGTTAGAAAAAATACTGTAAAATCTGTTGAAATCAACTTCTTGTGTGTTCATAAGCAGTTAAGATCTAAGGAGACTGGCGCCATTGCTGATCAAGGAAGTCACTAGAAGGGTCAACTTACATAACATTTGGCAGGCTTTGTATACATCCGGTACGGTTTTACCAAAGCCTGTGACTACATGTAGGTACGGCCACAGACCATTGAATTGGGCCCAAACTTTTTGAAGTGGGCTTTAGTTCCCTAACCAACCTGGTGAAACTAAGGCTAGTATGGTTGCTAAACTAAGTCTCGGGAAGTGAAATAATGAGGAATATTGATGAGGGTAGGGCCAGAGTGGTTCGAAATATCAGTAAATCAAAGTCACTGAAAAATGGGCCTTTCCTTGTTGGTGTTTTCCGTAATCAACCTTTAGAAGACGTTATTTAAAGCTAGCAAAGAGCCTTAATTTTGGATTTTGTACAGTTTACATGGTTCTGAAAACGTGGATGATTATTCTAGGCCAACTTGATATCCCCCGTTATTTCAAAGGTTCCGTTCTTAATAAACCTGGGAATAGAGAATGCACTAATGACCCATAAGTTCATCATTCCATTATTAGATTCCGAAGTGGGCCGGAGAGGGGAAATTGATTGACTGGGATGATGCAAGTTCGGTTTGGGGGACAAGATGAAAGGGAGATACATTTTTAGCAGGTGGGAAACAAATGCCATTATGCTCAATATTTTAGGGTCTGATGGTGCCAAATGGCGAACTTGAACTTTGTAGGAAGAGCACTTGAAACTACAAGCGGCTTCTGTCTATCTTTACGGGAAGTCAACTAGACCAAAGAGAAAAATGGGTCATGTTAACATTGTTTCGGGTTCTATGTCTGATTGTGAAACGTAAACTTGCATACATTTGAGGGCTCTGGTGGCCTTCCGATAACAAAATCAACAGAAAATGCGGTTTCAGGCACCTCTAAAGCTCCATTAGTGGGTGTTATAATGGGTTCAGATTCGGATTTACCTGTCATGTCCTGCTGGTTGTAATTATCTTAAAGAAGTTTGGTGTTCCGTTTGAAAGGTCACCATTGTGTCAGCACATAGAACCCCACAAAGGATGGCCAAGTATGCGATTGAGGCACCGAGGAGAGGGGTTAAGATGTATAATTGCCGGTGCTGGCGGTGCTGCTCATTTAAAAGATTAGAGACTTATGGATCACTGTTTTGCCAAACAGGCCTTCCACCTTATTCACCCAGAGGGACTCATTCTTTGACTTGGGAGGTCATTCTATTTTAGCAACTAGAATGATTTTTGAATTGAGAAAAAAACTATTCATTGATGTTCCATTAGGGACTATTTTCAAGCACCCAACCATTTCATCATTTGCTTCAGCAGTTCAAAGGTTATCAAACCATGGAAAGATGGTTCTGAAACAGCGGAAAATGATGCCGTGGGAAAATGAAAACGCCTCAAAGATTGATTATTATGAAGACGCGGTTAAACTTTCAAAGACCCCAATTGAAACATACATATCAGACATTGGAGAGACTTGATCCTTCGAAAGAAATCAATATTTTCCTTACCTGGTGCAACAGGTTTCTTGGGTACTTTCATTGCCGAAGGAACTATTACAGCGTTCTGAACT
>ST109
AATCCCCAAACCATTTGTATCCATACTGGAATTGGGTTTTTGGATCATATGCTACACGCATTAGCCAAACATTCAGGGTGGTCCCTCATTGTTGAGTGCATTGGTGATTTTACATATTGACGACCATCACACAATGCGAAGACCGTGGGCATTGCATTGGGTGAGGGCGTTTCACGAGGCGCTTACGGCCCACGGTCCCATCAGAGGTGTCAAGAGATTTGGCTATGCCCTATGCACCATTGGATGAGGCCCTAAGTAGGGCTGTTGTTGATTTAAGTAATTCGCCCGTTTGCCGTTGTAGAACTAGGTTTGAAAAAGAGAAAAGATTGGCGACTTGAGCTGTGAGATGATTCCCCATGTTTTAGAGGAGTTTTGCAACTTCTGCAAGACCTCACTATGCATGTTGATTGGTAACTTTGCCAGCCGACAAGCTACTCGGTCTCTCTCCCTTGAAGAGCGAGATCGTCAAGGGGACGGACATTTTGATTGTTAGAGAGTTGGTTGGAGGTATCTACTTTGGGGAGAGAGAGGAGGACACGGGAAGGTGGTAGAGCGTGGGATACTGAGGCGTACTCGGTTGAGGAAGTTACTAGAATCACTAGAATGGCGGCATTTCTAGCGTTACAGAACGATCCGCCATTACCCCGTATGGTCTATTGATAAGGCCAACGTTTTGGCATCGTCCCGATTATGGAGGGAAAACCGTTGAACCATGTCATGGCAACGGAATTCCCGCAATTGACTTCTACAGCATCAGTTGGTCGACAGTGCGGCTATGATTTTAGTCAAGTCTCCAACGAAGCTCAACGGAATCATGATCACCTCCAACATGTTTGGCGACATTTTGTCCGACGAGGCCAGCGTTATTCCCGGTTCCTTGGGCCTCCTACCTTCCGCGTCTCTTTGCTTCTCTACCAGACCACAAACAAAGCCTTTGGTCTCTACGAACCATGTCATGGCCTCTGCCCCAGACCTTGCCCCAGAACAAGGTGAATCCAGTTGCCACCATTTTGTCGGCAGCAATGATGCTCAAGCTCTCGCTTCATTTGAGTGGGTCACGCTGGACCTTGAGTCTAAGACGGGATTTAGACCAATTACACGAATTGGCCTTTATGATCATTATGTCCGAAGATCATGATGCTGTATTCAGGTTTGCATACTCTAAGTCCTTTTTTCAATTGGGCGGTTAAAAACCACCAGGATGGGTAAAGGAATGGAATGTTGGCCGTCCGTGTCAAAGAAACAGGGAGACCTAGTTGCTTTTATCAGCGGTGTACCATGTGATTTAACTGTTAGAAAAAATACTGTAAAATCTGTTGAAATCAACTTCTTGTGTGTTCATAAGCAGTTAAGATCTAAGGAGACTGGCGCCATTGCTGATCAAGGAAGTCACTAGAAGGGTCAACTTACATAACATTTGGCAGGCTTTGTATACATCCGGTACGGTTTTACCAAAGCCTGTGACTACATGTAGGTACGGCCACAGACCATTGAATTGGGCCCAAACTTTTTGAAGTGGGCTTTAGTTCCCTAACCAACCTGGTGAAACTAAGGCTAGTATGGTTGCTAAACTAAGTCTCGGGAAGTGAAATAATGAGGAATATTGATGAGGGTAGGGCCAGAGTGGTTCGAAATATCAGTAAATCAAAGTCACTGAAAAATGGGCCTTTCCTTGTTGGTGTTTTCCGTAATCAACCTTTAGAAGACGTTATTTAAAGCTAGCAAAGAGCCTTAATTTTGGATTTTGTACAGTTTACATGGTTCTGAAAACGTGGATGATTATTCTAGGCCAACTTGATATCCCCCGTTATTTCAAAGGTTCCGTTCTTAATAAACCTGGGAATAGAGAATGCACTAATGACCCATAAGTTCATCATTCCATTATTAGATTCCGAAGTGGGCCGGAGAGGGGAAATTGATTGACTGGGATGATGCAAGTTCGGTTTGGGGGACAAGATGAAAGGGAGATACATTTTTAGCAGGTGGGAAACAAATGCCATTATGCTCAATATTTTAGGGTCTGATGGTGCCAAATGGCGAACTTGAACTTTGTAGGAAGAGCACTTGAAACTACAAGCGGCTTCTGTCTATCTTTACGGGAAGTCAACTAGACCAAAGAGAAAAATGGGTCATGTTAACATTGTTTCGGGTTCTATGTCTGATTGTGAAACGTAAACTTGCATACATTTGAGGGCTCTGGTGGCCTTCCGATAACAAAATCAACAGAAAATGCGGTTTCAGGCACCTCTAAAGCTCCATTAGTGGGTGTTATAATGGGTTCAGATTCGGATTTACCTGTCATGTCCTGCTGGTTGTAATTATCTTAAAGAAGTTTGGTGTTCCGTTTGAAAGGTCACCATTGTGTCAGCACATAGAACCCCACAAAGGATGGCCAAGTATGCGATTGAGGCACCGAGGAGAGGAATTAAGATGTATAATTGCCGGTGCTGGCGGTGCTGCTCATTTAAAAGATTAGAGACTTATGGATCACTGTTTTGCCAAACAGGCCTTCCACCTTATTCACCCAGAGGGACTCATTCTTTGACTTGGGAGGTCATTCTATTTTAGCAACTAGAATGATTTTTGAATTGAGAAAAAAACTATTCATTGATGTTCCATTAGGGACTATTTTCAAGCACCCAACCATTTCATCATTTGCTTCAGCAGTTCAAAGGTTATCAAACCATGGAAAGATGGTTCTGAAACAGCGGAAAATGATGCCGTGGGAAAATGAAAACGCCTCAAAGATTGATTATTATGAAGACGCGGTTAAACTTTCAAAGACCCCAATTGAAACATACATATCAGACATTGGAGAGACTTGATCCTTCGAAAGAAATCAATATTTTCCTTACCTGGTGCAACAGGTTTCTTGGGTACTTTCATTGCCGAAGGAACTATTACAGCGTTCTGAACT
>ST11
AATCCCCAAACCATTTGTATCCATACTGGAATTGGGTTTTTGGATCATATGCTACACGCATTAGCCAAACATTCAGGGTGGTCCCTCATTGTTGAGTGCATTGGTGATTTTACATATTGACGACCATCACACAATGCGAAGATTGTGGGCATTGCATTGGGTGAGGGCGTTTCACGAGGCGCTTACGGCCCACGGTCCCATCAGAGGTGTCAAGAGATTTGGCTATGCCCTATGCACCATTGGATGAGGCCCTAAGTAGGGCTGTTGTTGATTTAAGTAATTCGCCCGTTTGCCGTTGTAGAACTAGGTTTGAAAAAGAGAAAAGATTGGCGACTTGAGCTGTGAGATGATTCCCCATGTTTTAGAGGAGTTTTGCAACTTCTGCAAGACCTCACTATGCATGTTGATTGGTAACTTTGCCAGCCGACAAGCTACTCGGTCTCTCTCCCTTGAAGAGCGAGATCGTCAAGGGGACGGACATTTTGATTGTTAGAGAGTTGGTTGGAGGTATCTACTTTGGGGAGAGAGAGGAGGACACGGGAAGGTGGTAGAGCGTGGGATACTGAGGCGTACTCGGTTGAGGAAGTTACTAGAATCACTAGAATGGCGGCATTTCTAGCGTTACAGAACGATCCGCCATTACCCCGTATGGTCTATTGATAAGGCCAACGTTTTGGCATCGTCCCGATTATGGAGAGAAAACCGTTGAACCATGTCATGGCAACGGAATTCCCGCAATTGACTTCTACAGCATCAGTTGGTCGACAGTGCGGCTATGATTTTAGTCAAGTCTCCAACGAAGCTCAACGGAATCATGATCACCTCCAACATGTTTGGCGACATTTTGTCCGACGAGGCCAGCGTTATTCCCGGTTCCTTGGGCCTCCTACCTTCCGCGTCTCTTTGCTTCTCTACCAGACCACAAACAAAGCCTTTGGTCTCTACGAACCATGTCATGGCCTCTGCCCCAGACCTTGCCCCAGAACAAGGTGAATCCAGTTGCCACCATTTTGTCGGCAGCAATGATGCTCAAGCTCTCGCTTCATTTGAGTGGGTCACGCTGGACCTTGAGTCTAAGACGGGATTTAGACCAATTACACGAATTAGCCTTTATGATCATTATGTCTGAAGATCATGATGCTGTATTCAGGTTTGCATACTCTAAGTCCTTTTTTCAATTGGGCGGTTAGAAACCACCAGGATGGGTAAAGGAATGGAATGTTGGCTGTCCGTGTCAAAGAAACAGGGAGACCTAGTTGCTTTTATCAGCGGTGTACCATGTGATTTAACTGTTAGAAAAAATACTGTAAAATCTGTTGAAATCAACTTCTTGTGTGTTCATAAGCAGTTAAGATCTAAGGAGACTGGCGCCATTGCTGATCAAGGAAGTCACTAGAAGGGTCAACTTACATAACATTTGGCAGGCTTTGTATACATCCGGTACGGTTTTACCAAAGCCTGTGACTACATGTAGGTACGGCCACAGACCATTGAATTGGGCCCAAACTTTTTGAAGTGGGCTTTAGTTCCCTAACCAACCTGGTGAAACTAAGGCTAGTATGGTTGCTAAACTAAGTCTCGGGAAGTGAAATAATGAGGAATATTGATGAGGGTAGGGCCAGAGTGGTTCGAAATATCAGTAAATCAAAGTCACTGAAAAATGGGCCTTTCCTTGTTGGTGTTTTCCGTAATCAACCTTTAGAAGACGTTATCTAAAGCTAGCAAAGAGCCTTAATTTTGGATTTTGTACAGTTTACATGGTTCTGAAAACGTGGATGATTATTCTAGGCCAACTTGATATCTCCCGTTATTTCAAAGGTTCTGTTCTTAATAAACCTGGGAATAGAGAATGCACTAATGACCCATAAGTTCATCATTCCATTATTAGATTCCGAAGTGGGCCGGAGAGGGGAAATTGATTGACTGGGATGATGCAAGTTCGTTTTGGGGGACAAGATGAAAGGGAGATACATTTTTAGCAGGTGGGAAACAAATGCCATTATGCTCAATATTTTAGGGTCTGATAATGCCAAATGGCGAACTTGAACTTTGTAGGAAGAGCACTTGAAACTACAAGCGGCTTCTGTCTATCTTTACGGGAAGTCAACTAGACCAAAGAGAAAAATGGGTCATGTTAACATTGTTTCGGGTTCTATGTCTGATTGTGAAACGTAAACTTGCATACATTTGAGGGCTCTGGTGGCCTTCCGATAACAAAATCAACAGAAAATGCGGTTTCAGGCACCTCTAAAGCTCCATTAGTGGGTGTTATAATGGGTTCAGATTCGGATTTACCTGTCATGTCCTGCTGGTTGTAATTATCTTAAAGAAGTTTGGTGTTCCGTTTGAAAGGTCACCATTGTGTCAGCACATAGAACCCCACAAAGGATGGCCAAGTATGCGATTGAGGCACCGAGGAGAGGGGTTAAGATGTATAATTGCCGGTGCTGGCGGTGCTGCTCATTTAAAAGATTAGAGACTTATGGATCACTGTTTTGCCAAACAGGCCTTCCACCTTATTCACCCAGAGGGACTCATTCTTTGACTTGGGAGGTCATTCTATTTTAGCAACTAGAATGATTTTTGAATTGAGAAAAAAACTATTCATTGATGTTCCATTAGGGACTATTTTCAAGCACCCAACCATTTCATCATTTGCTTCAGCAGTTCAAAGGTTATCAAACCATGGAAAGATGGTTCTGAAACAGCGGAAAATGATGCCGTAGGAAAATGAAAACGCCTCAAAGATTGATTATTATGAAGACGCGGTTAAACTTTCAAAGACCCCAATTGAAACATACATATCAGACATTGGAGAGACTTGATCCTTCGAAAGAAATCAATATTTTCCTTACCTGGTGCAACAGGTTTCTTGGGTACTTTCATTGCCGAAGGAACTATTACAGCGTTCTGAACT
>ST110
AATCCCCAAACCATTTGTATCCATACTGGAATTGGGTTTTTGGATCATATGCTACACGCATTAGCCAAACATTCAGGGTGGTCCCTCATTGTTGAGTGCATTGGTGATTTTACATATTGACGACCATCACACAATGCGAAGACTGTGGGCATTGCATTGGGTGAGGGCGTTTCACGAGGCGCTTACGGCCCACGGTCCCATCAGAGGTGTCAAGAGATTTGGCTATGCCCTATGCACCATTGGATGAGGCCCTAAGTAGGGCTGTTGTTGATTTAAGTAATTCGCCCGTTTGCCGTTGTAGAACTAGGTTTGAAAAAGAGAAAAGATTGGCGACTTGAGCTGTGAGATGATTCCCCATGTTTTAGAGGAGTTTTGCAACTTCTGCAAGACCTCACTATGCATGTTGATTGGTAACTTTGCCAGCTGACAAGCTACTCGGTCTCTCTCCCTTGAAGAGCGAGATCGTCAAGGGGACGGACATTTTGATTGTTAGAGAGTTGGTTGGAGGTATCTACTTTGGGGAGAGAGAGGAGGACACGGGAAGGTGGTAGAGCGTGGGATACTGAGGCGTACTCGGTTGAGGAAGTTACTAGAATCACTAGAATGGCGGCATTTCTAGCGTTACAGAACGATCCGCCATTACCCCGTATGGTCTATTGATAAGGCCAACGTTTTGGCATCGTCCCGATTATGGAGGGAAAACCGTTGAACCATGTCATGGCAACGGAATTCCCGCAATTGACTTCTACAGCATCAGTTGGTCGACAGTGCGGCTATGATTTTAGTCAAGTCTCCAACGAAGCTCAACGGAATCATGATCACCTCCAACATGTTTGGCGACATTTTGTCCGACGAGGCCAGCGTTATTCCCGGTTCCTTGGGCCTCCTACCTTCCGCGTCTCTTTGCTTCTCTACCAGACCACAAACAAAGCCTTTGGTCTCTACGAACCATGTCATGGCCTCTGCCCCAGACCTTGCCCCAGAACAAGGTGAATCCAGTTGCCACCATTTTGTCGGCAGCAATGATGCTCAAGCTCTCGCTTCATTTGAGTGGGTCACGCTGGACCTTGAGTCTAAGACGGGATTTAGACCAATTACACGAATTAGCCTTTATGATCATTATGTCCGAAGATCATGATGCTGTATTCAGGTTTGCATACTCTAAGTCCTTTTTTCAATTGGGCGGTTAAAAACCACCAGGATGGGTAAAGGAATGGAATGTTGGCCGTCCGTGTCAAAGAAACAGGGAGACCTAGTTGCTTTTATCAGCGGTGTACCATGTGATTTAACTGTTAGAAAAAATACTGTAAAATCTGTTGAAATCAACTTCTTGTGTGTTCATAAGCAGTTAAGATCTAAGGAGACTGGCGCCATTGCTGATCAAGGAAGTCACTAGAAGGGTCAACTTACATAACATTTGGCAGGCTTTGTATACATCCGGTACGGTTTTACCAAAGCCTGTGACTACATGTAGGTACGGCCACAGACCATTGAATTGGGCCCAAACTTTTTGAAGTGGGCTTTAGTTCCCTAACCAACCTGGTGAAACTAAGGCTAGTATGGTTGCTAAACTAAGTCTCGGGAAGTGAAATAATGAGGAATATTGATGAGGGTAGGGCCAGAGTGGTTCGAAATATCAGTAAATCAAAGTCACTGAAAAATGGGCCTTTCCTTGTTGGTGTTTTCCGTAATCAACCTTTAGAAGACGTTATTTAAAGCTAGCAAAGAGCCTTAATTTTGGATTTTGTACAGTTTACATGGTTCTGAAAACGTGGATGATTATTCTAGGCCAACTTGATATCCCCCGTTATTTCAAAGGTTCCGTTCTTAATAAACCTGGGAATAGAGAATGCACTAATGACCCATAAGTTCATCATTCCATTATTAGATTCCGAAGTGGGCCGGAGAGGGGAAATTGATTGACTGGGATGATGCAAGTTCGGTTTGGGGGACAAGATGAAAGGGAGATACATTTTTAGCAGGTGGGAAACAAATGCCATTATGCTCAATATTTTAGGGTCTGATAGTGCCAAATGGCGAACTTGAACTTTGTAGGAAGAGCACTTGAAACTACAAGCGGCTTCTGTCTATCTTTACGGGAAGTCAACTAGACCAAAGAGAAAAATGGGTCATGTTAACATTGTTTCGGGTTCTATGTCTGATTGTGAAACGTAAACTTGCATACATTTGAGGGCTCTGGTGGCCTTCCGATAACAAAATCAACAGAAAATGCGGTTTCAGGCACCTCTAAAGCTCCATTAGTGGGTGTTATAATGGGTTCAGATTCGGATTTACCTGTCATGTCCTGCTGGTTGTAATTATCTTAAAGAAGTTTGGTGTTCCGTTTGAAAGGTCACCATTGTGTCAGCACATAGAACCCCACAAAGGATGGCCAAGTATGCGATTGAGGCACCGAGGAGAGGGGTTAAGATGTATAATTGCCGGTGCTGGCGGTGCTGCTCATTTAAAAGATTAGAGACTTATGGATCACTGTTTTGCCAAACAGGCCTTCCACCTTATTCACCCAGAGGGACTCATTCTTTGACTTGGGAGGTCATTCTATTTTAGCAACTAGAATGATTTTTGAATTGAGAAAAAAACTATTCATTGATGTTCCATTAGGGACTATTTTCAAGCACCCAACCATTTCATCATTTGCTTCAGCAGTTCAAAGGTTATCAAAGGATGGAAAGATGGTTCTGAAACAGCGGAAAATGATGCCGTGGGAAAATGAAAACGCCTCAAAGATTGATTATTATGAAGACGCGGTTAAACTTTCAAAGACCCCAATTGAAACATACATATCAGACATTGGAGAGACTTGATCCTTCGAAAGAAATCAATATTTTCCTTACCTGGTGCAACAGGTTTCTTGGGTACTTTCATTGCCGAAGGAACTATTACAGCGTTCTGAACT
>ST111
AATCCCCAAACCATTTGTATCCATACTGGAATTGGGTTTTTGGATCATATGCTACACGCATTAGCCAAACATTCAGGGTGGTCCCTCATTGTTGAGTGCATTGGTGATTTTACATATTGACGACCATCACACAATGCGAAGATTGTGGGCATTGCATTGGGTGAGGGCGTTTCACGAGGCGCTTACGGCCCACGGTCCCATCAGAGGTGTCAAGAGATTTGGCTATGCCCTATGCACCATTGGATGAGGCCCTAAGTAGGGCTGTTGTTGATTTAAGTAATTCGCCCGTTTGCCGTTGTAGAACTAGGTTTGAAAAAGAGAAAAGATTGGCGACTTGAGCTGTGAGATGATTCCCCATGTTTTAGAGGAGTTTTGCAACTTCTGCAAGACCTCACTATGCATGTTGATTGGTAACTTTGCCAGCCGACAAGCTACTCGGTCTCTCTCCCTTGAAGAGCGAGATCGTCAAGGGGACGGACATTTTGATTGTTAGAGAGTTGGTTGGAGGTATCTACTTTGGGGAGAGAGAGGAGGACACGGGAAGGTGGTAGAGCGTGGGATACTGAGGCGTACTCGGTTGAGGAAGTTACTAGAATCACTAGAATGGCGGCATTTCTAGCGTTACAGAACGATCCGCCATTACCCCGTATGGTCTATTGATAAGGCCAACGTTTTGGCATCGTCCCGATTATGGAGGGAAAACCGTTGAACCATGTCATGGCAACGGAATTCCCGCAATTGACTTCTACAGCATCAGTTGGTCGACAGTGCGGCTATGATTTTAGTCAAGTCTCCAACGAAGCTCAACGGAATCATGATCACCTCCAACATGTTTGGCGACATTTTGTCCGACGAGGCCAGCGTTATTCCCGGTTCCTTGGGCCTCCTACCTTCCGCGTCTCTTTGCTTCTCTACCAGACCACAAACAAAGCCTTTGGTCTCTACGAACCATGTCATGGCCTCTGCCCCAGACCTTGCCCCAGAACAAGGTGAATCCAGTTGCCACCATTTTGTCGGCAGCAATGATGCTCAAGCTCTCGCTTCATTTGAGTGGGTCACGCTGGACCTTGAGTCTAAGACGGGATTTAGACCAATTACACGAATTGGCCTTTATGATCATTATGTCCGAAGATCATGATGCTGTATTCAGGTTTGCATACTCTAAGTCCTTTTTTCAATTGGGCGGTTAAAAACCACCAGGATGGGTAAAGGAATGGAATGTTGGCCGTCCGTGTCAAAGAAACAGGGAGAAATAGTTGCTTTTATCAGCGGTGTACCATGTGATTTAACTGTTAGAAAAAATACTGTAAAATCTGTTGAAATCAACTTCTTGTGTGTTCATAAGCAGTTAAGATCTAAGGAGACTGGCGCCATTGCTGATCAAGGAAGTCACTAGAAGGGTCAACTTACATAACATTTGGCAGGCTTTGTATACATCCGGTACGGTTTTACCAAAGCCTGTGACTACATGTAGGTACGGCCACAGACCATTGAATTGGGCCCAAACTTTTTGAAGTGGGCTTTAGTTCCCTAACCAACCTGGTGAAACTAAGGCTAGTATGGTTGCTAAACTAAGTCTCGGGAAGTGAAATAATGAGGAATATTGATGAGGGTAGGGCCAGAGTGGTTCGAAATATCAGTAAATCAAAGTCACTGAAAAATGGGCCTTTCCTTGTTGGTGTTTTCCGTAATCAACCTTTAGAAGACGTTATCCAAAGCTAGCAAAGAGCCTTAATTTTGGATTTTGTACAGTTTACATGGTTCTGAAAACGTGGATGATTATTCTAGGCCAACTTGATATCCCCCGTTATTTCAAAGGTTCCGTTCTTAATAAACCTGGGAATAGAGAATGCACTAATGACCCATAAGTTCATCATTCCATTATTAGATTCCGAAGTGGGCCGGAGAGGGGAAATTGATTGACTGGGATGATGCAAGTTCGGTTTGGGGGACAAGATGAAAGGGAGATACATTTTTAGCAGGTGGGAAACAAATGCCATTATGCTCAATATTTTAGGGTCTGATGGTGCCAAATGGCGAACTTGAACTTTGTAGGAAGAGCACTTGAAACTACAAGCGGCTTCTGTCTATCTTTACGGGAAGTCAACTAGACCAAAGAGAAAAATGGGTCATGTTAACATTGTTTCGGGTTCTATGTCTGATTGTGAAACGTAAACTTGCATACATTTGAGGGCTCTGGTGGCCTTCCGATAACAAAATCAACAGAAAATGCGGTTTCAGGCACCTCTAAAGCTCCATTAGTGGGTGTTATAATGGGTTCAGATTCGGATTTACCTGTCATGTCCTGCTGGTTGTAATTATCTTAAAGAAGTTTGGTGTTCCGTTTGAAAGGTCACCATTGTGTCAGCACATAGAACCCCACAAAGGATGGCCAAGTATGCGATTGAGGCACCGAGGAGAGGGGTTAAGATGTATAATTGCCGGTGCTGGCGGTGCTGCTCATTTAAAAGATTAGAGACTTATGGATCACTGTTTTGCCAAACAGGCCTTCCACCTTATTCACCCAGAGGGACTCATTCTTTGACTTGGGAGGTCATTCTATTTTAGCAACTAGAATGATTTTTGAATTGAGAAAAAAACTATTCATTGATGTTCCATTAGGGACTATTTTCAAGCACCCAACCATTTCATCATTTGCTTCAGCAGTTCAAAGGTTATCAAACCATGGAAAGATGGTTCTGAAACAGCGGAAAATGATGCCGTGGGAAAATGAAAACGCCTCAAAGATTGATTATTATGAAGACGCGGTTAAACTTTCAAAGACCCCAATTGAAACATACATATCAGACATTGGAGAGACTTGATCCTTCGAAAGAAATCAATATTTTCCTTACCTGGTGCAACAGGTTTCTTGGGTACTTTCATTGCCGAAGGAACTATTACAGCGTTCTGAACT
>ST112
AATCCCCAAACCATTTGTATCCATACTGGAATTGGGTTTTTGGATCATATGCTACACGCATTAGCCAAACATTCAGGGTGGTCCCTCATTGTTGAGTGCATTGGTGATTTTACATATTGACGACCATCACACAATGCGAAGACTGTGGGCATTGCATTGGGTGAGGGCGTTTCACGAGGCGCTTACGGCCCACGGTCCCATCAGAGGTGTCAAGAGATTTGGCTATGCCCTATGCACCATTGGATGAGGCCCTAAGTAGGGCTGTTGTTGATTTAAGTAATTCGCCCGTTTGCCGTTGTAGAACTAGGTTTGAAAAAGAGAAAAGATTGGCGACTTGAGCTGTGAGATGATTCCCCATGTTTTAGAGGAGTTTTGCAACTTCTGCAAGACCTCACTATGCATGTTGATTGGTAACTTTGCCAGCCGACAAGCTACTCGGTCTCTCTCCCTTGAAGAGCGAGATCGTCAAGGGGACGGACATTTTGATTGTTAGAGAGTTGGTTGGAGGTATCTACTTTGGGGAGAGAGAGGAGGACACGGGAAGGTGGTAGAGCGTGGGATACTGAGGCGTACTCGGTTGAGGAAGTTACTAGAATCACTAGAATGGCGGCATTTCTAGCGTTACAGAACGATCCGCCATTACCCCGTATGGTCTATTGATAAGGCCAACGTTTTGGCATCGTCCCGATTATGGAGGGAAAACCGTTGAACCATGTCATGGCAACGGAATTCCCGCAATTGACTTCTACAGCATCAGTTGGTCGACAGTGCGGCTATGATTTTAGTCAAGTCTCCAACGAAGCTCAACGGAATCATGATCACCTCCAACATGTTTGGCGACATTTTGTCCGACGAGGCCAGCGTTATTCCCGGTTCCTTGGGCCTCCTACCTTCCGCGTCTCTTTGCTTCTCTACCAGACCACAAACAAAGCCTTTGGTCTCTACGAACCATGTCATGGCCTCTGCCCCAGACCTTGCCCCAGAACAAGGTGAATCCAGTTGCCACCATTTTGTCGGCAGCAATGATGCTCAAGCTCTCGCTTCATTTGAGTGGGTCACGCTGGACCTTGAGTCTAAGACGGGATTTAGACCAATTACACGAATTGGCCTTTATGATCATTATGTCCGAAGATCATGATGCTGTATTCAGGTTTGCATACTCTAAGTCCTTTTTTCAATTGGGCGGTTAAAAACCACCAGGATGGGTAAAGGAATGGAATGTTGGCCGTCCGTGTCAAAGAAACAGGGAGAAATAGTTGCTTTTATCAGCGGTGTACCATGTGATTTAACTGTTAGAAAAAATACTGTAAAATCTGTTGAAATCAACTTCTTGTGTGTTCATAAGCAGTTAAGATCTAAGGAGACTGGCGCCATTGCTGATCAAGGAAGTCACTAGAAGGGTCAACTTACATAACATTTGGCAGGCTTTGTATACATCCGGTACGGTTTTACCAAAGCCTGTGACTACATGTAGGTACGGCCACAGACCATTGAATTGGGCCCAAACTTTTTGAAGTGGGCTTTAGTTCCCTAACCAACCTGGTGAAACTAAGGCTAGTATGGTTGCTAAACTAAGTCTCGGGAAGTGAAATAATGAGGAATATTGATGAGGGTAGGGCCAGAGTGGTTCGAAATATCAGTAAATCAAAGTCACTGAAAAATGGGCCTTTCCTTGTTGGTGTTTTCCGTAATCAACCTTTAGAAGACGTTATCTAAAGCTAGCAAAGAGCCTTAATTTTGGATTTTGTACAGTTTACATGGTTCTGAAAACGTGGATGATTATTCTAGGCCAACTTGATATCCCCCGTTATTTCAAAGGTTCCGTTCTTAATAAACCTGGGAATAGAGAATGCACTAATGACCCATAAGTTCATCATTCCATTATTAGATTCCGAAGTGGGCCGGAGAGGGGAAATTGATTGACTGGGATGATGCAAGTTCGGTTTGGGGGACAAGATGAAAGGGAGATACATTTTTAGCAGGTGGGAAACAAATGCCATTATGCTCAATATTTTAGGGTCTGATGGTGCCAAATGGCGAACTTGAACTTTGTAGGAAGAGCACTTGAAACTACAAGCGGCTTCTGTCTATCTTTACGGGAAGTCAACTAGACCAAAGAGAAAAATGGGTCATGTTAACATTGTTTCGGGTTCTATGTCTGATTGTGAAACGTAAACTTGCATACATTTGAGGGCTCTGGTGGCCTTCCGATAACAAAATCAACAGAAAATGCGGTTTCAGGCACCTCTAAAGCTCCATTAGTGGGTGTTATAATGGGTTCAGATTCGGATTTACCTGTCATGTCCTGCTGGTTGTAATTATCTTAAAGAAGTTTGGTGTTCCGTTTGAAAGGTCACCATTGTGTCAGCACATAGAACCCCACAAAGGATGGCCAAGTATGCGATTGAGGCACCGAGGAGAGGGGTTAAGATGTATAATTGCCGGTGCTGGCGGTGCTGCTCATTTAAAAGATTAGAGACTTATGGATCACTGTTTTGCCAAACAGGCCTTCCACCTTATTCACCCAGAGGGACTCATTCTTTGACTTGGGAGGTCATTCTATTTTAGCAACTAGAATGATTTTTGAATTGAGAAAAAAACTATTCATTGATGTTCCATTAGGGACTATTTTCAAGCACCCAACCATTTCATCATTTGCTTCAGCAGTTCAAAGGTTATCAAAGGATGGAAAGATGGTTCTGAAACAGCGGAAAATGATGCCGTGGGAAAATGAAAACGCCTCAAAGATTGATTATTATGAAGACGCGGTTAAACTTTCAAAGACCCCAATTGAAACATACATATCAGACATTGGAGAGACTTGATCCTTCGAAAGAAATCAATATTTTCCTTACCTGGTGCAACAGGTTTCTTGGGTACTTTCATTGCCGAAGGAACTATTACAGCGTTCTGAACT
>ST113
AATCCCCAAACCATTTGTATCCATACTGGAATTGGGTTTTTGGATCATATGCTACACGCATTAGCCAAACATTCAGGGTGGTCCCTCATTGTTGAGTGCATTGGTGATTTTACATATTGACGACCATCACACAATGCGAAGACTGTGGGCATTGCATTGGGTGAGGGCGTTTCACGAGGCGCTTACGGCCCACGGTCCCATCAGAGGTGTCAAGAGATTTGGCTATGCCCTATGCACCATTGGATGAGGCCCTAAGTAGGGCTGTTGTTGATTTAAGTAATTCGCCCGTTTGCCGTTGTAGAACTAGGTTTGAAAAAGAGAAAAGATTGGCGACTTGAGCTGTGAGATGATTCCCCATGTTTTAGAGGAGTTTTGCAACTTCTGCAAGACCTCACTATGCATGTTGATTGGTAACTTTGCCAGCCGACAAGCTACTCGGTCTCTCTCCCTTGAAGAGCGAGATCGTCAAGGGGACGGACATTTTGATTGTTAGAGAGTTGGTTGGAGGTATCTACTTTGGGGAGAGAGAGGAGGACACGGGAAGGTGGTAGAGCGTGGGATACTGAGGCGTACTCGGTTGAGGAAGTTACTAGAATCACTAGAATGGCGGCATTTCTAGCGTTACAGAACGATCCGCCATTACCCCGTATGGTCTATTGATAAGGCCAACGTTTTGGCATCGTCCCGATTATGGAGGGAAAACCGTTGAACCATGTCATGGCAACGGAATTCCCGCAATTGACTTCTACAGCATCAGTTGGTCGACAGTGCGGCTATGATTTTAGTCAAGTCTCCAACGAAGCTCAACGGAATCATGATCACCTCCAACATGTTTGGCGACATTTTGTCCGACGAGGCCAGCGTTATTCCCGGTTCCTTGGGCCTCCTACCTTCCGCGTCTCTCTGCTTCTCTACCAGACCACAAACAAAGCCTTTGGTCTCTACGAACCATGTCATGGCTTCTGCCCCAGACCTTGCCCCAGAACAAGGTGAATCCAGTTGCCACCATTTTGTCGGCAGCAATGATGCTCAAGCTCTCGCTTCATTTGAGTGGGTCACGCTGGACCTTGAGTCTAAGACGGGATTTAGACCAATTACACGAATTGGCCTTTATGATCATTATGTCCGAAGATCATGATGCTGTATTCAGGTTTGCATACTCTAAGTCCTTTTTTCAATTGGGCGGTTAAAAACCACCAGGATGGGTAAAGGAATGGAATGTTGGCCGTCCGTGTCAAAGAAACAGGGAGACCTAGTTGCTTTTATCAGCGGTGTACCATGTGATTTAACTGTTAGAAAAAATACTGTAAAATCTGTTGAAATCAACTTCTTGTGTGTTCATAAGCAGTTAAGATCTAAGGAGACTGGCGCCATTGCTGATCAAGGAAGTCACTAGAAGGGTCAACTTACATAACATTTGGCAGGCTTTGTATACATCCGGTACGGTTTTACCAAAGCCTGTGACTACATGTAGGTACGGCCACAGACCATTGAATTGGGCCCAAACTTTTTGAAGTGGGCTTTAGTTCCCTAACCAACCTGGTGAAACTAAGGCTAGTATGGTTGCTAAACTAAGTCTCGGGAAGTGAAATAATGAGGAATATTGATGAGGGTAGGGCCAGAGTGGTTCGAAATATCAGTAAATCAAAGTCACTGAAAAATGGGCCTTTCCTTGTTGGTGTTTTCCGTAATCAACCTTTAGAAGACGTTATTTAAAGCTAGCAAAGAGCCTTAATTTTGGATTTTGTACAGTTTACATGGTTCTGAAAACGTGGATGATTATTCTAGGCCAACTTGATATCCCCCGTTATTTCAAAGGTTCCGTTCTTAATAAACCTGGGAATAGAGAATGCACTAATGACCCATAAGTTCATCATTCCATTATTAGATTCCGAAGTGGGAAGGAGAGGGGAAATTGATTGACTGGGATGATGCAAGTTCGGTTTGGGGGACAAGATGAAAGGGAGATACATTTTTAGCAGGTGGGAAACAAATGCCATTATGCTCAATATTTTAGGGTCTGATGGTGCCAAATGGCGAACTTGAACTTTGTAAAAAGAGCACTTGAAACTACAAGCGGCTTCTGTCTATCTTTACGGGAAGTCAACTAGACCAAAGAGAAAAATGGGTCATGTTAACATTGTTTCGGGTTCTATGTCTGATTGTGATACGTAAACTTGCATACATTTGAGGGCTCTGGTGGCCTTCCGATAACAAAATCAACAGAAAATGCGGTTTCAGGCACCTCTAAAGCTCCATTAGTGGGTGTTATAATGGGTTCAGATTCGGATTTACCTGTCATGTCCTGCTGGTTGTAATTATCTTAAAGAAGTTTGGTGTTCCGTTTGAAAGGTCACCATTGTGTCAGCACATAGAACCCCACAAAGGATGGCCAAGTATGCGATTGAGGCACCGAGGAGAGGAATTAAGATGTATAATTGCCGGTGCTGGCGGTGCTGCTCATTTAAAAGATTAGAGACTTATGGATCACTGTTTTGCCAAACAGGCCTTCCACCTTATTCACCCAGACGGACTCATTCTTTGACTTGGGAGGTCATTCTATTTTAGCAACTAGAATGATTTTTGAATTGAGAAAAAAACTATTCATTGATGTTCCATTAGGGACTATTTTCAAGCACCCAACCATTTCATCATTTGCTTCAGCAGTTCAAAGGTTATCAAACCATGGAAAGATGGTTCTGAAACAGCGGAAAATGATGCCGTAGGAAAATGAAAACGCCTCAAAGATTGATTATTATGAAGACGCGGTTAAACTTTCAAAGACCCCAATTGAAACATACATATCAGACATTGGAGAGACTTGATCCTTCGAAAGAAATCAATATTTTCCTTACCTGGTGCAACAGGTTTCTTGGGTACTTTCATTGCCGAAGGAACTATTACAGCGTTCTGAACT
>ST114
AATCCCCAAACCATTTGTATCCATACTGGAATTGGGTTTTTGGATCATATGCTACACGCATTAGCCAAACATTCAGGGTGGTCCCTCATTGTTGAGTGCATTGGTGATTTTACATATTGACGACCATCACACAATGCGAAGACCGTGGGCATTGCATTGGGTGAGGGCGTTTCACGAGGCGCTTACGGCCCACGGTCCCATCAGAGGTGTCAAGAGATTTGGCTATGCCCTATGCACCATTGGATGAGGCCCTAAGTAGGGCTGTTGTTGATTTAAGTAATTCGCCCGTTTGCCGTTGTAGAACTAGGTTTGAAAAAGAGAAAAGATTGGCGACTTGAGCTGTGAGATGATTCCCCATGTTTTAGAGGAGTTTTGCAACTTCTGCAAGACCTCACTATGCATGTTGATTGGTAACTTTGCCAGCCGACAAGCTACTCGGTCTCTCTCCCTTGAAGAGCGAGATCGTCAAGGGGACGGACATTTTGATTGTTAGAGAGTTGGTTGGAGGTATCTACTTTGGGGAGAGAGAGGAGGACACGGGAAGGTGGTAGAGCGTGGGATACTGAGGCGTACTCGGTTGAGGAAGTTACTAGAATCACTAGAATGGCGGCATTTCTAGCGTTACAGAACGATCCGCCATTACCCCGTATGGTCTATTGATAAGGCCAACGTTTTGGCATCGTCCCGATTATGGAGGGAAAACCGTTGAACCATGTCATGGCAACGGAATTCCCGCAATTGACTTCTACAGCATCAGTTGGTCGACAGTGCGGCTATGATTTTAGTCAAGTCTCCAACGAAGCTCAACGGAATCATGATCACCTCCAACATGTTTGGCGACATTTTGTCCGACGAGGCCAGCGTTATTCCCGGTTCCTTGGGCCTCCTACCTTCCGCGTCTCTCTGCTTCTCTACCAGACCACAAACAAAGCCTTTGGTCTCTACGAACCATGTCATGGCTTCTGCCCCAGACCTTGCCCCAGAACAAGGTGAATCCAGTTGCCACCATTTTGTCGGCAGCAATGATGCTCAAGCTCTCGCTTCATTTGAGTGGGTCACGCTGGACCTTGAGTCTAAGACGGGATTTAGACCAATTACACGAATTGGCCTTTATGATCATTATGTCCGAAGATCATGATGCTGTATTCAGGTTTGCATACTCTAAGTCCTTTTTTCAATTGGGCGGTTAAAAACCACCAGGATGGGTAAAGGAATGGAATGTTGGCCGTCCGTGTCAAAGAAACAGGGAGACCTAGTTGCTTTTATCAGCGGTGTACCATGTGATTTAACTGTTAGAAAAAATACTGTAAAATCTGTTGAAATCAACTTCTTGTGTGTTCATAAGCAGTTAAGATCTAAGGAGACTGGCGCCATTGCTGATCAAGGAAGTCACTAGAAGGGTCAACTTACATAACATTTGGCAGGCTTTGTATACATCCGGTACGGTTTTACCAAAGCCTGTGACTACATGTAGGTACGGCCACAGACCATTGAATTGGGCCCAAACTTTTTGAAGTGGGCTTTAGTTCCCTAACCAACCTGGTGAAACTAAGGCTAGTATGGTTGCTAAACTAAGTCTCGGGAAGTGAAATAATGAGGAATATTGATGAGGGTAGGGCCAGAGTGGTTCGAAATATCAGTAAATCAAAGTCACTGAAAAATGGGCCTTTCCTTGTTGGTGTTTTCCGTAATCAACCTTTAGAAGACGTTATTTAAAGCTAGCAAAGAGCCTTAATTTTGGATTTTGTACAGTTTACATGGTTCTGAAAACGTGGATGATTATTCTAGGCCAACTTGATATCCCCCGTTATTTCAAAGGTTCCGTTCTTAATAAACCTGGGAATAGAGAATGCACTAATGACCCATAAGTTCATCATTCCATTATTAGATTCCGAAGTGGGACGGAGAGGGGAAATTGATTGACTGGGATGATGCAAGTTCGGTTTGGGGGACAAGATGAAAGGGAGATACATTTTTAGCAGGTGGGAAACAAATGCCATTATGCTCAATATTTTAGGGTCTGATGGTGCCAAATGGCGAACTTGAACTTTGTAAAAAGAGCACTTGAAACTACAAGCGGCTTCTGTCTATCTTTACGGGAAGTCAACTAGACCAAAGAGAAAAATGGGTCATGTTAACATTGTTTCGGGTTCTATGTCTGATTGTGTTACGTAAACTTGCATACATTTGAGGGCTCTGGTGGCCTTCCGATAACAAAATCAACAGAAAATGCGGTTTCAGGCACCTCTAAAGCTCCATTAGTGGGTGTTATAATGGGTTCAGATTCGGATTTACCTGTCATGTCCTGCTGGTTGTAATTATCTTAAAGAAGTTTGGTGTTCCGTTTGAAAGGTCACCATTGTGTCAGCACATAGAACCCCACAAAGGATGGCCAAGTATGCGATTGAGGCACCGAGGAGAGGAATTAAGATGTATAATTGCCGGTGCTGGCGGTGCTGCTCATTTAAAAGATTAGAGACTTATGGATCACTGTTTTGCCAAACAGGCCTTCCACCTTATTCACCCAGACGGACTCATTCTTTGACTTGGGAGGTCATTCTATTTTAGCAACTAGAATGATTTTTGAATTGAGAAAAAAACTATTCATTGATGTTCCATTAGGGACTATTTTCAAGCACCCAACCATTTCATCATTTGCTTCAGCAGTTCAAAGGTTATCAAACCATGGAAAGATGGTTCTGAAACAGCGGAAAATGATGCCGTAGGAAAATGAAAACGCCTCAAAGATTGATTATTATGAAGACGCGGTTAAACTTTCAAAGACCCCAATTGAAACATACATATCAGACATTGGAGAGACTTGATCCTTCGAAAGAAATCAATATTTTCCTTACCTGGTGCAACAGGTTTCTTGGGTACTTTCATTGCCGAAGGAACTATTACAGCGTTCTGAACT
>ST115
AATCCCCAAACCATTTGTATCCATACTGGAATTGGGTTTTTGGATCATATGCTACACGCATTAGCCAAACATTCAGGGTGGTCCCTCATTGTTGAGTGCATTGGTGATTTTACATATTGACGACCATCACACAATGCGAAGACTGTGGGCATTGCATTGGGTGAGGGCGTTTCACGAGGCGCTTACGGCCCACGGTCCCATCAGAGGTGTCAAGAGATTTGGCTATGCCCTATGCACCATTGGATGAGGCCCTAAGTAGGGCTGTTGTTGATTTAAGTAATTCGCCCGTTTGCCGTTGTAGAACTAGGTTTGAAAAAGAGAAAAGATTGGCGACTTGAGCTGTGAGATGATTCCCCATGTTTTAGAGGAGTTTTGCAACTTCTGCAAGACCTCACTATGCATGTTGATTGGTAACTTTGCCAGCCGACAAGCTACTCGGTCTCTCTCCCTTGAAGAGCGAGATCGTCAAGGGGACGGACATTTTGATTGTTAGAGAGTTGGTTGGAGGTATCTACTTTGGGGAGAGAGAGGAGGACACGGGAAGGTGGTAGAGCGTGGGATACTGAGGCGTACTCGGTTGAGGAAGTTACTAGAATCACTAGAATGGCGGCATTTCTAGCGTTACAGAACGATCCGCCATTACCCCGTATGGTCTATTGATAAGGCCAACGTTTTGGCATCGTCCCGATTATGGAGGGAAAACCGTTGAACCATGTCATGGCAACGGAATTCCCGCAATTGACTTCTACAGCATCAGTTGGTCGACAGTGCGGCTATGATTTTAGTCAAGTCTCCAACGAAGCTCAACGGAATCATGATCACCTCCAACATGTTTGGCGACATTTTGTCCGACGAGGCCAGCGTTATTCCCGGTTCCTTGGGCCTCCTACCTTCCGCGTCTCTCTGCTTCTCTACCAGACCACAAACAAAGCCTTTGGTCTCTACGAACCATGTCATGGCTTCTGCCCCAGACCTTGCCCCAGAACAAGGTGAATCCAGTTGCCACCATTTTGTCGGCAGCAATGATGCTCAAGCTCTCGCTTCATTTGAGTGGGTCACGCTGGACCTTGAGTCTAAGACGGGATTTAGACCAATTACACGAATTGGCCTTTATGATCATTATGTCCGAAGATCATGATGCTGTATTCAGGTTTGCATACTCTAAGTCCTTTTTTCAATTGGGCGGTTAAAAACCACCAGGATGGGTAAAGGAATGGAATGTTGGCCGTCCGTGTCAAAGAAACAGGGAGACCTAGTTGCTTTTATCAGCGGTGTACCATGTGATTTAACTGTTAGAAAAAATACTGTAAAATCTGTTGAAATCAACTTCTTGTGTGTTCATAAGCAGTTAAGATCTAAGGAGACTGGCGCCATTGCTGATCAAGGAAGTCACTAGAAGGGTCAACTTACATAACATTTGGCAGGCTTTGTATACATCCGGTACGGTTTTACCAAAGCCTGTGACTACATGTAGGTACGGCCACAGACCATTGAATTGGGCCCAAACTTTTTGAAGTGGGCTTTAGTTCCCTAACCAACCTGGTGAAACTAAGGCTAGTATGGTTGCTAAACTAAGTCTCGGGAAGTGAAATAATGAGGAATATTGATGAGGGTAGGGCCAGAGTGGTTCGAAATATCAGTAAATCAAAGTCACTGAAAAATGGGCCTTTCCTTGTTGGTGTTTTCCGTAATCAACCTTTAGAAGACGTTATTTAAAGCTAGCAAAGAGCCTTAATTTTGGATTTTGTACAGTTTACATGGTTCTGAAAACGTGGATGATTATTCTAGGCCAACTTGATATCCCCCGTTATTTCAAAGGTTCCGTTCTTAATAAACCTGGGAATAGAGAATGCACTAATGACCCATAAGTTCATCATTCCATTATTAGATTCCGAAGTGGGAAGGAGAGGGGAAATTGATTGACTGGGATGATGCAAGTTCGGTTTGGGGGACAAGATGAAAGGGAGATACATTTTTAGCAGGTGGGAAACAAATGCCATTATGCTCAATATTTTAGGGTCTGATGGTGCCAAATGGCGAACTTGAACTTTGTAAAAAGAGCACTTGAAACTACAAGCGGCTTCTGTCTATCTTTACGGGAAGTCAACTAGACCAAAGAGAAAAATGGGTCATGTTAACATTGTTTCGGGTTCTATGTCTGATTGTGATACGTAAACTTGCATACATTTGAGGGCTCTGGTGGCCTTCCGATAACAAAATCAACAGAAAATGCGGTTTCAGGCACCTCTAAAGCTCCATTAGTGGGTGTTATAATGGGTTCAGATTCGGATTTACCTGTCATGTCCTGCTGGTTGTAATTATCTTAAAGAAGTTTGGTGTTCCGTTTGAAAGGTCACCATTGTGTCAGCACATAGAACCCCACAAAGGATGGCCAAGTATGCGATTGAGGCACCGAGGAGAGGAGTTAAGATGTATAATTGCCGGTGCTGGCGGTGCTGCTCATTTAAAAGATTAGAGACTTATGGATCACTGTTTTGCCAAACAGGCCTTCCACCTTATTCACCCAGACGGACTCATTCTTTGACTTGGGAGGTCATTCTATTTTAGCAACTAGAATGATTTTTGAATTGAGAAAAAAACTATTCATTGATGTTCCATTAGGGACTATTTTCAAGCACCCAACCATTTCATCATTTGCTTCAGCAGTTCAAAGGTTATCAAACCATGGAAAGATGGTTCTGAAACAGCGGAAAATGATGCCGTAGGAAAATGAAAACGCCTCAAAGATTGATTATTATGAAGACGCGGTTAAACTTTCAAAGACCCCAATTGAAACATACATATCAGACATTGGAGAGACTTGATCCTTCGAAAGAAATCAATATTTTCCTTACCTGGTGCAACAGGTTTCTTGGGTACTTTCATTGCCGAAGGAACTATTACAGCGTTCTGAACT
>ST116
AATCCCCAAACCATTTGTATCCATACTGGAATTGGGTTTTTGGATCATATGCTACACGCATTAGCCAAACATTCAGGGTGGTCCCTCATTGTTGAGTGCATTGGTGATTTTACATATTGACGACCATCACACAATGCGAAGACCGTGGGCATTGCATTGGGTGAGGGCGTTTCACGAGGCGCTTACGGCCCACGGTCCCATCAGAGGTGTCAAGAGATTTGGCTATGCCCTATGCACCATTGGATGAGGCCCTAAGTAGGGCTGTTGTTGATTTAAGTAATTCGCCCGTTTGCCGTTGTAGAACTAGGTTTGAAAAAGAGAAAAGATTGGCGACTTGAGCTGTGAGATGATTCCCCATGTTTTAGAGGAGTTTTGCAACTTCTGCAAGACCTCACTATGCATGTTGATTGGTAACTTTGCCAGCCGACAAGCTACTCGGTCTCTCTCCCTTGAAGAGCGAGATCGTCAAGGGGACGGACATTTTGATTGTTAGAGAGTTGGTTGGAGGTATCTACTTTGGGGAGAGAGAGGAGGACACGGGAAGGTGGTAGAGCGTGGGATACTGAGGCGTACTCGGTTGAGGAAGTTACTAGAATCACTAGAATGGCGGCATTTCTAGCGTTACAGAACGATCCGCCATTACCCCGTATGGTCTATTGATAAGGCCAACGTTTTGGCATCGTCCCGATTATGGAGAGAAAACCGTTGAACCATGTCATGGCAACGGAATTCCCGCAATTGACTTCTACAGCATCAGTTGGTCGACAGTGCGGCTATGATTTTAGTCAAGTCTCCAACGAAGCTCAACGGAATCATGATCACCTCCAACATGTTTGGCGACATTTTGTCCGACGAGGCCAGCGTTATTCCCGGTTCCTTGGGCCTCCTACCTTCCGCGTCTCTTTGCTTCTCTACCAGACCACAAACAAAGCCTTTGGTCTCTACGAACCATGTCATGGCCTCTGCCCCAGACCTTGCCCCAGAACAAGGTGAATCCAGTTGCCACCATTTTGTCGGCAGCAATGATGCTCAAGCTCTCGCTTCATTTGAGTGGGTCACGCTGGACCTTGAGTCTAAGACGGGATTTAGACCAATTACACGAATTGGCCTTTATGATCATTATGTCTGAAGATCATGATGCTGTATTCAGGTTTGCATACTCTAAGTCCTTTTTTCAATTGGGCGGTTAGAAACCACCAGGATGGGTAAAGGAATGGAATGTTGGCCGTCCGTGTCAAAGAAACAGGGAGAACTAGTTGCTTTTATCAGCGGTGTACCATGTGATTTAACTGTTAGAAAAAATACTGTAAAATCTGTTGAAATCAACTTCTTGTGTGTTCATAAGCAGTTAAGATCTAAGGAGACTGGCGCCATTGCTGATCAAGGAAGTCACTAGAAGGGTCAACTTACATAACATTTGGCAGGCTTTGTATACATCCGGTACGGTTTTACCAAAGCCTGTGACTACATGTAGGTACGGCCACAGACCATTGAATTGGGCCCAAACTTTTTGAAGTGGGCTTTAGTTCCCTAACCAACCTGGTGAAACTAAGGCTAGTATGGTTGCTAAACTAAGTCTCGGGAAGTGAAATAATGAGGAATATTGATGAGGGTAGGGCCAGAGTGGTTCGAAATATCAGTAAATCAAAGTCACTGAAAAATGGGCCTTTCCTTGTTGGTGTTTTCCGTAATCAACCTTTAGAAGACGTTATTTAAAGCTAGCAAAGAGCCTTAATTTTGGATTTTGTACAGTTTACATGGTTCTGAAAACGTGGATGATTATTCTAGGCCAACTTGATATCCCCCGTTATTTCAAAGGTTCCGTTCTTAATAAACCTGGGAATAGAGAATGCACTAATGACCCATAAGTTCATCATTCCATTATTAGATTCCGAAGTGGGCCGGAGAGGGGAAATTGATTGACTGGGATGATGCAAGTTCGGTTTGGGGGACAAGATGAAAGGGAGATACATTTTTAGCAGGTGGGAAACAAATGCCATTATGCTCAATATTTTAGGGTCTGATAGTGCCAAATGGCGAACTTGAACTTTGTAGGAAGAGCACTTGAAACTACAAGCGGCTTCTGTCTATCTTTACGGGAAGTCAACTAGACCAAAGAGAAAAATGGGTCATGTTAACATTGTTTCGGGTTCTATGTCTGATTGTGAAACGTAAACTTGCATACATTTGAGGGCTCTGGTGGCCTTCCGATAACAAAATCAACAGAAAATGCGGTTTCAGGCACCTCTAAAGCTCCATTAGTGGGTGTTATAATGGGTTCAGATTCGGATTTACCTGTCATGTCCTGCTGGTTGTAATTATCTTAAAGAAGTTTGGTGTTCCGTTTGAAAGGTCACCATTGTGTCAGCACATAGAACCCCACAAAGGATGGCCAAGTATGCGATTGAGGCACCGAGGAGAGGGGTTAAGATGTATAATTGCCGGTGCTGGCGGTGCTGCTCATTTAAAAGATTAGAGACTTATGGATCACTGTTTTGCCAAACAGGCCTTCCACCTTATTCACCCAGAGGGACTCATTCTTTGACTTGGGAGGTCATTCTATTTTAGCAACTAGAATGATTTTTGAATTGAGAAAAAAACTATTCATTGATGTTCCATTAGGGACTATTTTCAAGCACCCAACCATTTCATCATTTGCTTCAGCAGTTCAAAGGTTATCAAACCATGGAAAGATGGTTCTGAAACAGCGGAAAATGATGCCGTGGGAAAATGAAAACGCCTCAAAGATTGATTATTATGAAGACGCGGTTAAACTTTCAAAGACCCCAATTGAAACATACATATCAGACATTGGAGAGACTTGATCCTTCGAAAGAAATCAATATTTTCCTTACCTGGTGCAACAGGTTTCTTGGGTACTTTCATTGCCGAAGGAACTATTACAGCGTTCTGAACT
>ST117
AATCCCCAAACCATTTGTATCCATACTGGAATTGGGTTTTTGGATCATATGCTACACGCATTAGCCAAACATTCAGGGTGGTCCCTCATTGTTGAGTGCATTGGTGATTTTACATATTGACGACCATCACACAATGCGAAGACTGTGGGCATTGCATTGGGTGAGGGCGTTTCACGAGGCGCTTACGGCCCACGGTCCCATCAGAGGTGTCAAGAGATTTGGCTATGCCCTATGCACCATTGGATGAGGCCCTAAGTAGGGCTGTTGTTGATTTAAGTAATTCGCCCGTTTGCCGTTGTAGAACTAGGTTTGAAAAAGAGAAAAGATTGGCGACTTGAGCTGTGAGATGATTCCCCATGTTTTAGAGGAGTTTTGCAACTTCTGCAAGACCTCACTATGCATGTTGATTGGTAACTTTGCCAGTTGACAAGCTACTCGGTCTCTCTCCCTTGAAGAGCGAGATCGTCAAGGGGACGGACATTTTGATTGTTAGAGAGTTGGTTGGAGGTATCTACTTTGGGGAGAGAGAGGAGGACACGGGAAGGTGGTAGAGCGTGGGATACTGAGGCGTACTCGGTTGAGGAAGTTACTAGAATCACTAGAATGGCGGCATTTCTAGCGTTACAGAACGATCCGCCATTACCCCGTATGGTCTATTGATAAGGCCAACGTTTTGGCATCGTCCCGATTATGGAGGGAAAACCGTTGAACCATGTCATGGCAACGGAATTCCCGCAATTGACTTCTACAGCATCAGTTGGTCGACAGTGCGGCTATGATTTTAGTCAAGTCTCCAACGAAGCTCAACGGAATCATGATCACCTCCAACATGTTTGGCGACATTTTGTCCGACGAGGCCAGCGTTATTCCCGGTTCCTTGGGCCTCCTACCTTCCGCGTCTCTTTGCTTCTCTACCAGACCACAAACAAAGCCTTTGGTCTCTACGAACCATGTCATGGCCTCTGCCCCAGACCTTGCCCCAGAACAAGGTGAATCCAGTTGCCACCATTTTGTCGGCAGCAATGATGCTCAAGCTCTCGCTTCATTTGAGTGGGTCACGCTGGACCTTGAGTCTAAGACGGGATTTAGACCAATTACACGAATTGGCCTTTATGATCATTATGTCTGAAGATCATGATGCTGTATTCAGGTTTGCATACTCTAAGTCCTTTTTTCAATTGGGCGGTTAGAAACCACCAGGATGGGTAAAGGAATGGAATGTTGGCTGTCCGTGTCAAAGAAACAGGGAGACCTAGTTGCTTTTATCAGCGGTGTACCATGTGATTTAACTGTTAGAAAAAATACTGTAAAATCTGTTGAAATCAACTTCTTGTGTGTTCATAAGCAGTTAAGATCTAAGGAGACTGGCGCCATTGCTGATCAAGGAAGTCACTAGAAGGGTCAACTTACATAACATTTGGCAGGCTTTGTATACATCCGGTACGGTTTTACCAAAGCCTGTGACTACATGTAGGTACGGCCACAGACCATTGAATTGGGCCCAAACTTTTTGAAGTGGGCTTTAGTTCCCTAACCAACCTGGTGAAACTAAGGCTAGTATGGTTGCTAAACTAAGTCTCGGGAAGTGAAATAATGAGGAATATTGATGAGGGTAGGGCCAGAGTGGTTCGAAATATCAGTAAATCAAAGTCACTGAAAAATGGGCCTTTCCTTGTTGGTGTTTTCCGTAATCAACCTTTAGAAGACGTTATTTAAAGCTAGCAAAGAGCCTTAATTTTGGATTTTGTACAGTTTACATGGTTCTGAAAACGTGGATGATTATTCTAGGCCAACTTGATATCCCCCGTTATTTCAAAGGTTCCGTTCTTAATAAACCTGGGAATAGAGAATGCACTAATGACCCATAAGTTCATCATTCCATTATTAGATTCCGAAGTGGGACGGAGAGGGGAAATTGATTGACTGGGATGATGCAAGTTCGGTTTGGGGGACAAGATGAAAGGGAGATACATTTTTAGCAGGTGGGAAACAAATGCCATTATGCTCAATATTTTAGGGTCTGATGGTGCCAAATGGCGAACTTGAACTTTGTAGGAAGAGCACTTGAAACTACAAGCGGCTTCTGTCTATCTTTACGGGAAGTCAACTAGACCAAAGAGAAAAATGGGTCATGTTAACATTGTTTCGGGTTCTATGTCTGATTGTGAAACGTAAACTTGCATACATTTGAGGGCTCTGGTGGCCTTCCGATAACAAAATCAACAGAAAATGCGGTTTCAGGCACCTCTAAAGCTCCATTAGTGGGTGTTATAATGGGTTCAGATTCGGATTTACCTGTCATGTCCTGCTGGTTGTAATTATCTTAAAGAAGTTTGGTGTTCCGTTTGAAAGGTCACCATTGTGTCAGCACATAGAACCCCACAAAGGATGGCCAAGTATGCGATTGAGGCACCGAGGAGAGGAGTTAAGATGTATAATTGCCGGTGCTGGCGGTGCTGCTCATTTAAAAGATTAGAGACTTATGGATCACTGTTTTGCCAAACAGGCCTTCCACCTTATTCACCCAGAGGGACTCATTCTTTGACTTGGGAGGTCATTCTATTTTAGCAACTAGAATGATTTTTGAATTGAGAAAAAAACTATTCATTGATGTTCCATTAGGGACTATTTTCAAGCACCCAACCATTTCATCATTTGCTTCAGCAGTTCAAAGGTTATCAAACCATGGAAAGATGGTTCTGAAACAGCGGAAAATGATGCCGTGGGAAAATGAAAACGCCTCAAAGATTGATTATTATGAAGACGCGGTTAAACTTTCAAAGACCCCAATTGAAACATACATATCAGACATTGGAGAGACTTGATCCTTCGAAAGAAATCAATATTTTCCTTACCTGGTGCAACAGGTTTCTTGGGTACTTTCATTGCCGAAGGAACTATTACAGCGTTCTGAACT
>ST118
AATCCCCAAACCATTTGTATCCATACTGGAATTGGGTTTTTGGATCATATGCTACACGCATTAGCCAAACATTCAGGGTGGTCCCTCATTGTTGAGTGCATTGGTGATTTTACATATTGACGACCATCACACAATGCGAAGACCGTGGGCATTGCATTGGGTGAGGGCGTTTCACGAGGCGCTTACGGCCCACGGTCCCATCAGAGGTGTCAAGAGATTTGGCTATGCCCTATGCACCATTGGATGAGGCCCTAAGTAGGGCTGTTGTTGATTTAAGTAATTCGCCCGTTTGCCGTTGTAGAACTAGGTTTGAAAAAGAGAAAAGATTGGCGACTTGAGCTGTGAGATGATTCCCCATGTTTTAGAGGAGTTTTGCAACTTCTGCAAGACCTCACTATGCATGTTGATTGGTAACTTTGCCAGCCGACAAGCTACTCGGTCTCTCTCCCTTGAAGAGCGAGATCGTCAAGGGGACGGACATTTTGATTGTTAGAGAGTTGGTTGGAGGTATCTACTTTGGGGAGAGAGAGGAGGACACGGGAAGGTGGTAGAGCGTGGGATACTGAGGCGTACTCGGTTGAGGAAGTTACTAGAATCACTAGAATGGCGGCATTTCTAGCGTTACAGAACGATCCGCCATTACCCCGTATGGTCTATTGATAAGGCCAACGTTTTGGCATCGTCCCGATTATGGAGAGAAAACCGTTGAACCATGTCATGGCAACGGAATTCCCGCAATTGACTTCTACAGCATCAGTTGGTCGACAGTGCGGCTATGATTTTAGTCAAGTCTCCAACGAAGCTCAACGGAATCATGATCACCTCCAACATGTTTGGCGACATTTTGTCCGACGAGGCCAGCGTTATTCCCGGTTCCTTGGGCCTCCTACCTTCCGCGTCTCTCTGCTTCTCTACCAGACCACAAACAAAGCCTTTGGTCTCTACGAACCATGTCATGGCTTCTGCCCCAGACCTTGCCCCAGAACAAGGTGAATCCAGTTGCCACCATTTTGTCGGCAGCAATGATGCTCAAGCTCTCGCTTCATTTGAGTGGGTCACGCTGGACCTTGAGTCTAAGACGGGATTTAGACCAATTACACGAATTGGCCTTTATGATCATTATGTTTGAAGATCATGATGCTGTATTCAGGTTTGCATACTCTAAGTCCTTTTTTCAATTGGGCGGTTGGAAACCACCAGGATGGGTAAAGGAATGGAATGTTGGCCGTCCGTGTCAAAGAAACAGGGAGACCTAGTTGCTTTTATCAGCGGTGTACCATGTGATTTAACTGTTAGAAAAAATACTGTAAAATCTGTTGAAATCAACTTCTTGTGTGTTCATAAGCAGTTAAGATCTAAGGAGACTGGCGCCATTGCTGATCAAGGAAGTCACTAGAAGGGTCAACTTACATAACATTTGGCAGGCTTTGTATACATCCGGTACGGTTTTACCAAAGCCTGTGACTACATGTAGGTACGGCCACAGACCATTGAATTGGGCCCAAACTTTTTGAAGTGGGCTTTAGTTCCCTAACCAACCTGGTGAAACTAAGGCTAGTATGGTTGCTAAACTAAGTCTCGGGAAGTGAAATAATGAGGAATATTGATGAGGGTAGGGCCAGAGTGGTTCGAAATATCAGTAAATCAAAGTCACTGAAAAATGGGCCTTTCCTTGTTGGTGTTTTCCGTAATCAACCTTTAGAAGACGTTATCCAAAGCTAGCAAAGAGCCTTAATTTTGGATTTTGTACAGTTTACATGGTTCTGAAAACGTGGATGATTATTCTAGGCCAACTTGATATTTCCCGTTATTTCAAAGGTTTTGTTCTTAATAAACCTGGGAATAGAGAATGCACTAATGACCCATAAGTTCATCATTCCATTATTAGATTCCGAAGTGGGCCGGAGAGGGGAAATTGATTGACTGGGATGATGCAAGTTCTTTTTGGGGGACAAGATGAAAGGGAGATACATTTTTAGCAGGTGGGAAACAAATGCCATTATGCTCAATATTTTAGGGTCTGATAATGCCAAATGGCGAACTTGAACTTTGTAGGAAGAGCACTTGAAACTACAAGCGGCTTCTGTCTATCTTTACGGGAAGTCAACTAGACCAAAGAGAAAAATGGGTCATGTTAACATTGTTTCGGGTTCTATGTCTGATTGTGAAACGTAAACTTGCATACATTTGAGGGCTCTGGTGGCCTTCCGATAACAAAATCAACAGAAAATGCGGTTTCAGGCACCTCTAAAGCTCCATTAGTGGGTGTTATAATGGGTTCAGATTCGGATTTACCTGTCATGTCCTGCTGGTTGTAATTATCTTAAAGAAGTTTGGTGTTCCGTTTGAAAGGTCACCATTGTGTCAGCACATAGAACCCCACAAAGGATGGCCAAGTATGCGATTGAGGCACCGAGGAGAGGGGTTAAGATGTATAATTGCCGGTGCTGGCGGTGCTGCTCATTTAAAAGATTAGAGACTTATGGATCACTGTTTTGCCAAACAGGCCTTCCACCTTATTCACCCAGAGGGACTCATTCTTTGACTTGGGAGGTCATTCTATTTTAGCAACTAGAATGATTTTTGAATTGAGAAAAAAACTATTCATTGATGTTCCATTAGGGACTATTTTCAAGCACCCAACCATTTCATCATTTGCTTCAGCAGTTCAAAGGTTATCAAACCATGGAGGGATGGTTCTGAAACAGCGGAAAATGATGCCGTGGGAAAATGAAAACGCCTCAAAGATTGATTATTATGAAGACGCGGTTAAACTTTCAAAGACCCCAATTGAAACATACATATCAGACATTGGAGAGACTTGATCCTTCGAAAGAAATCAATATTTTCCTTACCTGGTGCAACAGGTTTCTTGGGTACTTTCATTGCCGAAGGAACTATTACAGCGTTCTGAACT
>ST119
AATCCCCAAACCATTTGTATCCATACTGGAATTGGGTTTTTGGATCATATGCTACACGCATTAGCCAAACATTCAGGGTGGTCCCTCATTGTTGAGTGCATTGGTGATTTTACATATTGACGACCATCACACAATGCGAAGACCGTGGGCATTGCATTGGGTGAGGGCGTTTCACGAGGCGCTTACGGCCCACGGTCCCATCAGAGGTGTCAAGAGATTTGGCTATGCCCTATGCACCATTGGATGAGGCCCTAAGTAGGGCTGTTGTTGATTTAAGTAATTCGCCCGTTTGCCGTTGTAGAACTAGGTTTGAAAAAGAGAAAAGATTGGCGACTTGAGCTGTGAGATGATTCCCCATGTTTTAGAGGAGTTTTGCAACTTCTGCAAGACCTCACTATGCATGTTGATTGGTAACTTTGCCAGCCGACAAGCTACTCGGTCTCTCTCCCTTGAAGAGCGAGATCGTCAAGGGGACGGACATTTTGATTGTTAGAGAGTTGGTTGGAGGTATCTACTTTGGGGAGAGAGAGGAGGACACGGGAAGGTGGTAGAGCGTGGGATACTGAGGCGTACTCGGTTGAGGAAGTTACTAGAATCACTAGAATGGCGGCATTTCTAGCGTTACAGAACGATCCGCCATTACCCCGTATGGTCTATTGATAAGGCCAACGTTTTGGCATCGTCCCGATTATGGAGAGAAAACCGTTGAACCATGTCATGGCAACGGAATTCCCGCAATTGACTTCTACAGCATCAGTTGGTCGACAGTGCGGCTATGATTTTAGTCAAGTCTCCAACGAAGCTCAACGGAATCATGATCACCTCCAACATGTTTGGCGACATTTTGTCCGACGAGGCCAGCGTTATTCCCGGTTCCTTGGGCCTCCTACCTTCCGCGTCTCTTTGCTTCTCTACCAGACCACAAACAAAGCCTTTGGTCTCTACGAACCATGTCATGGCCTCTGCCCCAGACCTTGCCCCAGAACAAGGTGAATCCAGTTGCCACCATTTTGTCGGCAGCAATGATGCTCAAGCTCTCGCTTCATTTGAGTGGGTCACGCTGGACCTTGAGTCTAAGACGGGATTTAGACCAATTACACGAATTGGCCTTTATGATCATTATGTCTGAAGATCATGATGCTGTATTCAGGTTTGCATACTCTAAGTCCTTTTTTCAATTGGGCGGTTAGAAACCACCAGGATGGGTAAAGGAATGGAATGTTGGCCGTCCGTGTCAAAGAAACAGGGAGAACTAGTTGCTTTTATCAGCGGTGTACCATGTGATTTAACTGTTAGAAAAAATACTGTAAAATCTGTTGAAATCAACTTCTTGTGTGTTCATAAGCAGTTAAGATCTAAGGAGACTGGCGCCATTGCTGATCAAGGAAGTCACTAGAAGGGTCAACTTACATAACATTTGGCAGGCTTTGTATACATCCGGTACGGTTTTACCAAAGCCTGTGACTACATGTAGGTACGGCCACAGACCATTGAATTGGGCCCAAACTTTTTGAAGTGGGCTTTAGTTCCCTAACCAACCTGGTGAAACTAAGGCTAGTATGGTTGCTAAACTAAGTCTCGGGAAGTGAAATAATGAGGAATATTGATGAGGGTAGGGCCAGAGTGGTTCGAAATATCAGTAAATCAAAGTCACTGAAAAATGGGCCTTTCCTTGTTGGTGTTTTCCGTAATCAACCTTTAGAAGACGTTATCTAAAGCTAGCAAAGAGCCTTAATTTTGGATTTTGTACAGTTTACATGGTTCTGAAAACGTGGATGATTATTCTAGGCCAACTTGATATCTCCCGTTATTTCAAAGGTTCTGTTCTTAATAAACCTGGGAATAGAGAATGCACTAATGACCCATAAGTTCATCATTCCATTATTAGATTCCGAAGTGGGCCGGAGAGGGGAAATTGATTGACTGGGATGATGCAAGTTCGTTTTGGGGGACAAGATGAAAGGGAGATACATTTTTAGCAGGTGGGAAACAAATGCCATTATGCTCAATATTTTAGGGTCTGATAATGCCAAATGGCGAACTTGAACTTTGTAGGAAGAGCACTTGAAACTACAAGCGGCTTCTGTCTATCTTTACGGGAAGTCAACTAGACCAAAGAGAAAAATGGGTCATGTTAACATTGTTTCGGGTTCTATGTCTGATTGTGAAACGTAAACTTGCATACATTTGAGGGCTCTGGTGGCCTTCCGATAACAAAATCAACAGAAAATGCGGTTTCAGGCACCTCTAAAGCTCCATTAGTGGGTGTTATAATGGGTTCAGATTCGGATTTACCTGTCATGTCCTGCTGGTTGTAATTATCTTAAAGAAGTTTGGTGTTCCGTTTGAAAGGTCACCATTGTGTCAGCACATAGAACCCCACAAAGGATGGCCAAGTATGCGATTGAGGCACCGAGGAGAGGGGTTAAGATGTATAATTGCCGGTGCTGGCGGTGCTGCTCATTTAAAAGATTAGAGACTTATGGATCACTGTTTTGCCAAACAGGCCTTCCACCTTATTCACCCAGACGGACTCATTCTTTGACTTGGGAGGTCATTCTATTTTAGCAACTAGAATGATTTTTGAATTGAGAAAAAAACTATTCATTGATGTTCCATTAGGGACTATTTTCAAGCACCCAACCATTTCATCATTTGCTTCAGCAGTTCAAAGGTTATCAAACCATGGAAAGATGGTTCTGAAACAGCGGAAAATGATGCCGTAGGAAAATGAAAACGCCTCAAAGATTGATTATTATGAAGACGCGGTTAAACTTTCAAAGACCCCAATTGAAACATACATATCAGACATTGGAGAGACTTGATCCTTCGAAAGAAATCAATATTTTCCTTACCTGGTGCAACAGGTTTCTTGGGTACTTTCATTGCTGAAGGAACTATTACAGCGTTCTGAACT
>ST12
AATCCCCAAACCATTTGTATCCATACTGGAATTGGGTTTTTGGATCATATGCTACACGCATTAGCCAAACATTCAGGGTGGTCCCTCATTGTTGAGTGCATTGGTGATTTTACATATTGACGACCATCACACAATGCGAAGACTGTGGGCATTGCATTGGGTGAGGGCGTTTCACGAGGCGCTTACGGCCCACGGTCCCATCAGAGGTGTCAAGAGATTTGGCTATGCCTTATGCACCATTGGATGAGGCCCTAAGTAGGGCTGTTGTTGATTTAAGTAATTCGCCCGTTTGCCGTTGTAGAACTAGGTTTGAAAAAGAGAAAAGATTGGCGACTTGAGCTGTGAGATGATTCCCCATGTTTTAGAGGAGTTTTGCAACTTCTGCAAGACCTCACTATGCATGTTGATTGGTAACTTTGCCAGCCGACAAGCTACTCGGTCTCTCTCCCTTGAAGAGCGAGATCGTCAAGGGGACGGACATTTTGATTGTTAGAGAGTTGGTTGGAGGTATCTACTTTGGGGAGAGAGAGGAGGACACGGGAAAGTGGTAGAGCGTGGGATACTGAGGCGTACTCGGTTGAGGAAGTTACTAGAATCACTAGAATGGCGGCATTTCTAGCGTTACAGAACGATCCGCCATTACCCGGTATGGTCTATTGATAAGGCCAACGTTTTGGCATCGTCCCGATTATGGAGGGAAAACCGTTGAACCATGTCATGGCAACGGAATTCCCGCAATTGACTTCTACAGCATCAGTTGGTCGACAGTGCGGCTATGATTTTAGTCAAGTCTCCAACGAAGCTCAACGGAATCATGATCACCTCCAACATGTTTGGCGACATTTTGTCCGACGAGGCCAGCGTTATTCCCGGTTCCTTGGGCCTCCTACCTTCCGCGTCTCTTTGCTTCTCTACCAGACCACAAACAAAGCCTTTGGTCTCTACGAACCATGTCATGGCCTCTGCCCCAGACCTTGCCCCAGAACAAGGTGAATCCAGTTGCCACCATTTTGTCGGCAGCAATGATGCTCAAGCTCTCGCTTCATTTGAGTGGGTCACGCTGGACCTTGAGTCTAAGACGGGATTTAGACCAATTACACGAATTGGCCTTTATGATCATTATGTTTGAAGATCATGATGCTGTATTCAGGTTTGCATACTCTAAGTCCTTTTTTCAATTGGGCGGTTGGAAACCACCAGGATGGGTAAAGGAATGGAATGTTGGCCGTCCGTGTCAAAGAAACAGGGAGACCTAGTTGCTTTTATCAGCGGTGTACCATGTGATTTAACTGTTAGAAAAAATACTGTAAAATCTGTTGAAATCAACTTCTTGTGTGTTCATAAGCAGTTAAGATCTAAGGAGACTGGCGCCATTGCTGATCAAGGAAGTCACTAGAAGGGTCAACTTACATAACATTTGGCAGGCTTTGTATACATCCGGTACGGTTTTACCAAAGCCTGTGACTACATGTAGGTACGGCCACAGACCATTGAATTGGGCCCAAACTTTTTGAAGTGGGCTTTAGTTCCCTAACCAACCTGGTGAAACTAAGGCTAGTATGGTTGCTAAACTAAGTCTCGGGAAGTGAAATAATGAGGAATATTGATGAGGGTAGGGCCAGAGTGGTTCGAAATATCAGTAAATCAAAGTCACTGAAAAATGGGCCTTTCCTTGTTGGTGTTTTCCGTAATCAACCTTTAGAAGACGTTATCTAAAGCTAGCAAAGAGCCTTAATTTTGGATTTTGTACAGTTTACATGGTTCTGAAAACGTGGATGATTATTCTAGGCCAACTTGATATCTCCCGTTATTTCAAAGGTTCTGTTCTTAATAAACCTGAGAATAGAGAATGCACTAATGACCCATAAGTTCATCATTCCATTATTAGATTCCGAAGTGGGCCGGAGAGGGGAAATTGATTGACTGGGATGATGCAAGTTCGTTTTGGGGGACAAGATGAAAGGGAGATACATTTTTAGCAGGTGGGAAACAAATGCCATTATGCTCAATATTTTAGGGTCTGATAGTGCCAAATGGCGAACTTGAACTTTGTAGGAAGAGCACTTGAAACTACAAGCGGCTTCTGTCTATCTTTACGGGAAGTCAACTAGACCAAAGAGAAAAATGGGTCATGTTAACATTGTTTCGGGTTCTATGTCTGATTGTGAAACGTAAACTTGCATACATTTGAGGGCTCTGGTGGCCTTCCGATAACAAAATCAACAGAAAATGCGGTTTCAGGCACCTCTAAAGCTCCATTAGTGGGTGTTATAATGGGTTCAGATTCGGATTTACCTGTCATGTCCTGCTGGTTGTAATTATCTTAAAGAAGTTTGGTGTTCCGTTTGAAAGGTCACCATTGTGTCAGCACATAGAACCCCACAAAGGATGGCCAAGTATGCGATTGAGGCACCGAGGAGAGGGGTTAAGATGTATAATTGCCGGTGCTGGCGGTGCTGCTCATTTAAAAGATTAGAGACTTATGGATCACTGTTTTGCCAAACAGGCCTTCCACCTTATTCACCCAGAGGGACTCATTCTTTGACTTGGGAGGTCATTCTATTTTAGCAACTAGAATGATTTTTGAATTGAGAAAAAAACTATTCATTGATGTTCCATTAGGGACTATTTTCAAGCACCCAACCATTTCATCATTTGCTTCAGCAGTTCAAAGGTTATCAAACCATGGAGGGATGGTTCTGAAACAGCGGAAAATGATGCCGTGGGAAAATGAAAACGCCTCAAAGATTGATTATTATGAAGACGCGGTTAAACTTTCAAAGACCCCAATTGAAACATACATATCAGACATTGGAGAGACTTGATCCTTCGAAAGAAATCAATATTTTCCTTACCTGGTGCAACAGGTTTCTTGGGTACTTTCATTGCCGAAGGAACTATTACAGCGTTCTGAACT
>ST120
AATCCCCAAACCATTTGTATCCATACTGGAATTGGGTTTTTGGATCATATGCTACACGCATTAGCCAAACATTCAGGGTGGTCCCTCATTGTTGAGTGCATTGGTGATTTTACATATTGACGACCATCACACAATGCGAAGACCGTGGGCATTGCATTGGGTGAGGGCGTTTCACGAGGCGCTTACGGCCCACGGTCCCATCAGAGGTGTCAAGAGATTTGGCTATGCCCTATGCACCATTGGATGAGGCCCTAAGTAGGGCTGTTGTTGATTTAAGTAATTCGCCCGTTTGCCGTTGTAGAACTAGGTTTGAAAAAGAGAAAAGATTGGCGACTTGAGCTGTGAGATGATTCCCCATGTTTTAGAGGAGTTTTGCAACTTCTGCAAGACCTCACTATGCATGTTGATTGGTAACTTTGCCAGCCGACAAGCTACTCGGTCTCTCTCCCTTGAAGAGCGAGATCGTCAAGGGGACGGACATTTTGATTGTTAGAGAGTTGGTTGGAGGTATCTACTTTGGGGAGAGAGAGGAGGACACGGGAAGGTGGTAGAGCGTGGGATACTGAGGCGTACTCGGTTGAGGAAGTTACTAGAATCACTAGAATGGCGGCATTTCTAGCGTTACAGAACGATCCGCCATTACCCCGTATGGTCTATTGATAAGGCCAACGTTTTGGCATCGTCCCGATTATGGAGGGAAAACCGTTGAACCATGTCATGGCAACGGAATTCCCGCAATTGACTTCTACAGCATCAGTTGGTCGACAGTGCGGCTATGATTTTAGTCAAGTCTCCAACGAAGCTCAACGGAATCATGATCACCTCCAACATGTTTGGCGACATTTTGTCCGACGAGGCCAGCGTTATTCCCGGTTCCTTGGGCCTCCTACCTTCCGCGTCTCTTTGCTTCTCTACCAGACCACAAACAAAGCCTTTGGTCTCTACGAACCATGTCATGGCCTCTGCCCCAGACCTTGCCCCAGAACAAGGTGAATCCAGTTGCCACCATTTTGTCGGCAGCAATGATGCTCAAGCTCTCGCTTCATTTGAGTGGGTCACGCTGGACCTTGAGTCTAAGACGGGATTTAGACCAATTACACGAATTAGCCTTTATGATCATTATGTCTGAAGATCATGATGCTGTATTCAGGTTTGCATACTCTAAGTCCTTTTTTCAATTGGGCGGTTAGAAACCACCAGGATGGGTAAAGGAATGGAATGTTGGCCGTCCGTGTCAAAGAAACAGGGAGACCTAGTTGCTTTTATCAGCGGTGTACCATGTGATTTAACTGTTAGAAAAAATACTGTAAAATCTGTTGAAATCAACTTCTTGTGTGTTCATAAGCAGTTAAGATCTAAGGAGACTGGCGCCATTGCTGATCAAGGAAGTCACTAGAAGGGTCAACTTACATAACATTTGGCAGGCTTTGTATACATCCGGTACGGTTTTACCAAAGCCTGTGACTACATGTAGGTACGGCCACAGACCATTGAATTGGGCCCAAACTTTTTGAAGTGGGCTTTAGTTCCCTAACCAACCTGGTGAAACTAAGGCTAGTATGGTTGCTAAACTAAGTCTCGGGAAGTGAAATAATGAGGAATATTGATGAGGGTAGGGCCAGAGTGGTTCGAAATATCAGTAAATCAAAGTCACTGAAAAATGGGCCTTTCCTTGTTGGTGTTTTCCGTAATCAACCTTTAGAAGACGTTATCTAAAGCTAGCAAAGAGCCTTAATTTTGGATTTTGTACAGTTTACATGGTTCTGAAAACGTGGATGATTATTCTAGGCCAACTTGATATCTCCCGTTATTTCAAAGGTTCTGTTCTTAATAAACCTGGGAATAGAGAATGCACTAATGACCCATAAGTTCATCATTCCATTATTAGATTCCGAAGTGGGACGGAGAGGGGAAATTGATTGACTGGGATGATGCAAGTTCGTTTTGGGGGACAAGATGAAAGGGAGATACATTTTTAGCAGGTGGGAAACAAATGCCATTATGCTCAATATTTTAGGGTCTGATAGTGCCAAATGGCGAACTTGAACTTTGTAAGAAGAGCACTTGAAACTACAAGCGGCTTCTGTCTATCTTTACGGGAAGTCAACTAGACCAAAGAGAAAAATGGGTCATGTTAACATTGTTTCGGGTTCTATGTCTGATTGTGAAACGTAAACTTGCATACATTTGAGGGCTCTGGTGGCCTTCCGATAACAAAATCAACAGAAAATGCGGTTTCAGGCACCTCTAAAGCTCCATTAGTGGGTGTTATAATGGGTTCAGATTCGGATTTACCTGTCATGTCCTGCTGGTTGTAATTATCTTAAAGAAGTTTGGTGTTCCGTTTGAAAGGTCACCATTGTGTCAGCACATAGAACCCCACAAAGGATGGCCAAGTATGCGATTGAGGCACCGAGGAGAGGAGTTAAGATGTATAATTGCCGGTGCTGGCGGTGCTGCTCATTTAAAAGATTAGAGACTTATGGATCACTGTTTTGCCAAACAGGCCTTCCACCTTATTCACCCAGACGGACTCATTCTTTGACTTGGGAGGTCATTCTATTTTAGCAACTAGAATGATTTTTGAATTGAGAAAAAAACTATTCATTGATGTTCCATTAGGGACTATTTTCAAGCACCCAACCATTTCATCATTTGCTTCAGCAGTTCAAAGGTTATCAAACCATGGAAGGATGGTTCTGAAACAGCGGAAAATGATGCCGTAGGAAAATGAAAACGCCTCAAAGATTGATTATTATGAAGACGCGGTTAAACTTTCAAAGACCCCAATTGAAACATACATATCAGACATTGGAGAGACTTGATCCTTCGAAAGAAATCAATATTTTCCTTACCTGGTGCAACAGGTTTCTTGGGTACTTTCATTGCCGAAGGAACTATTACAGCGTTCTGAACT
>ST121
AATCCCCAAACCATTTGTATCCATACTGGAATTGGGTTTTTGGATCATATGCTACACGCATTAGCCAAACATTCAGGGTGGTCCCTCATTGTTGAGTGCATTGGTGATTTTACATATTGACGACCATCACACAATGCGAAGACTGTGGGCATTGCATTGGGTGAGGGCGTTTCACGAGGCGCTTACGGCCCACGGTCCCATCAGAGGTGTCAAGAGATTTGGCTATGCCCTATGCACCATTGGATGAGGCCCTAAGTAGGGCTGTTGTTGATTTAAGTAACTCGCCCGTTTGCCGTTGTAGAACTAGGTTTGAAAAAGAGAAAAGATTGGCGACTTGAGCTGTGAGATGATTCCCCATGTTTTAGAGGAGTTTTGCAACTTCTGCAAGACCTCACTATGCATGTTGATTGGTAACTTTGCCAGCCGACAAGCTACTCGGTCTCTCTCCCTTGAAGAGCGAGATCGTCAAGGGGACGGACATTTTGATTGTTAGAGAGTTGGTTGGAGGTATCTACTTTGGGGAGAGAGAGGAGGACACGGGAAGGTGGTAGAGCGTGGGATACTGAGGCGTACTCGGTTGAGGAAGTTACTAGAATCACTAGAATGGCGGCATTTCTAGCGTTACAGAACGATCCGCCATTACCCCGTATGGTCTATTGATAAGGCCAACGTTTTGGCATCGTCCCGATTATGGAGGGAAAACCGTTGAACCATGTCATGGCAACGGAATTCCCGCAATTGACTTCTACAGCATCAGTTGGTCGACAGTGCGGCTATGATTTTAGTCAAGTCTCCAACGAAGCTCAACGGAATCATGATCACCTCCAACATGTTTGGCGACATTTTGTCCGACGAGGCCAGCGTTATTCCCGGTTCCTTGGGCCTCCTACCTTCCGCGTCTCTTTGCTTCTCTACCAGACCACAAACAAAGCCTTTGGTCTCTACGAACCATGTCATGGCCTCTGCCCCAGACCTTGCCCCAGAACAAGGTGAATCCAGTTGCCACCATTTTGTCGGCAGCAATGATGCTCAAGCTCTCGCTTCATTTGAGTGGGTCACGCTGGACCTTGAGTCTAAGACGGGATTTAGACCAATTACACGAATTGGCCTTTATGATCATTATGTCTGAAGATCATGATGCTGTATTCAGGTTTGCATACTCTAAGTCTTTTTTTCAATTGGGCGGTTAGAAACCACCAGGATGGGTAAAGGAATGGAATGTTGGCTGTCCGTGTCAAAGAAACAGGGAGACCTAGTTGCTTTTATCAGCGGTGTACCATGTGATTTAACTGTTAGAAAAAATACTGTAAAATCTGTTGAAATCAACTTCTTGTGTGTTCATAAGCAGTTAAGATCTAAGGAGACTGGCGCCATTGCTGATCAAGGAAGTCACTAGAAGGGTCAACTTACATAACATTTGGCAGGCTTTGTATACATCCGGTACGGTTTTACCAAAGCCTGTGACTACATGTAGGTACGGCCACAGACCATTGAATTGGGCCCAAACTTTTTGAAGTGGGCTTTAGTTCCCTAACCAACCTGGTGAAACTAAGGCTAGTATGGTTGCTAAACTAAGTCTCGGGAAGTGAAATAATGAGGAATATTGATGAGGGTAGGGCCAGAGTGGTTCGAAATATCAGTAAATCAAAGTCACTGAAAAATGGGCCTTTCCTTGTTGGTGTTTTCCGTAATCAACCTTTAGAAGACGTTATCTAAAGCTAGCAAAGAGCCTTAATTTTGGATTTTGTACAGTTTACATGGTTCTGAAAACGTGGATGATTATTCTAGGCCAACTTGATATCTCCCGTTATTTCAAAGGTTTTGTTCTTAATAAACCTGGGAATAGAGAATGCACTAATGACCCATAAGTTCATCATTCCATTATTAGATTCCGAAGTGGGACGGAGAGGGGAAATTGATTGACTGGGATGATGCAAGTTCGGTTTGGGGGACAAGATGAAAGGGAGATACATTTTTAGCAGGTGGGAAACAAATGCCATTATGCTCAATATTTTAGGGTCTGATGGTGCCAAATGGCGAACTTGAACTTTGTAGGAAGAGCACTTGAAACTACAAGCGGCTTCTGTCTATCTTTACGGGAAGTCAACTAGACCAAAGAGAAAAATGGGTCATGTTAACATTGTTTCGGGTTCTATGTCTGATTGTGAAACGTAAACTTGCATACATTTGAGGGCTCTGGTGGCCTTCCGATAACAAAATCAACAGAAAATGCGGTTTCAGGCACCTCTAAAGCTCCATTAGTGGGTGTTATAATGGGTTCAGATTCGGATTTACCTGTCATGTCCTGCTGGTTGTAATTATCTTAAAGAAGTTTGGTGTTCCGTTTGAAAGGTCACCATTGTGTCAGCACATAGAACCCCACAAAGGATGGCCAAGTATGCGATTGAGGCACCGAGGAGAGGGGTTAAGATGTATAATTGCCGGTGCTGGCGGTGCTGCTCATTTAAAAGATTAGAGACTTATGGATCACTGTTTTGCCAAACAGGCCTTCCACCTTATTCACCCAGACGGACTCATTCTTTGACTTGGGAGGTCATTCTATTTTAGCAACTAGAATGATTTTTGAATTGAGAAAAAAACTATTCATTGATGTTCCATTAGGGACTATTTTCAAGCACCCAACCATTTCATCATTTGCTTCAGCAGTTCAAAGGTTATCAAACCATGGAAAGATGGTTCTGAAACAGCGGAAAATGATGCCGTAGGAAAATGAAAACGCCTCAAAGATTGATTATTATGAAGACGCGGTTAAACTTTCAAAGACCCCAATTGAAACATACATATCAGACATTGGAGAGACTTGATCCTTCGAAAGAAATCAATATTTTCCTTACCTGGTGCAACAGGTTTCTTGGGTACTTTCATTGCCGAAGGAACTATTACAGCGTTCTGAACT
>ST122
AATCCCCAAACCATTTGTATCCATACTGGAATTGGGTTTTTGGATCATATGCTACACGCATTAGCCAAACATTCAGGGTGGTCCCTCATTGTTGAGTGCATTGGTGATTTTACATATTGACGACCATCACACAATGCGAAGATTGTGGGCATTGCATTGGGTGAGGGCGTTTCACGAGGCGCTTACGGCCCACGGTCCCATCAGAGGTGTCAAGAGATTTGGCTATGCCCTATGCACCATTGGATGAGGCCCTAAGTAGGGCTGTTGTTGATTTAAGTAACCCGCCCGTTTGCCGTTGTAGAACTAGGTTTGAAAAAGAGAAAAGATTGGCGACTTGAGCTGTGAGATGATTCCCCATGTTTTAGAGGAGTTTTGCAACTTCTGCAAGACCTCACTATGCATGTTGATTGGTAACTTTGCCAGCCGACAAGCTACTCGGTCTCTCTCCCTTGAAGAGCGAGATCGTCAAGGGGACGGACATTTTGATTGTTAGAGAGTTGGTTGGAGGTATCTACTTTGGGGAGAGAGAGGAGGACACGGGAAGGTGGTAGAGCGTGGGATACTGAGGCGTACTCGGTTGAGGAAGTTACTAGAATCACTAGAATGGCGGCATTTCTAGCGTTACAGAACGATCCGCCATTACCCCGTATGGTCTATTGATAAGGCCAACGTTTTGGCATCGTCCCGATTATGGAGGGAAAACCGTTGAACCATGTCATGGCAACGGAATTCCCGCAATTGACTTCTACAGCATCAGTTGGTCGACAGTGCGGCTATGATTTTAGTCAAGTCTCCAACGAAGCTCAACGGAATCATGATCACCTCCAACATGTTTGGCGACATTTTGTCCGACGAGGCCAGCGTTATTCCCGGTTCCTTGGGCCTCCTACCTTCCGCGTCTCTTTGCTTCTCTACCAGACCACAAACAAAGCCTTTGGTCTCTACGAACCATGTCATGGCCTCTGCCCCAGACCTTGCCCCAGAACAAGGTGAATCCAGTTGCCACCATTTTGTCGGCAGCAATGATGCTCAAGCTCTCGCTTCATTTGAGTGGGTCACGCTGGACCTTGAGTCTAAGACGGGATTTAGACCAATTACACGAATTGGCCTTTATGATCATTATGTCTGAAGATCATGATGCTGTATTCAGGTTTGCATACTCTAAGTTCTTTTTTCAATTGGGCGGTTAGAAACCACCAGGATGGGTAAAGGAATGGAATGTTGGCTGTCCGTGTCAAAGAAACAGGGAGACCTAGTTGCTTTTATCAGCGGTGTACCATGTGATTTAACTGTTAGAAAAAATACTGTAAAATCTGTTGAAATCAACTTCTTGTGTGTTCATAAGCAGTTAAGATCTAAGGAGACTGGCGCCATTGCTGATCAAGGAAGTCACTAGAAGGGTCAACTTACATAACATTTGGCAGGCTTTGTATACATCCGGTACGGTTTTACCAAAGCCTGTGACTACATGTAGGTACGGCCACAGACCATTGAATTGGGCCCAAACTTTTTGAAGTGGGCTTTAGTTCCCTAACCAACCTGGTGAAACTAAGGCTAGTATGGTTGCTAAACTAAGTCTCGGGAAGTGAAATAATGAGGAATATTGATGAGGGTAGGGCCAGAGTGGTTCGAAATATCAGTAAATCAAAGTCACTGAAAAATGGGCCTTTCCTTGTTGGTGTTTTCCGTAATCAACCTTTAGAAGACGTTATCTAAAGCTAGCAAAGAGCCTTAATTTTGGATTTTGTACAGTTTACATGGTTCTGAAAACGTGGATGATTATTCTAGGCCAACTTGATATCTCCCGTTATTTCAAAGGTTCTGTTCTTAATAAACCTGGGAATAGAGAATGCACTAATGACCCATAAGTTCATCATTCCATTATTAGATTCCGAAGTGGGACGGAGAGGGGAAATTGATTGACTGGGATGATGCAAGTTCGGTTTGGGGGACAAGATGAAAGGGAGATACATTTTTAGCAGGTGGGAAACAAATGCCATTATGCTCAATATTTTAGGGTCTGATGGTGCCAAATGGCGAACTTGAACTTTGTAGGAAGAGCACTTGAAACTACAAGCGGCTTCTGTCTATCTTTACGGGAAGTCAACTAGACCAAAGAGAAAAATGGGTCATGTTAACATTGTTTCGGGTTCTATGTCTGATTGTGAAACGTAAACTTGCATACATTTGAGGGCTCTGGTGGCCTTCCGATAACAAAATCAACAGAAAATGCGGTTTCAGGCACCTCTAAAGCTCCATTAGTGGGTGTTATAATGGGTTCAGATTCGGATTTACCTGTCATGTCCTGCTGGTTGTAATTATCTTAAAGAAGTTTGGTGTTCCGTTTGAAAGGTCACCATTGTGTCAGCACATAGAACCCCACAAAGGATGGCCAAGTATGCGATTGAGGCACCGAGGAGAGGGGTTAAGATGTATAATTGCCGGTGCTGGCGGTGCTGCTCATTTAAAAGATTAGAGACTTATGGATCACTGTTTTGCCAAACAGGCCTTCCACCTTATTCACCCAGACGGACTCATTCTTTGACTTGGGAGGTCATTCTATTTTAGCAACTAGAATGATTTTTGAATTGAGAAAAAAACTATTCATTGATGTTCCATTAGGGACTATTTTCAAGCACCCAACCATTTCATCATTTGCTTCAGCAGTTCAAAGGTTATCAAACCATGGAAAGATGGTTCTGAAACAGCGGAAAATGATGCCGTAGGAAAATGAAAACGCCTCAAAGATTGATTATTATGAAGACGCGGTTAAACTTTCAAAGACCCCAATTGAAACATACATATCAGACATTGGAGAGACTTGATCCTTCGAAAGAAATCAATATTTTCCTTACCTGGTGCAACAGGTTTCTTGGGTACTTTCATTGCCGAAGGAACTATTACAGCGTTCTGAACT
>ST123
AATCCCCAAACCATTTGTATCCATACTGGAATTGGGTTTTTGGATCATATGCTACACGCATTAGCCAAACATTCAGGGTGGTCCCTCATTGTTGAGTGCATTGGTGATTTTACATATTGACGACCATCACACAATGCGAAGACCGTGGGCATTGCATTGGGTGAGGGCGTTTCACGAGGCGCTTACGGCCCACGGTCCCATCAGAGGTGTCAAGAGATTTGGCTATGCCCTATGCACCATTGGATGAGGCCCTAAGTAGGGCTGTTGTTGATTTAAGTAATTCGCCCGTTTGCCGTTGTAGAACTAGGTTTGAAAAAGAGAAAAGATTGGCGACTTGAGCTGTGAGATGATTCCCCATGTTTTAGAGGAGTTTTGCAACTTCTGCAAGACCTCACTATGCATGTTGATTGGTAACTTTGCCAGCCGACAAGCTACTCGGTCTCTCTCCCTTGAAGAGCGAGATCGTCAAGGGGACGGACATTTTGATTGTTAGAGAGTTGGTTGGAGGTATCTACTTTGGGGAGAGAGAGGAGGACACGGGAAGGTGGTAGAGCGTGGGATACTGAGGCGTACTCGGTTGAGGAAGTTACTAGAATCACTAGAATGGCGGCATTTCTAGCGTTACAGAACGATCCGCCATTACCCCGTATGGTCTATTGATAAGGCCAACGTTTTGGCATCGTCCCGATTATGGAGGGAAAACCGTTGAACCATGTCATGGCAACGGAATTCCCGCAATTGACTTCTACAGCATCAGTTGGTCGACAGTGCGGCTATGATTTTAGTCAAGTCTCCAACGAAGCTCAACGGAATCATGATCACCTCCAACATGTTTGGCGACATTTTGTCCGACGAGGCCAGCGTTATTCCCGGTTCCTTGGGCCTCCTACCTTCCGCGTCTCTTTGCTTCTCTACCAGACCACAAACAAAGCCTTTGGTCTCTACGAACCATGTCATGGCCTCTGCCCCAGACCTTGCCCCAGAACAAGGTGAATCCAGTTGCCACCATTTTGTCGGCAGCAATGATGCTCAAGCTCTCGCTTCATTTGAGTGGGTCACGCTGGACCTTGAGTCTAAGACGGGATTTAGACCAATTACACGAATTGGCCTTTATGATCATTATGTTTGAAGATCATGATGCTGTATTCAGGTTTGCATACTCTAAGTTCTTTTTTCAATTGGGCGGTTAGAAACCACCAGGATGGGTAAAGGAATGGAATGTTGGCCGTCCGTGTCAAAGAAACAGGGAGACCTAGTTGCTTTTATCAGCGGTGTACCATGTGATTTAACTGTTAGAAAAAATACTGTAAAATCTGTTGAAATCAACTTCTTGTGTGTTCATAAGCAGTTAAGATCTAAGGAGACTGGCGCCATTGCTGATCAAGGAAGTCACTAGAAGGGTCAACTTACATAACATTTGGCAGGCTTTGTATACATCCGGTACGGTTTTACCAAAGCCTGTGACTACATGTAGGTACGGCCACAGACCATTGAATTGGGCCCAAACTTTTTGAAGTGGGCTTTAGTTCCCTAACCAACCTGGTGAAACTAAGGCTAGTATGGTTGCTAAACTAAGTCTCGGGAAGTGAAATAATGAGGAATATTGATGAGGGTAGGGCCAGAGTGGTTCGAAATATCAGTAAATCAAAGTCACTGAAAAATGGGCCTTTCCTTGTTGGTGTTTTCCGTAATCAACCTTTAGAAGACGTTATCTAAAGCTAGCAAAGAGCCTTAATTTTGGATTTTGTACAGTTTACATGGTTCTGAAAACGTGGATGATTATTCTAGGCCAACTTGATATCTCCCGTTATTTCAAAGGTTCTGTTCTTAATAAACCTGGGAATAGAGAATGCACTAATGACCCATAAGTTCATCATTCCATTATTAGATTCCGAAGTGGGCCGGAGAGGGGAAATTGATTGACTGGGATGATGCAAGTTCGTTTTGGGGGACAAGATGAAAGGGAGATACATTTTTAGCAGGTGGGAAACAAATGCCATTATGCTCAATATTTTAGGGTCTGATAGTGCCAAATGGCGAACTTGAACTTTGTAGGAAGAGCACTTGAAACTACAAGCGGCTTCTGTCTATCTTTACGGGAAGTCAACTAGACCAAAGAGAAAAATGGGTCATGTTAACATTGTTTCGGGTTCTATGTCTGATTGTGAAACGTAAACTTGCATACATTTGAGGGCTCTGGTGGCCTTCCGATAACAAAATCAACAGAAAATGCGGTTTCAGGCACCTCTAAAGCTCCATTAGTGGGTGTTATAATGGGTTCAGATTCGGATTTACCTGTCATGTCCTGCTGGTTGTAATTATCTTAAAGAAGTTTGGTGTTCCGTTTGAAAGGTCACCATTGTGTCAGCACATAGAACCCCACAAAGGATGGCCAAGTATGCGATTGAGGCACCGAGGAGAGGGGTTAAGATGTATAATTGCCGGTGCTGGCGGTGCTGCTCATTTAAAAGATTAGAGACTTATGGATCACTGTTTTGCCAAACAGGCCTTCCACCTTATTCACCCAGACGGACTCATTCTTTGACTTGGGAGGTCATTCTATTTTAGCAACTAGAATGATTTTTGAATTGAGAAAAAAACTATTCATTGATGTTCCATTAGGGACTATTTTCAAGCACCCAACCATTTCATCATTTGCTTCAGCAGTTCAAAGGTTATCAAACCATGGAAAGATGGTTCTGAAACAGCGGAAAATGATGCCGTAGGAAAATGAAAACGCCTCAAAGATTGATTATTATGAAGACGCGGTTAAACTTTCAAAGACCCCAATTGAAACATACATATCAGACATTGGAGAGACTTGATCCTTCGAAAGAAATCAATATTTTCCTTACCTGGTGCAACAGGTTTCTTGGGTACTTTCATTGCTGAAGGAACTATTACAGCGTTCTGAACT
>ST124
AATCCCCAAACCATTTGTATCCATACTGGAATTGGGTTTTTGGATCATATGCTACACGCATTAGCCAAACATTCAGGGTGGTCCCTCATTGTTGAGTGCATTGGTGATTTTACATATTGACGACCATCACACAATGCGAAGACTGTGGGCATTGCATTGGGTGAGGGCGTTTCACGAGGCGCTTACGGCCCACGGTCCCATCAGAGGTGTCAAGAGATTTGGCTATGCCCTATGCACCATTGGATGAGGCCCTAAGTAGGGCTGTTGTTGATTTAAGTAATTCGCCCGTTTGCCGTTGTAGAACTAGGTTTGAAAAAGAGAAAAGATTGGCGACTTGAGCTGTGAGATGATTCCCCATGTTTTAGAGGAGTTTTGCAACTTCTGCAAGACCTCACTATGCATGTTGATTGGTAACTTTGCCAGTTGACAAGCTACTCGGTCTCTCTCCCTTGAAGAGCGAGATCGTCAAGGGGACGGACATTTTGATTGTTAGAGAGTTGGTTGGAGGTATCTACTTTGGGGAGAGAGAGGAGGACACGGGAAGGTGGTAGAGCGTGGGATACTGAGGCGTACTCGGTTGAGGAAGTTACTAGAATCACTAGAATGGCGGCATTTCTAGCGTTACAGAACGATCCGCCATTACCCCGTATGGTCTATTGATAAGGCCAACGTTTTGGCATCGTCCCGATTATGGAGGGAAAACCGTTGAACCATGTCATGGCAACGGAATTCCCGCAATTGACTTCTACAGCATCAGTTGGTCGACAGTGCGGCTATGATTTTAGTCAAGTCTCCAACGAAGCTCAACGGAATCATGATCACCTCCAACATGTTTGGCGACATTTTGTCCGACGAGGCCAGCGTTATTCCCGGTTCCTTGGGCCTCCTACCTTCCGCGTCTCTTTGCTTCTCTACCAGACCACAAACAAAGCCTTTGGTCTCTACGAACCATGTCATGGCCTCTGCCCCAGACCTTGCCCCAGAACAAGGTGAATCCAGTTGCCACCATTTTGTCGGCAGCAATGATGCTCAAGCTCTCGCTTCATTTGAGTGGGTCACGCTGGACCTTGAGTCTAAGACGGGATTTAGACCAATTACACGAATTAGCCTTTATGATCATTATGTCCGAAGATCATGATGCTGTATTCAGGTTTGCATACTCTAAGTTCTTTTTTCAATTGGGCGGTTAAAAACCACCAGGATGGGTAAAGGAATGGAATGTTGGCCGTCCGTGTCAAAGAAACAGGGAGACCTAGTTGCTTTTATCAGCGGTGTACCATGTGATTTAACTGTTAGAAAAAATACTGTAAAATCTGTTGAAATCAACTTCTTGTGTGTTCATAAGCAGTTAAGATCTAAGGAGACTGGCGCCATTGCTGATCAAGGAAGTCACTAGAAGGGTCAACTTACATAACATTTGGCAGGCTTTGTATACATCCGGTACGGTTTTACCAAAGCCTGTGACTACATGTAGGTACGGCCACAGACCATTGAATTGGGCCCAAACTTTTTGAAGTGGGCTTTAGTTCCCTAACCAACGTGGTGAAACTAAGGCTAGTATGGTTGCTAAACTAAGTCTCGGGAAGTGAAATAATGAGGAATATTGATGAGGGTAGGGCCAGAGTGGTTCGAAATATCAGTAAATCAAAGTCACTGAAAAATGGGCCTTTCCTTGTTGGTGTTTTCCGTAATCAACCTTTAGAAGACGTTATTTAAAGCTAGCAAAGAGCCTTAATTTTGGATTTTGTACAGTTTACATGGTTCTGAAAACGTGGATGATTATTCTAGGCCAACTTGATATCCCCCGTTATTTCAAAGGTTCCGTTCTTAATAAACCTGGGAATAGAGAATGCACTAATGACCCATAAGTTCATCATTCCATTATTAGATTCCGAAGTGGGCCGGAGAGGGGAAATTGATTGACTGGGATGATGCAAGTTCGGTTTGGGGGACAAGATGAAAGGGAGATACATTTTTAGCAGGTGGGAAACAAATGCCATTATGCTCAATATTTTAGGGTCTGATGGTGCCAAATGGCGAACTTGAACTTTGTAAGAAGAGCACTTGAAACTACAAGCGGCTTCTGTCTATCTTTACGGGAAGTCAACTAGACCAAAGAGAAAAATGGGTCATGTTAACATTGTTTCGGGTTCTATGTCTGATTGTGAAACGTAAACTTGCATACATTTGAGGGCTCTGGTGGCCTTCCGATAACAAAATCAACAGAAAATGCGGTTTCAGGCACCTCTAAAGCTCCATTAGTGGGTGTTATAATGGGTTCAGATTCGGATTTACCTGTCATGTCCTGCTGGTTGTAATTATCTTAAAGAAGTTTGGTGTTCCGTTTGAAAGGTCACCATTGTGTCAGCACATAGAACCCCACAAAGGATGGCCAAGTATGCGATTGAGGCACCGAGGAGAGGAATTAAGATGTATAATTGCCGGTGCTGGCGGTGCTGCTCATTTAAAAGATTAGAGACTTATGGATCACTGTTTTGCCAAACAGGCCTTCCACCTTATTCACCCAGAGGGACTCATTCTTTGACTTGGGAGGTCATTCTATTTTAGCAACTAGAATGATTTTTGAATTGAGAAAAAAACTATTCATTGATGTTCCATTAGGGACTATTTTCAAGCACCCAACCATTTCATCATTTGCTTCAGCAGTTCAAAGGTTATCAAACCATGGAAAGATGGTTCTGAAACAGCGGAAAATGATGCCGTGGGAAAATGAAAACGCCTCAAAGATTGATTATTATGAAGACGCGGTTAAACTTTCAAAGACCCCAATTGAAACATACATATCAGACATTGGAGAGACTTGATCCTTCGAAAGAAATCAATATTTTCCTTACCTGGTGCAACAGGTTTCTTGGGTACTTTCATTGCCGAAGGAACTATTACAGCGTTCTGAACT
>ST125
AATCCCCAAACCATTTGTATCCATACTGGAATTGGGTTTTTGGATCATATGCTACACGCATTAGCCAAACATTCAGGGTGGTCCCTCATTGTTGAGTGCATTGGTGATTTTACATATTGACGACCATCACACAATGCGAAGACTGTGGGCATTGCATTGGGTGAGGGCGTTTCACGAGGCGCTTACGGCCCACGGTCCCATCAGAGGTGTCAAGAGATTTGGCTATGCCCTATGCACCATTGGATGAGGCCCTAAGTAGGGCTGTTGTTGATTTAAGTAATTCGCCCGTTTGCCGTTGTAGAACTAGGTTTGAAAAAGAGAAAAGATTGGCGACTTGAGCTGTGAGATGATTCCCCATGTTTTAGAGGAGTTTTGCAACTTCTGCAAGACCTCACTATGCATGTTGATTGGTAACTTTGCCAGCTGACAAGCTACTCGGTCTCTCTCCCTTGAAGAGCGAGATCGTCAAGGGGACGGACATTTTGATTGTTAGAGAGTTGGTTGGAGGTATCTACTTTGGGGAGAGAGAGGAGGACACGGGAAGGTGGTAGAGCGTGGGATACTGAGGCGTACTCGGTTGAGGAAGTTACTAGAATCACTAGAATGGCGGCATTTCTAGCGTTACAGAACGATCCGCCATTACCCCGTATGGTCTATTGATAAGGCCAACGTTTTGGCATCGTCCCGATTATGGAGGGAAAACCGTTGAACCATGTCATGGCAACGGAATTCCCGCAATTGACTTCTACAGCATCAGTTGGTCGACAGTGCGGCTATGATTTTAGTCAAGTCTCCAACGAAGCTCAACGGAATCATGATCACCTCCAACATGTTTGGCGACATTTTGTCCGACGAGGCCAGCGTTATTCCCGGTTCCTTGGGCCTCCTACCTTCCGCGTCTCTTTGCTTCTCTACCAGACCACAAACAAAGCCTTTGGTCTCTACGAACCATGTCATGGCCTCTGCCCCAGACCTTGCCCCAGAACAAGGTGAATCCAGTTGCCACCATTTTGTCGGCAGCAATGATGCTCAAGCTCTCGCTTCATTTGAGTGGGTCACGCTGGACCTTGAGTCTAAGACGGGATTTAGACCAATTACACGAATTAGCCTTTATGATCATTATGTCCGAAGATCATGATGCTGTATTCAGGTTTGCATACTCTAAGTTCTTTTTTCAATTGGGCGGTTAAAAACCACCAGGATGGGTAAAGGAATGGAATGTTGGCCGTCCGTGTCAAAGAAACAGGGAGACCTAGTTGCTTTTATCAGCGGTGTACCATGTGATTTAACTGTTAGAAAAAATACTGTAAAATCTGTTGAAATCAACTTCTTGTGTGTTCATAAGCAGTTAAGATCTAAGGAGACTGGCGCCATTGCTGATCAAGGAAGTCACTAGAAGGGTCAACTTACATAACATTTGGCAGGCTTTGTATACATCCGGTACGGTTTTACCAAAGCCTGTGACTACATGTAGGTACGGCCACAGACCATTGAATTGGGCCCAAACTTTTTGAAGTGGGCTTTAGTTCCCTAACCAACGTGGTGAAACTAAGGCTAGTATGGTTGCTAAACTAAGTCTCGGGAAGTGAAATAATGAGGAATATTGATGAGGGTAGGGCCAGAGTGGTTCGAAATATCAGTAAATCAAAGTCACTGAAAAATGGGCCTTTCCTTGTTGGTGTTTTCCGTAATCAACCTTTAGAAGACGTTATTTAAAGCTAGCAAAGAGCCTTAATTTTGGATTTTGTACAGTTTACATGGTTCTGAAAACGTGGATGATTATTCTAGGCCAACTTGATATCCCCCGTTATTTCAAAGGTTCCGTTCTTAATAAACCTGGGAATAGAGAATGCACTAATGACCCATAAGTTCATCATTCCATTATTAGATTCCGAAGTGGGCCGGAGAGGGGAAATTGATTGACTGGGATGATGCAAGTTCGGTTTGGGGGACAAGATGAAAGGGAGATACATTTTTAGCAGGTGGGAAACAAATGCCATTATGCTCAATATTTTAGGGTCTGATGGTGCCAAATGGCGAACTTGAACTTTGTAAGAAGAGCACTTGAAACTACAAGCGGCTTCTGTCTATCTTTACGGGAAGTCAACTAGACCAAAGAGAAAAATGGGTCATGTTAACATTGTTTCGGGTTCTATGTCTGATTGTGAAACGTAAACTTGCATACATTTGAGGGCTCTGGTGGCCTTCCGATAACAAAATCAACAGAAAATGCGGTTTCAGGCACCTCTAAAGCTCCATTAGTGGGTGTTATAATGGGTTCAGATTCGGATTTACCTGTCATGTCCTGCTGGTTGTAATTATCTTAAAGAAGTTTGGTGTTCCGTTTGAAAGGTCACCATTGTGTCAGCACATAGAACCCCACAAAGGATGGCCAAGTATGCGATTGAGGCACCGAGGAGAGGAATTAAGATGTATAATTGCCGGTGCTGGCGGTGCTGCTCATTTAAAAGATTAGAGACTTATGGATCACTGTTTTGCCAAACAGGCCTTCCACCTTATTCACCCAGAGGGACTCATTCTTTGACTTGGGAGGTCATTCTATTTTAGCAACTAGAATGATTTTTGAATTGAGAAAAAAACTATTCATTGATGTTCCATTAGGGACTATTTTCAAGCACCCAACCATTTCATCATTTGCTTCAGCAGTTCAAAGGTTATCAAACCATGGAAAGATGGTTCTGAAACAGCGGAAAATGATGCCGTGGGAAAATGAAAACGCCTCAAAGATTGATTATTATGAAGACGCGGTTAAACTTTCAAAGACCCCAATTGAAACATACATATCAGACATTGGAGAGACTTGATCCTTCGAAAGAAATCAATATTTTCCTTACCTGGTGCAACAGGTTTCTTGGGTACTTTCATTGCCGAAGGAACTATTACAGCGTTCTGAACT
>ST126
AATCCCCAAACCATTTGTATCCATACTGGAATTGGGTTTTTGGATCATATGCTACACGCATTAGCCAAACATTCAGGGTGGTCCCTCATTGTTGAGTGCATTGGTGATTTTACATATTGACGACCATCACACAATGCGAAGACTGTGGGCATTGCATTGGGTGAGGGCGTTTCACGAGGCGCTTACGGCCCACGGTCCCATCAGAGGTGTCAAGAGATTTGGCTATGCCCTATGCACCATTGGATGAGGCCCTAAGTAGGGCTGTTGTTGATTTAAGTAATTCGCCCGTTTGCCGTTGTAGAACTAGGTTTGAAAAAGAGAAAAGATTGGCGACTTGAGCTGTGAGATGATTCCCCATGTTTTAGAGGAGTTTTGCAACTTCTGCAAGACCTCACTATGCATGTTGATTGGTAACTTTGCCAGCTGACAAGCTACTCGGTCTCTCTCCCTTGAAGAGCGAGATCGTCAAGGGGACGGACATTTTGATTGTTAGAGAGTTGGTTGGAGGTATCTACTTTGGGGAGAGAGAGGAGGACACGGGAAGGTGGTAGAGCGTGGGATACTGAGGCGTACTCGGTTGAGGAAGTTACTAGAATCACTAGAATGGCGGCATTTCTAGCGTTACAGAACGATCCGCCATTACCCCGTATGGTCTATTGATAAGGCCAACGTTTTGGCATCGTCCCGATTATGGAGGGAAAACCGTTGAACCATGTCATGGCAACGGAATTCCCGCAATTGACTTCTACAGCATCAGTTGGTCGACAGTGCGGCTATGATTTTAGTCAAGTCTCCAACGAAGCTCAACGGAATCATGATCACCTCCAACATGTTTGGCGACATTTTGTCCGACGAGGCCAGCGTTATTCCCGGTTCCTTGGGCCTCCTACCTTCCGCGTCTCTTTGCTTCTCTACCAGACCACAAACAAAGCCTTTGGTCTCTACGAACCATGTCATGGCCTCTGCCCCAGACCTTGCCCCAGAACAAGGTGAATCCAGTTGCCACCATTTTGTCGGCAGCAATGATGCTCAAGCTCTCGCTTCATTTGAGTGGGTCACGCTGGACCTTGAGTCTAAGACGGGATTTAGACCAATTACACGAATTAGCCTTTATGATCATTATGTCCGAAGATCATGATGCTGTATTCAGGTTTGCATACTCTAAGTTCTTTTTTCAATTGGGCGGTTAAAAACCACCAGGATGGGTAAAGGAATGGAATGTTGGCCGTCCGTGTCAAAGAAACAGGGAGACCTAGTTGCTTTTATCAGCGGTGTACCATGTGATTTAACTGTTAGAAAAAATACTGTAAAATCTGTTGAAATCAACTTCTTGTGTGTTCATAAGCAGTTAAGATCTAAGGAGACTGGCGCCATTGCTGATCAAGGAAGTCACTAGAAGGGTCAACTTACATAACATTTGGCAGGCTTTGTATACATCCGGTACGGTTTTACCAAAGCCTGTGACTACATGTAGGTACGGCCACAGACCATTGAATTGGGCCCAAACTTTTTGAAGTGGGCTTTAGTTCCCTAACCAACGTGGTGAAACTAAGGCTAGTATGGTTGCTAAACTAAGTCTCGGGAAGTGAAATAATGAGGAATATTGATGAGGGTAGGGCCAGAGTGGTTCGAAATATCAGTAAATCAAAGTCACTGAAAAATGGGCCTTTCCTTGTTGGTGTTTTCCGTAATCAACCTTTAGAAGACGTTATTTAAAGCTAGCAAAGAGCCTTAATTTTGGATTTTGTACAGTTTACATGGTTCTGAAAACGTGGATGATTATTCTAGGCCAACTTGATATCCCCCGTTATTTCAAAGGTTCCGTTCTTAATAAACCTGGGAATAGAGAATGCACTAATGACCCATAAGTTCATCATTCCATTATTAGATTCCGAAGTGGGCCGGAGAGGGGAAATTGATTGACTGGGATGATGCAAGTTCGGTTTGGGGGACAAGATGAAAGGGAGATACATTTTTAGCAGGTGGGAAACAAATGCCATTATGCTCAATATTTTAGGGTCTGATGGTGCCAAATGGCGAACTTGAACTTTGTAAGAAGAGCACTTGAAACTACAAGCGGCTTCTGTCTATCTTTACGGGAAGTCAACTAGACCAAAGAGAAAAATGGGTCATGTTAACATTGTTTCGGGTTCTATGTCTGATTGTGAAACGTAAACTTGCATACATTTGAGGGCTCTGGTGGCCTTCCGATAACAAAATCAACAGAAAATGCGGTTTCAGGCACCTCTAAAGCTCCATTAGTGGGTGTTATAATGGGTTCAGATTCGGATTTACCTGTCATGTCCTGCTGGTTGTAATTATCTTAAAGAAGTTTGGTGTTCCGTTTGAAAGGTCACCATTGTGTCAGCACATAGAACCCCACAAAGGATGGCCAAGTATGCGATTGAGGCACCGAGGAGAGGAGTTAAGATGTATAATTGCCGGTGCTGGCGGTGCTGCTCATTTAAAAGATTAGAGACTTATGGATCACTGTTTTGCCAAACAGGCCTTCCACCTTATTCACCCAGAGGGACTCATTCTTTGACTTGGGAGGTCATTCTATTTTAGCAACTAGAATGATTTTTGAATTGAGAAAAAAACTATTCATTGATGTTCCATTAGGGACTATTTTCAAGCACCCAACCATTTCATCATTTGCTTCAGCAGTTCAAAGGTTATCAAACCATGGAAAGATGGTTCTGAAACAGCGGAAAATGATGCCGTGGGAAAATGAAAACGCCTCAAAGATTGATTATTATGAAGACGCGGTTAAACTTTCAAAGACCCCAATTGAAACATACATATCAGACATTGGAGAGACTTGATCCTTCGAAAGAAATCAATATTTTCCTTACCTGGTGCAACAGGTTTCTTGGGTACTTTCATTGCCGAAGGAACTATTACAGCGTTCTGAACT
>ST127
AATCCCCAAACCATTTGTATCCATACTGGAATTGGGTTTTTGGATCATATGCTACACGCATTAGCCAAACATTCAGGGTGGTCCCTCATTGTTGAGTGCATTGGTGATTTTACATATTGACGACCATCACACAATGCGAAGATTGTGGGCATTGCATTGGGTGAGGGCGTTTCACGAGGCGCTTACGGCCCACGGTCCCATCAGAGGTGTCAAGAGATTTGGCTATGCCCTATGCACCATTGGATGAGGCCCTAAGTAGGGCTGTTGTTGATTTAAGTAATTCGCCCGTTTGCCGTTGTAGAACTAGGTTTGAAAAAGAGAAAAGATTGGCGACTTGAGCTGTGAGATGATTCCCCATGTTTTAGAGGAGTTTTGCAACTTCTGCAAGACCTCACTATGCATGTTGATTGGTAACTTTGCCAGTTGACAAGCTACTCGGTCTCTCTCCCTTGAAGAGCGAGATCGTCAAGGGGACGGACATTTTGATTGTTAGAGAGTTGGTTGGAGGTATCTACTTTGGGGAGAGAGAGGAGGACACGGGAAGGTGGTAGAGCGTGGGATACTGAGGCGTACTCGGTTGAGGAAGTTACTAGAATCACTAGAATGGCGGCATTTCTAGCGTTACAGAACGATCCGCCATTACCCCGTATGGTCTATTGATAAGGCCAACGTTTTGGCATCGTCCCGATTATGGAGGGAAAACCGTTGAACCATGTCATGGCAACGGAATTCCCGCAATTGACTTCTACAGCATCAGTTGGTCGACAGTGCGGCTATGATTTTAGTCAAGTCTCCAACGAAGCTCAACGGAATCATGATCACCTCCAACATGTTTGGCGACATTTTGTCCGACGAGGCCAGCGTTATTCCCGGTTCCTTGGGCCTCCTACCTTCCGCGTCTCTTTGCTTCTCTACCAGACCACAAACAAAGCCTTTGGTCTCTACGAACCATGTCATGGCCTCTGCCCCAGACCTTGCCCCAGAACAAGGTGAATCCAGTTGCCACCATTTTGTCGGCAGCAATGATGCTCAAGCTCTCGCTTCATTTGAGTGGGTCACGCTGGACCTTGAGTCTAAGACGGGATTTAGACCAATTACACGAATTGGCCTTTATGATCATTATGTCCGAAGATCATGATGCTGTATTCAGGTTTGCATACTCTAAGTTCTTTTTTCAATTGGGCGGTTAAAAACCACCAGGATGGGTAAAGGAATGGAATGTTGGCCGTCCGTGTCAAAGAAACAGGGAGAACTAGTTGCTTTTATCAGCGGTGTACCATGTGATTTAACTGTTAGAAAAAATACTGTAAAATCTGTTGAAATCAACTTCTTGTGTGTTCATAAGCAGTTAAGATCTAAGGAGACTGGCGCCATTGCTGATCAAGGAAGTCACTAGAAGGGTCAACTTACATAACATTTGGCAGGCTTTGTATACATCCGGTACGGTTTTACCAAAGCCTGTGACTACATGTAGGTACGGCCACAGACCATTGAATTGGGCCCAAACTTTTTGAAGTGGGCTTTAGTTCCCTAACCAACCTGGTGAAACTAAGGCTAGTATGGTTGCTAAACTAAGTCTCGGGAAGTGAAATAATGAGGAATATTGATGAGGGTAGGGCCAGAGTGGTTCGAAATATCAGTAAATCAAAGTCACTGAAAAATGGGCCTTTCCTTGTTGGTGTTTTCCGTAATCAACCTTTAGAAGACGTTATTTAAAGCTAGCAAAGAGCCTTAATTTTGGATTTTGTACAGTTTACATGGTTCTGAAAACGTGGATGATTATTCTAGGCCAACTTGATATCCCCCGTTATTTCAAAGGTTCCGTTCTTAATAAACCTGGGAATAGAGAATGCACTAATGACCCATAAGTTCATCATTCCATTATTAGATTCCGAAGTGGGCCGGAGAGGGGAAATTGATTGACTGGGATGATGCAAGTTCGGTTTGGGGGACAAGATGAAAGGGAGATACATTTTTAGCAGGTGGGAAACAAATGCCATTATGCTCAATATTTTAGGGTCTGATGGTGCCAAATGGCGAACTTGAACTTTGTAGGAAGAGCACTTGAAACTACAAGCGGCTTCTGTCTATCTTTACGGGAAGTCAACTAGACCAAAGAGAAAAATGGGTCATGTTAACATTGTTTCGGGTTCTATGTCTGATTGTGAAACGTAAACTTGCATACATTTGAGGGCTCTGGTGGCCTTCCGATAACAAAATCAACAGAAAATGCGGTTTCAGGCACCTCTAAAGCTCCATTAGTGGGTGTTATAATGGGTTCAGATTCGGATTTACCTGTCATGTCCTGCTGGTTGTAATTATCTTAAAGAAGTTTGGTGTTCCGTTTGAAAGGTCACCATTGTGTCAGCACATAGAACCCCACAAAGGATGGCCAAGTATGCGATTGAGGCACCGAGGAGAGGGGTTAAGATGTATAATTGCCGGTGCTGGCGGTGCTGCTCATTTAAAAGATTAGAGACTTATGGATCACTGTTTTGCCAAACAGGCCTTCCACCTTATTCACCCAGAGGGACTCATTCTTTGACTTGGGAGGTCATTCTATTTTAGCAACTAGAATGATTTTTGAATTGAGAAAAAAACTATTCATTGATGTTCCATTAGGGACTATTTTCAAGCACCCAACCATTTCATCATTTGCTTCAGCAGTTCAAAGGTTATCAAACCATGGAGGGATGGTTCTGAAACAGCGGAAAATGATGCCGTGGGAAAATGAAAACGCCTCAAAGATTGATTATTATGAAGACGCGGTTAAACTTTCAAAGACCCCAATTGAAACATACATATCAGACATTGGAGAGACTTGATCCTTCGAAAGAAATCAATATTTTCCTTACCTGGTGCAACAGGTTTCTTGGGTACTTTCATTGCCGAAGGAACTATTACAGCGTTCTGAACT
>ST128
AATCCCCAAACCATTTGTATCCATACTGGAATTGGGTTTTTGGATCATATGCTACACGCATTAGCCAAACATTCAGGGTGGTCCCTCATTGTTGAGTGCATTGGTGATTTTACATATTGACGACCATCACACAATGCGAAGATTGTGGGCATTGCATTGGGTGAGGGCGTTTCACGAGGCGCTTACGGCCCACGGTCCCATCAGAGGTGTCAAGAGATTTGGCTATGCTTTATGCACCATTGGATGAGGCCCTAAGTAGGGCTGTTGTTGATTTAAGTAATTCGCCCGTTTGCCGTTGTAGAACTAGGTTTGAAAAAGAGAAAAGATTGGCGACTTGAGCTGTGAGATGATTCCCCATGTTTTAGAGGAGTTTTGCAACTTCTGCAAGACCTCACTATGCATGTTGATTGGTAACTTTGCCAGCTGACAAGCTACTCGGTCTCTCTCCCTTGAAGAGCGAGATCGTCAAGGGGACGGACATTTTGATTGTTAGAGAGTTGGTTGGAGGTATCTACTTTGGGGAGAGAGAGGAGGACACGGGAAGGTGGTAGAGCGTGGGATACTGAGGCGTACTCGGTTGAGGAAGTTACTAGAATCACTAGAATGGCGGCATTTCTAGCGTTACAGAACGATCCGCCATTACCCCGTATGGTCTATTGATAAGGCCAACGTTTTGGCATCGTCCCGATTATGGAGGGAAAACCGTTGAACCATGTCATGGCAACGGAATTCCCGCAATTGACTTCTACAGCATCAGTTGGTCGACAGTGCGGCTATGATTTTAGTCAAGTCTCCAACGAAGCTCAACGGAATCATGATCACCTCCAACATGTTTGGCGACATTTTGTCCGACGAGGCCAGCGTTATTCCCGGTTCCTTGGGCCTCCTACCTTCCGCGTCTCTTTGCTTCTCTACCAGACCACAAACAAAGCCTTTGGTCTCTACGAACCATGTCATGGCCTCTGCCCCAGACCTTGCCCCAGAACAAGGTGAATCCAGTTGCCACCATTTTGTCGGCAGCAATGATGCTCAAGCTCTCGCTTCATTTGAGTGGGTCACGCTGGACCTTGAGTCTAAGACGGGATTTAGACCAATTACACGAATTGGCCTTTATGATCATTATGTCCGAAGATCATGATGCTGTATTCAGGTTTGCATACTCTAAGTTCTTTTTTCAATTGGGCGGTTAAAAACCACCAGGATGGGTAAAGGAATGGAATGTTGGCCGTCCGTGTCAAAGAAACAGGGAGAAATAGTTGCTTTTATCAGCGGTGTACCATGTGATTTAACTGTTAGAAAAAATACTGTAAAATCTGTTGAAATCAACTTCTTGTGTGTTCATAAGCAGTTAAGATCTAAGGAGACTGGCGCCATTGCTGATCAAGGAAGTCACTAGAAGGGTCAACTTACATAACATTTGGCAGGCTTTGTATACATCCGGTACGGTTTTACCAAAGCCTGTGACTACATGTAGGTACGGCCACAGACCATTGAATTGGGCCCAAACTTTTTGAAGTGGGCTTTAGTTCCCTAACCAACCTGGTGAAACTAAGGCTAGTATGGTTGCTAAACTAAGTCTCGGGAAGTGAAATAATGAGGAATATTGATGAGGGTAGGGCCAGAGTGGTTCGAAATATCAGTAAATCAAAGTCACTGAAAAATGGGCCTTTCCTTGTTGGTGTTTTCCGTAATCAACCTTTAGAAGACGTTATTTAAAGCTAGCAAAGAGCCTTAATTTTGGATTTTGTACAGTTTACATGGTTCTGAAAACGTGGATGATTATTCTAGGCCAACTTGATATCCCCCGTTATTTCAAAGGTTCCGTTCTTAATAAACCTGGGAATAGAGAATGCACTAATGACCCATAAGTTCATCATTCCATTATTAGATTCCGAAGTGGGACGGAGAGGGGAAATTGATTGACTGGGATGATGCAAGTTCGGTTTGGGGGACAAGATGAAAGGGAGATACATTTTTAGCAGGTGGGAAACAAATGCCATTATGCTCAATATTTTAGGGTCTGATGGTGCCAAATGGCGAACTTGAACTTTGTAAAAAGAGCACTTGAAACTACAAGCGGCTTCTGTCTATCTTTACGGGAAGTCAACTAGACCAAAGAGAAAAATGGGTCATGTTAACATTGTTTCGGGTTCTATGTCTGATTGTGAAACGTAAACTTGCATACATTTGAGGGCTCTGGTGGCCTTCCGATAACAAAATCAACAGAAAATGCGGTTTCAGGCACCTCTAAAGCTCCATTAGTGGGTGTTATAATGGGTTCAGATTCGGATTTACCTGTCATGTCCTGCTGGTTGTAATTATCTTAAAGAAGTTTGGTGTTCCGTTTGAAAGGTCACCATTGTGTCAGCACATAGAACCCCACAAAGGATGGCCAAGTATGCGATTGAGGCACCGAGGAGAGGAATTAAGATGTATAATTGCCGGTGCTGGCGGTGCTGCTCATTTAAAAGATTAGAGACTTATGGATCACTGTTTTGCCAAACAGGCCTTCCACCTTATTCACCCAGAGGGACTCATTCTTTGACTTGGGAGGTCATTCTATTTTAGCAACTAGAATGATTTTTGAATTGAGAAAAAAACTATTCATTGATGTTCCATTAGGGACTATTTTCAAGCACCCAACCATTTCATCATTTGCTTCAGCAGTTCAAAGGTTATCAAACCATGGAAAGATGGTTCTGAAACAGCGGAAAATGATGCCGTGGGAAAATGAAAACGCCTCAAAGATTGATTATTATGAAGACGCGGTTAAACTTTCAAAGACCCCAATTGAAACATACATATCAGACATTGGAGAGACTTGATCCTTCGAAAGAAATCAATATTTTCCTTACCTGGTGCAACAGGTTTCTTGGGTACTTTCATTGCCGAAGGAACTATTACAGCGTTCTGAACT
>ST129
AATCCCCAAACCATTTGTATCCATACTGGAATTGGGTTTTTGGATCATATGCTACACGCATTAGCCAAACATTCAGGGTGGTCCCTCATTGTTGAGTGCATTGGTGATTTTACATATTGACGACCATCACACAATGCGAAGACCGTGGGCATTGCATTGGGTGAGGGCGTTTCACGAGGCGCTTACGGCCCACGGTCCCATCAGAGGTGTCAAGAGATTTGGCTATGCCCTATGCACCATTGGATGAGGCCCTAAGTAGGGCTGTTGTTGATTTAAGTAATTCGCCCGTTTGCCGTTGTAGAACTAGGTTTGAAAAAGAGAAAAGATTGGCGATTTGAGCTGTGAGATGATTCCCCATGTTTTAGAGGAGTTTTGCAACTTCTGCAAGACCTCACTATGCATGTTGATTGGTAACTTTGCCAGCCGACAAGCTACTCGGTCTCTCTCCCTTGAAGAGCGAGATCGTCAAGGGGACGGACATTTTGATTGTTAGAGAGTTGGTTGGAGGTATCTACTTTGGGGAGAGAGAGGAGGACACGGGAAGGTGGTAGAGCGTGGGATACTGAGGCGTACTCGGTTGAGGAAGTTACTAGAATCACTAGAATGGCGGCATTTCTAGCGTTACAGAACGATCCGCCATTACCCCGTATGGTCTATTGATAAGGCCAACGTTTTGGCATCGTCCCGATTATGGAGGGAAAACCGTTGAACCATGTCATGGCAACGGAATTCCCGCAATTGACTTCTACAGCATCAGTTGGTCGACAGTGCGGCTATGATTTTAGTCAAGTCTCCAACGAAGCTCAACGGAATCATGATCACCTCCAACATGTTTGGCGACATTTTGTCCGACGAGGCCAGCGTTATTCCCGGTTCCTTGGGCCTCCTACCTTCCGCGTCTCTTTGCTTCTCTACCAGACCACAAACAAAGCCTTTGGTCTCTACGAACCATGTCATGGCCTCTGCCCCAGACCTTGCCCCAGAACAAGGTGAATCCAGTTGCCACCATTTTGTCGGCAGCAATGATGCTCAAGCTCTCGCTTCATTTGAGTGGGTCACGCTGGACCTTGAGTCTAAGACGGGATTTAGACCAATTACACGAATTAACCTTTATGATCATTATGTCCGAAGATCATGATGCTGTATTCAGGTTTGCATACTCCAAGTTCTTTTTTCAATTGGGCGGTTAAAAACCACCAGGATGGGTAAAGGAATGGAATGTCGGCCGTCCGTGTCAAAGAAACAGGGAGACCTAGTTGCTTTTATCAGCGGTGTACCATGTGATTTAACTGTTAGAAAAAATACTGTAAAATCTGTTGAAATCAACTTCTTGTGTGTTCATAAGCAGTTAAGATCTAAGGAGACTGGCGCCATTGCTGATCAAGGAAGTCACTAGAAGGGTCAACTTACATAACATTTGGCAGGCTTTGTATACATCCGGTACGGTTTTACCAAAGCCTGTGACTACATGTAGGTACGGCCACAGACCATTGAATTGGGCCCAAACTTTTTGAAGTGGGCTTTAGTTCCCTAACCAACCTGGTGAAACTAAGGCTAGTATGGTTGCTAAACTAAGTCTCGGGAAGTGAAATAATGAGGAATATTGATGAGGGTAGGGCCAGAGTGGTTCGAAATATCAGTAAATCAAAGTCACTGAAAAATGGGCCTTTCCTTGTTGGTGTTTTCCGTAATCAACCTTTAGAAGACGTTATCTAAAGCTAGCAAAGAGCTTTAATTTTGGATTTTGTACAGTTTACATGGTTCTGAAAACGTGGATGATTATTCTAGGCCAACTTGATATCTCCCGTTATTTCAAAGGTTCTGTTCTTAATAAACCTGGGAATAGAGAATGCACTAATGACCCATAAGTTCATCATTCCATTATTAGATTCCGAAGTGGGCCGGAGAGGGGAAATTGATTGACTGGGATGATGCAAGTTCGGTTTGGGGGACAAGATGAAAGGGAGATACATTTTTAGCAGGTGGGAAACAAATGCCATTATGCTCAATATTTTAGGGTCTGATGGTGCCAAATGGCGAACTTGAACTTTGTAAGAAGAGCACTTGAAACTACAAGCGGCTTCTGTCTATCTTTACGGGAAGTCAACTAGACCAAAGAGAAAAATGGGTCATGTTAACATTGTTTCGGGTTCTATGTCTGATTGTGAAACGTAAACTTGCATACATTTGAGGGCTCTGGTGGCCTTCCGATAACAAAATCAACAGAAAATGCGGTTTCAGGCACCTCTAAAGCTCCATTAGTGGGTGTTATAATGGGTTCAGATTCGGATTTACCTGTCATGTCCTGCTGGTTGTAATTATCTTAAAGAAGTTTGGTGTTCCGTTTGAAAGGTCACCATTGTGTCAGCACATAGAACCCCACAAAGGATGGCCAAGTATGCGATTGAGGCACCGAGGAGAGGAGTTAAGATGTATAATTGCCGGTGCTGGCGGTGCTGCTCATTTAAAAGATTAGAGACTTATGGATCACTGTTTTGCCAAACAGGCCTTCCACCTTATTCACCCAGACGGACTCATTCTTTGACTTGGGAGGTCATTCTATTTTAGCAACTAGAATGATTTTTGAATTGAGAAAAAAACTATTCATTGATGTTCCATTAGGGACTATTTTCAAGCACCCAACCATTTCATCATTTGCTTCAGCAGTTCAAAGGTTATCAAACCATGGAAAGATGGTTCTGAAACAGCGGAAAATGATGCCGTAGGAAAATGAAAACGCCTCAAAGATTGATTATTATGAAGACGCGGTTAAACTTTCAAAGACCCCAATTGAAACATACATATCAGACATTGGAGAGACTTGATCCTTCGAAAGAAATCAATATTTTCCTTACCTGGTGCAACAGGTTTCTTGGGTACTTTCATTGCCGAAGGAACTATTACAGCGTTCTGAACT
>ST13
AATCCCCAAACCATTTGTATCCATACTGGAATTGGGTTTTTGGATCATATGCTACACGCATTAGCCAAACATTCAGGGTGGTCCCTCATTGTTGAGTGCATTGGTGATTTTACATATTGACGACCATCACACAATGCGAAGACTGTGGGCATTGCATTGGGTGAGGGCGTTTCACGAGGCGCTTACGGCCCACGGTCCCATCAGAGGTGTCAAGAGATTTGGCTATGCCCTATGCACCATTGGATGAGGCCCTAAGTAGGGCTGTTGTTGATTTAAGTAATTCGCCCGTTTGCCGTTGTAGAACTAGGTTTGAAAAAGAGAAAAGATTGGCGACTTGAGCTGTGAGATGATTCCCCATGTTTTAGAGGAGTTTTGCAACTTCTGCAAGACCTCACTATGCATGTTGATTGGTAACTTTGCCAGCCGACAAGCTACTCGGTCTCTCTCCCTTGAAGAGCGAGATCGTCAAGGGGACGGACATTTTGATTGTTAGAGAGTTGGTTGGAGGTATCTACTTTGGGGAGAGAGAGGAGGACACGGGAAGGTGGTAGAGCGTGGGATACTGAGGCGTACTCGGTTGAGGAAGTTACTAGAATCACTAGAATGGCGGCATTTCTAGCGTTACAGAACGATCCGCCATTACCGGGTATGGTCTATTGATAAGGCCAACGTTTTGGCATCGTCCCGATTATGGAGAAAAAACCGTTGAACCATGTCATGGCAACGGAATTCCCGCAATTGACTTCTACAGCATCAGTTGGTCGACAGTGCGGCTATGATTTTAGTCAAGTCTCCAACGAAGCTCAACGGAATCATGATCACCTCCAACATGTTTGGCGACATTTTGTCCGACGAGGCCAGCGTTATTCCCGGTTCCTTGGGCCTCCTACCTTCCGCGTCTCTCCGCTTCTCTACCAGACCACAAACAAAGCCTTTGGTCTCTACGAACCATGTCATGGTTTCTGCCCCAGACCTTGCCCCAGAACAAGGTGAATCCAGTTGCCACCATTTTGTCGGCAGCAATGATGCTCAAGCTCTCGCTTCATTTGAGTGGGTCACGCTGGACCTTGAGTCTAAGACGGGATTTAGACCAATTACACGAATTGGCCTTTATGATCATTATGTCTGAAGATCATGATGCTGTATTCAGGTTTGCATACTCTAAGTTCTTTTTTCAATTGGGCGGTTAGAAACCACCAGGATGGGTAAAGGAATGGAATGTTGGCTGTCCGTGTCAAAGAAACAGGGAGAACTAGTTGCTTTTATCAGCGGTGTACCATGTGATTTAACTGTTAGAAAAAATACTGTAAAATCTGTTGAAATCAACTTCTTGTGTGTTCATAAGCAGTTAAGATCTAAGGAGACTGGCGCCATTGCTGATCAAGGAAGTCACTAGAAGGGTCAACTTACATAACATTTGGCAGGCTTTGTATACATCCGGTACGGTTTTACCAAAGCCTGTGACTACATGTAGGTACGGCCACAGACCATTGAATTGGGCCCAAACTTTTTGAAGTGGGCTTTAGTTCCCTAACCAACCTGGTGAAACTAAGGCTAGTATGGTTGCTAAACTAAGTCTCGGGAAGTGAAATAATGAGGAATATTGATGAGGGTAGGGCCAGAGTGGTTCGAAATATCAGTAAATCAAAGTCACTGAAAAATGGGCCTTTCCTTGTTGGTGTTTTCCGTAATCAACCTTTAGAAGACGTTATCTAAAGCTAGCAAAGAGCCTTAATTTTGGATTTTGTACAGTTTACATGGTTCTGAAAACGTGGATGATTATTCTAGGCCAACTTGATATCTCCCGTTATTTCAAAGGTTCTGTTCTTAATAAACCTGGGAATAGAGAATGCACTAATGACCCATAAGTTCATCATTCCATTATTAGATTCCGAAGTGGGCCGGAGAGGGGAAATTGATTGACTGGGATGATGCAAGTTCGTTTTGGGGGACAAGATGAAAGGGAGATACATTTTTAGCAGGTGGGAAACAAATGCCATTATGCTCAATATTTTAGGGTCTGATAGTGCCAAATGGCGAACTTGAACTTTGTAGGAAGAGCACTTGAAACTACAAGCGGCTTCTGTCTATCTTTACGGGAAGTCAACTAGACCAAAGAGAAAAATGGGTCATGTTAACATTGTTTCGGGTTCTATGTCTGATTGTGAAACGTAAACTTGCATACATTTGAGGGCTCTGGTGGCCTTCCGATAACAAAATCAACAGAAAATGCGGTTTCAGGCACCTCTAAAGCTCCATTAGTGGGTGTTATAATGGGTTCAGATTCGGATTTACCTGTCATGTCCTGCTGGTTGTAATTATCTTAAAGAAGTTTGGTGTTCCGTTTGAAAGGTCACCATTGTGTCAGCACATAGAACCCCACAAAGGATGGCCAAGTATGCGATTGAGGCACCGAGGAGAGGGGTTAAGATGTATAATTGCCGGTGCTGGCGGTGCTGCTCATTTAAAAGATTAGAGACTTATGGATCACTGTTTTGCCAAACAGGCCTTCCACCTTATTCACCCAGACGGACTCATTCTTTGACTTGGGAGGTCATTCTATTTTAGCAACTAGAATGATTTTTGAATTGAGAAAAAAACTATTCATTGATGTTCCATTAGGGACTATTTTCAAGCACCCAACCATTTCATCATTTGCTTCAGCAGTTCAAAGGTTATCAAACCATGGAAAGATGGTTCTGAAACAGCGGAAAATGATGCCGTAGGAAAATGAAAACGCCTCAAAGATTGATTATTATGAAGACGCGGTTAAACTTTCAAAGACCCCAATTGAAACATACATATCAGACATTGGAGAGACTTGATCCTTCGAAAGAAATCAATATTTTCCTTACCTGGTGCAACAGGTTTCTTGGGTACTTTCATTGCTGAAGGAACTATTACAGCGTTCTGAACT
>ST130
AATCCCCAAACCATTTGTATCCATACTGGAATTGGGTTTTTGGATCATATGCTACACGCATTAGCCAAACATTCAGGGTGGTCCCTCATTGTTGAGTGCATTGGTGATTTTACATATTGACGACCATCACACAATGCGAAGACCGTGGGCATTGCATTGGGTGAGGGCGTTTCACGAGGCGCTTACGGCCCACGGTCCCATCAGAGGTGTCAAGAGATTTGGCTATGCCCTATGCACCATTGGATGAGGCCCTAAGTAGGGCTGTTGTTGATTTAAGTAATTCGCCCGTTTGCCGTTGTAGAACTAGGTTTGAAAAAGAGAAAAGATTGGCGATTTGAGCTGTGAGATGATTCCCCATGTTTTAGAGGAGTTTTGCAACTTCTGCAAGACCTCACTATGCATGTTGATTGGTAACTTTGCCAGCCGACAAGCTACTCGGTCTCTCTCCCTTGAAGAGCGAGATCGTCAAGGGGACGGACATTTTGATTGTTAGAGAGTTGGTTGGAGGTATCTACTTTGGGGAGAGAGAGGAGGACACGGGAAGGTGGTAGAGCGTGGGATACTGAGGCGTACTCGGTTGAGGAAGTTACTAGAATCACTAGAATGGCGGCATTTCTAGCGTTACAGAACGATCCGCCATTACCCCGTATGGTCTATTGATAAGGCCAACGTTTTGGCATCGTCCCGATTATGGAGGGAAAACCGTTGAACCATGTCATGGCAACGGAATTCCCGCAATTGACTTCTACAGCATCAGTTGGTCGACAGTGCGGCTATGATTTTAGTCAAGTCTCCAACGAAGCTCAACGGAATCATGATCACCTCCAACATGTTTGGCGACATTTTGTCCGACGAGGCCAGCGTTATTCCCGGTTCCTTGGGCCTCCTACCTTCCGCGTCTCTTTGCTTCTCTACCAGACCACAAACAAAGCCTTTGGTCTCTACGAACCATGTCATGGCCTCTGCCCCAGACCTTGCCCCAGAACAAGGTGAATCCAGTTGCCACCATTTTGTCGGCAGCAATGATGCTCAAGCTCTCGCTTCATTTGAGTGGGTCACGCTGGACCTTGAGTCTAAGACGGGATTTAGACCAATTACACGAATTAACCTTTATGATCATTATGTCCGAAGATCATGATGCTGTATTCAGGTTTGCATACTCCAAGTTCTTTTTTCAATTGGGCGGTTAAAAACCACCAGGATGGGTAAAGGAATGGAATGTCGGCCGTCCGTGTCAAAGAAACAGGGAGACCTAGTTGCTTTTATCAGCGGTGTACCATGTGATTTAACTGTTAGAAAAAATACTGTAAAATCTGTTGAAATCAACTTCTTGTGTGTTCATAAGCAGTTAAGATCTAAGGAGACTGGCGCCATTGCTGATCAAGGAAGTCACTAGAAGGGTCAACTTACATAACATTTGGCAGGCTTTGTATACATCCGGTACGGTTTTACCAAAGCCTGTGACTACATGTAGGTACGGCCACAGACCATTGAATTGGGCCCAAACTTTTTGAAGTGGGCTTTAGTTCCCTAACCAACCTGGTGAAACTAAGGCTAGTATGGTTGCTAAACTAAGTCTCGGGAAGTGAAATAATGAGGAATATTGATGAGGGTAGGGCCAGAGTGGTTCGAAATATCAGTAAATCAAAGTCACTGAAAAATGGGCCTTTCCTTGTTGGTGTTTTCCGTAATCAACCTTTAGAAGACGTTATCTAAAGCTAGCAAAGAGCTTTAATTTTGGATTTTGTACAGTTTACATGGTTCTGAAAACGTGGATGATTATTCTAGGCCAACTTGATATCTCCCGTTATTTCAAAGGTTCTGTTCTTAATAAACCTGGGAATAGAGAATGCACTAATGACCCATAAGTTCATCATTCCATTATTAGATTCCGAAGTGGGCCGGAGAGGGGAAATTGATTGACTGGGATGATGCAAGTTCGGTTTGGGGGACAAGATGAAAGGGAGATACATTTTTAGCAGGTGGGAAACAAATGCCATTATGCTCAATATTTTAGGGTCTGATGGTGCCAAATGGCGAACTTGAACTTTGTAAAAAGAGCACTTGAAACTACAAGCGGCTTCTGTCTATCTTTACGGGAAGTCAACTAGACCAAAGAGAAAAATGGGTCATGTTAACATTGTTTCGGGTTCTATGTCTGATTGTGTTACGTAAACTTGCATACATTTGAGGGCTCTGGTGGCCTTCCGATAACAAAATCAACAGAAAATGCGGTTTCAGGCACCTCTAAAGCTCCATTAGTGGGTGTTATAATGGGTTCAGATTCGGATTTACCTGTCATGTCCTGCTGGTTGTAATTATCTTAAAGAAGTTTGGTGTTCCGTTTGAAAGGTCACCATTGTGTCAGCACATAGAACCCCACAAAGGATGGCCAAGTATGCGATTGAGGCACCGAGGAGAGGAGTTAAGATGTATAATTGCCGGTGCTGGCGGTGCTGCTCATTTAAAAGATTAGAGACTTATGGATCACTGTTTTGCCAAACAGGCCTTCCACCTTATTCACCCAGACGGACTCATTCTTTGACTTGGGAGGTCATTCTATTTTAGCAACTAGAATGATTTTTGAATTGAGAAAAAAACTATTCATTGATGTTCCATTAGGGACTATTTTCAAGCACCCAACCATTTCATCATTTGCTTCAGCAGTTCAAAGGTTATCAAACCATGGAAAGATGGTTCTGAAACAGCGGAAAATGATGCCGTAGGAAAATGAAAACGCCTCAAAGATTGATTATTATGAAGACGCGGTTAAACTTTCAAAGACCCCAATTGAAACATACATATCAGACATTGGAGAGACTTGATCCTTCGAAAGAAATCAATATTTTCCTTACCTGGTGCAACAGGTTTCTTGGGTACTTTCATTGCCGAAGGAACTATTACAGCGTTCTGAACT
>ST131
AATCCCCAAACCATTTGTATCCATACTGGAATTGGGTTTTTGGATCATATGCTACACGCATTAGCCAAACATTCAGGGTGGTCCCTCATTGTTGAGTGCATTGGTGATTTTACATATTGACGACCATCACACAATGCGAAGATTGTGGGCATTGCATTGGGTGAGGGCGTTTCACGAGGCGCTTACGGCCCACGGTCCCATCAGAGGTGTCAAGAGATTTGGCTATGCCCTATGCACCATTGGATGAGGCCCTAAGTAGGGCTGTTGTTGATTTAAGTAATTCGCCCGTTTGCCGTTGTAGAACTAGGTTTGAAAAAGAGAAAAGATTGGCGACTTGAGCTGTGAGATGATTCCCCATGTTTTAGAGGAGTTTTGCAACTTCTGCAAGACGTCACTATGCATGTTGATTGGTAACTTTGCCAGCCGACAAGCTACTCGGTCTCTCTCCCTTGAAGAGCGAGATCGTCAAGGGGACGGACATTTTGATTGTTAGAGAGTTGGTTGGAGGTATCTACTTTGGGGAGAGAGAGGAGGACACGGGAAGGTGGTAGAGCGTGGGATACTGAGGCGTACTCGGTTGAGGAAGTTACTAGAATCACTAGAATGGCGGCATTTCTAGCGTTACAGAACGATCCGCCATTACCCCGTATGGTCTATTGATAAGGCCAACGTTTTGGCATCGTCCCGATTATGGAGGGAAAACCGTTGAACCATGTCATGGCAACGGAATTCCCGCAATTGACTTCTACAGCATCAGTTGGTCGACAGTGCGGCTATGATTTTAGTCAAGTCTCCAACGAAGCTCAACGGAATCATGATCACCTCCAACATGTTTGGCGACATTTTGTCCGACGAGGCCAGCGTTATTCCCGGTTCCTTGGGCCTCCTACCTTCCGCGTCTCTTTGCTTCTCTACCAGATTACAAACAAAGCCTTTGGTCTCTACGAACCATGTCATGGCCTCTGCCCCAGACCTTGCCCCAGAACAAGGTGAATCCAGTTGCCACCATTTTGTCGGCAGCAATGATGCTCAAGCTCTCGCTTCATTTGAGTGGGTCACGCTGGACCTTGAGTCTAAGACGGGATTTAGACCAATTACACGAATTAGCCTTTATGATCATTATGTCCGAAGATCATGATGCTGTATTCAGGTTTGCATACTCTAAGTTCTTTTTTCAATTGGGCGGTTAAAAACCACCAGGATGGGTAAAGGAATGGAATGTTGGCCGTCCGTGTCAAAGAAACAGGGAGACCTAGTTGCTTTTATCAGCGGTGTACCATGTGATTTAACTGTTAGAAAAAATACTGTAAAATCTGTTGAAATCAACTTCTTGTGTGTTCATAAGCAGTTAAGATCTAAGGAGACTGGCGCCATTGCTGATCAAGGAAGTCACTAGAAGGGTCAACTTACATAACATTTGGCAGGCTTTGTATACATCCGGTACGGTTTTACCAAAGCCTGTGACTACATGTAGGTACGGCCACAGACCATTGAATTGGGCCCAAACTTTTTGAAGTGGGCTTTAGTTCCCTAACCAACCTGGTGAAACTAAGGCTAGTATGGTTGCTAAACTAAGTCTCGGGAAGTGAAATAATGAGGAATATTGATGAGGGTAGGGCCAGAGTGGTTCGAAATATCAGTAAATCAAAGTCACTGAAAAATGGGCCTTTCCTTGTTGGTGTTTTCCGTAATCAACCTTTAGAAGACGTTATTTAAAGCTAGCAAAGAGCCTTAATTTTGGATTTTGTACAGTTTACATGGTTCTGAAAACGTGGATGATTATTCTAGGCCAACTTGATATCCCCCGTTATTTCAAAGGTTCCGTTCTTAATAAACCTGGGAATAGAGAATGCACTAATGACCCATAAGTTCATCATTCCATTATTAGATTCCGAAGTGGGCCGGAGAGGGGAAATTGATTGACTGGGATGATGCAAGTTCGGTTTGGGGGACAAGATGAAAGGGAGATACATTTTTAGCAGGTGGGAAACAAATGCCATTATGCTCAATATTTTAGGGTCTGATGGTGCCAAATGGCGAACTTGAACTTTGTAGGAAGAGCACTTGAAACTACAAGCGGCTTCTGTCTATCTTTACGGGAAGTCAACTAGACCAAAGAGAAAAATGGGTCATGTTAACATTGTTTCGGGTTCTATGTCTGATTGTGAAACGTAAACTTGCATACACTTGAGGGCTCTGGTGGCCTTCCGATAACAAAATCAACAGAAAATGCGGTTTCAGGCACCTCTAAAGCTCCATTAGTGGGTGTTATAATGGGTTCAGATTCGGATTTACCTGTCATGTCCTGCTGGTTGTAATTATCTTAAAGAAGTTTGGTGTTCCGTTTGAAAGGTCACCATTGTGTCAGCACATAGAACCCCACAAAGGATGGCCAAGTATGCGATTGAGGCACCGAGGAGAGGGGTTAAGATGTATAATTGCCGGTGCTGGCGGTGCTGCTCATTTAAAAGATTAGAGACTTATGGATCACTGTTTTGCCAAACAGGCCTTCCACCTTATTCACCCAGAGGGACTCATTCTTTGACTTGGGAGGTCATTCTATTTTAGCAACTAGAATGATTTTTGAATTGAGAAAAAAACTATTCATTGATGTTCCATTAGGGACTATTTTCAAGCACCCAACCATTTCATCATTTGCTTCAGCAGTTCAAAGGTTATCAAACCATGGAAAGATGGTTCTGAAACAGCGGAAAATGATGCCGTGGGAAAATGAAAACGCCTCAAAGATTGATTATTATGAAGACGCGGTTAAACTTTCAAAGACCCCAATTGAAACATACATATCAGACATTGGAGAGACTTGATCCTTCGAAAGAAATCAATATTTTCCTTACCTGGTGCAACAGGTTTCTTGGGTACTTTCATTGCCGAAGGAACTATTACAGCGTTCTGAACT
>ST132
AATCCCCAAACCATTTGTATCCATACTGGAATTGGGTTTTTGGATCATATGCTACACGCATTAGCCAAACATTCAGGGTGGTCCCTCATTGTTGAGTGCATTGGTGATTTTACATATTGACGACCATCACACAATGCGAAGATTGTGGGCATTGCATTGGGTGAGGGCGTTTCACGAGGCGCTTACGGCCCACGGTCCCATCAGAGGTGTCAAGAGATTTGGCTATGCCCTATGCACCATTGGATGAGGCCCTAAGTAGGGCTGTTGTTGATTTAAGTAATTCGCCCGTTTGCCGTTGTAGAACTAGGTTTGAAAAAGAGAAAAGATTGGCGACTTGAGCTGTGAGATGATTCCCCATGTTTTAGAGGAGTTTTGCAACTTCTGCAAGACCTCACTATGCATGTTGATTGGTAACTTTGCCAGCCGACAAGCTACTCGGTCTCTCTCCCTTGAAGAGCGAGATCGTCAAGGGGACGGACATTTTGATTGTTAGAGAGTTGGTTGGAGGTATCTACTTTGGGGAGAGAGAGGAGGACACGGGAAGGTGGTAGAGCGTGGGATACTGAGGCGTACTCGGTTGAGGAAGTTACTAGAATCACTAGAATGGCGGCATTTCTAGCGTTACAGAACGATCCGCCATTACCCCGTATGGTCTATTGATAAGGCCAACGTTTTGGCATCGTCCCGATTATGGAGGGAAAACCGTTGAACCATGTCATGGCAACGGAATTCCCGCAATTGACTTCTACAGCATCAGTTGGTCGACAGTGCGGCTATGATTTTAGTCAAGTCTCCAACGAAGCTCAACGGAATCATGATCACCTCCAACATGTTTGGCGACATTTTGTCCGACGAGGCCAGCGTTATTCCCGGTTCCTTGGGCCTCCTACCTTCCGCGTCTCTTTGCTTCTCTACCAGACCACAAACAAAGCCTTTGGTCTCTACGAACCATGTCATGGCCTCTGCCCCAGACCTTGCCCCAGAACAAGGTGAATCCAGTTGCCACCATTTTGTCGGCAGCAATGATGCTCAAGCTCTCGCTTCATTTGAGTGGGTCACGCTGGACCTTGAGTCTAAGACGGGATTTAGACCAATTACACGAATTAGCCTTTATGATCATTATGTCCGAAGATCATGATGCTGTATTCAGGTTTGCATACTCTAAGTTCTTTTTTCAATTGGGCGGTTAAAAACCACCAGGATGGGTAAAGGAATGGAATGTTGGCCGTCCGTGTCAAAGAAACAGGGAGACCTAGTTGCTTTTATCAGCGGTGTACCATGTGATTTAACTGTTAGAAAAAATACTGTAAAATCTGTTGAAATCAACTTCTTGTGTGTTCATAAGCAGTTAAGATCTAAGGAGACTGGCGCCATTGCTGATCAAGGAAGTCACTAGAAGGGTCAACTTACATAACATTTGGCAGGCTTTGTATACATCCGGTACGGTTTTACCAAAGCCTGTGACTACATGTAGGTACGGCCACAGACCATTGAATTGGGCCCAAACTTTTTGAAGTGGGCTTTAGTTCCCTAACCAACCTGGTGAAACTAAGGCTAGTATGGTTGCTAAACTAAGTCTCGGGAAGTGAAATAATGAGGAATATTGATGAGGGTAGGGCCAGAGTGGTTCGAAATATCAGTAAATCAAAGTCACTGAAAAATGGGCCTTTCCTTGTTGGTGTTTTCCGTAATCAACCTTTAGAAGACGTTATTTAAAGCTAGCAAAGAGCCTTAATTTTGGATTTTGTACAGTTTACATGGTTCTGAAAACGTGGATGATTATTCTAGGCCAACTTGATATCCCCCGTTATTTCAAAGGTTCCGTTCTTAATAAACCTGGGAATAGAGAATGCACTAATGACCCATAAGTTCATCATTCCATTATTAGATTCCGAAGTGGGACGGAGAGGGGAAATTGATTGACTGGGATGATGCAAGTTCGGTTTGGGGGACAAGATGAAAGGGAGATACATTTTTAGCAGGTGGGAAACAAATGCCATTATGCTCAATATTTTAGGGTCTGATGGTGCCAAATGGCGAACTTGAACTTTGTAAGAAGAGCACTTGAAACTACAAGCGGCTTCTGTCTATCTTTACGGGAAGTCAACTAGACCAAAGAGAAAAATGGGTCATGTTAACATTGTTTCGGGTTCTATGTCTGATTGTGAAACGTAAACTTGCATACATTTGAGGGCTCTGGTGGCCTTCCGATAACAAAATCAACAGAAAATGCGGTTTCAGGCACCTCTAAAGCTCCATTAGTGGGTGTTATAATGGGTTCAGATTCGGATTTACCTGTCATGTCCTGCTGGTTGTAATTATCTTAAAGAAGTTTGGTGTTCCGTTTGAAAGGTCACCATTGTGTCAGCACATAGAACCCCACAAAGGATGGCCAAGTATGCGATTGAGGCACCGAGGAGAGGAGTTAAGATGTATAATTGCCGGTGCTGGCGGTGCTGCTCATTTAAAAGATTAGAGACTTATGGATCACTGTTTTGCCAAACAGGCCTTCCACCTTATTCACCCAGACGGACTCATTCTTTGACTTGGGAGGTCATTCTATTTTAGCAACTAGAATGATTTTTGAATTGAGAAAAAAACTATTCATTGATGTTCCATTAGGGACTATTTTCAAGCACCCAACCATTTCATCATTTGCTTCAGCAGTTCAAAGGTTATCAAACCATGGAAAGATGGTTCTGAAACAGCGGAAAATGATGCCGTAGGAAAATGAAAACGCCTCAAAGATTGATTATTATGAAGACGCGGTTAAACTTTCAAAGACCCCAATTGAAACATACATATCAGACATTGGAGAGACTTGATCCTTCGAAAGAAATCAATATTTTCCTTACCTGGTGCAACAGGTTTCTTGGGTACTTTCATTGCTGAAGGAACTATTACAGCGTTCTGAACT
>ST133
AATCCCCAAACCATTTGTATCCATACTGGAATTGGGTTTTTGGATCATATGCTACACGCATTAGCCAAACATTCAGGGTGGTCCCTCATTGTTGAGTGCATTGGTGATTTTACATATTGACGACCATCACACAATGCGAAGATTGTGGGCATTGCATTGGGTGAGGGCGTTTCACGAGGCGCTTACGGCCCACGGTCCCATCAGAGGTGTCAAGAGATTTGGCTATGCCCTATGCACCATTGGATGAGGCCCTAAGTAGGGCTGTTGTTGATTTAAGTAATTCGCCCGTTTGCCGTTGTAGAACTAGGTTTGAAAAAGAGAAAAGATTGGCGACTTGAGCTGTGAGATGATTCCCCATGTTTTAGAGGAGTTTTGCAACTTCTGCAAGACCTCACTATGCATGTTGATTGGTAACTTTGCCAGCCGACAAGCTACTCGGTCTCTCTCCCTTGAAGAGCGAGATCGTCAAGGGGACGGACATTTTGATTGTTAGAGAGTTGGTTGGAGGTATCTACTTTGGGGAGAGAGAGGAGGACACGGGAAGGTGGTAGAGCGTGGGATACTGAGGCGTACTCGGTTGAGGAAGTTACTAGAATCACTAGAATGGCGGCATTTCTAGCGTTACAGAACGATCCGCCATTACCCCGTATGGTCTATTGATAAGGCCAACGTTTTGGCATCGTCCCGATTATGGAGGGAAAACCGTTGAACCATGTCATGGCAACGGAATTCCCGCAATTGACTTCTACAGCATCAGTTGGTCGACAGTGCGGCTATGATTTTAGTCAAGTCTCCAACGAAGCTCAACGGAATCATGATCACCTCCAACATGTTTGGCGACATTTTGTCCGACGAGGCCAGCGTTATTCCCGGTTCCTTGGGCCTCCTACCTTCCGCGTCTCTTTGCTTCTCTACCAGACCACAAACAAAGCCTTTGGTCTCTACGAACCATGTCATGGCCTCTGCCCCAGACCTTGCCCCAGAACAAGGTGAATCCAGTTGCCACCATTTTGTCGGCAGCAATGATGCTCAAGCTCTCGCTTCATTTGAGTGGGTCACGCTGGACCTTGAGTCTAAGACGGGATTTAGACCAATTACACGAATTAGCCTTTATGATCATTATGTCCGAAGATCATGATGCTGTATTCAGGTTTGCATACTCTAAGTTCTTTTTTCAATTGGGCGGTTAAAAACCACCAGGATGGGTAAAGGAATGGAATGTTGGCCGTCCGTGTCAAAGAAACAGGGAGACCTAGTTGCTTTTATCAGCGGTGTACCATGTGATTTAACTGTTAGAAAAAATACTGTAAAATCTGTTGAAATCAACTTCTTGTGTGTTCATAAGCAGTTAAGATCTAAGGAGACTGGCGCCATTGCTGATCAAGGAAGTCACTAGAAGGGTCAACTTACATAACATTTGGCAGGCTTTGTATACATCCGGTACGGTTTTACCAAAGCCTGTGACTACATGTAGGTACGGCCACAGACCATTGAATTGGGCCCAAACTTTTTGAAGTGGGCTTTAGTTCCCTAACCAACCTGGTGAAACTAAGGCTAGTATGGTTGCTAAACTAAGTCTCGGGAAGTGAAATAATGAGGAATATTGATGAGGGTAGGGCCAGAGTGGTTCGAAATATCAGTAAATCAAAGTCACTGAAAAATGGGCCTTTCCTTGTTGGTGTTTTCCGTAATCAACCTTTAGAAGACGTTATTTAAAGCTAGCAAAGAGCCTTAATTTTGGATTTTGTACAGTTTACATGGTTCTGAAAACGTGGATGATTATTCTAGGCCAACTTGATATCCCCCGTTATTTCAAAGGTTCCGTTCTTAATAAACCTGGGAATAGAGAATGCACTAATGACCCATAAGTTCATCATTCCATTATTAGATTCCGAAGTGGGACGGAGAGGGGAAATTGATTGACTGGGATGATGCAAGTTCGGTTTGGGGGACAAGATGAAAGGGAGATACATTTTTAGCAGGTGGGAAACAAATGCCATTATGCTCAATATTTTAGGGTCTGATGGTGCCAAATGGCGAACTTGAACTTTGTAAGAAGAGCACTTGAAACTACAAGCGGCTTCTGTCTATCTTTACGGGAAGTCAACTAGACCAAAGAGAAAAATGGGTCATGTTAACATTGTTTCGGGTTCTATGTCTGATTGTGAAACGTAAACTTGCATACATTTGAGGGCTCTGGTGGCCTTCCGATAACAAAATCAACAGAAAATGCGGTTTCAGGCACCTCTAAAGCTCCATTAGTGGGTGTTATAATGGGTTCAGATTCGGATTTACCTGTCATGTCCTGCTGGTTGTAATTATCTTAAAGAAGTTTGGTGTTCCGTTTGAAAGGTCACCATTGTGTCAGCACATAGAACCCCACAAAGGATGGCCAAGTATGCGATTGAGGCACCGAGGAGAGGAATTAAGATGTATAATTGCCGGTGCTGGCGGTGCTGCTCATTTAAAAGATTAGAGACTTATGGATCACTGTTTTGCCAAACAGGCCTTCCACCTTATTCACCCAGACGGACTCATTCTTTGACTTGGGAGGTCATTCTATTTTAGCAACTAGAATGATTTTTGAATTGAGAAAAAAACTATTCATTGATGTTCCATTAGGGACTATTTTCAAGCACCCAACCATTTCATCATTTGCTTCAGCAGTTCAAAGGTTATCAAACCATGGAAAGATGGTTCTGAAACAGCGGAAAATGATGCCGTAGGAAAATGAAAACGCCTCAAAGATTGATTATTATGAAGACGCGGTTAAACTTTCAAAGACCCCAATTGAAACATACATATCAGACATTGGAGAGACTTGATCCTTCGAAAGAAATCAATATTTTCCTTACCTGGTGCAACAGGTTTCTTGGGTACTTTCATTGCTGAAGGAACTATTACAGCGTTCTGAACT
>ST134
AATCCCCAAACCATTTGTATCCATACTGGAATTGGGTTTTTGGATCATATGCTACACGCATTAGCCAAACATTCAGGGTGGTCCCTCATTGTTGAGTGCATTGGTGATTTTACATATTGACGACCATCACACAATGCGAAGATTGTGGGCATTGCATTGGGTGAGGGCGTTTCACGAGGCGCTTACGGCCCACGGTCCCATCAGAGGTGTCAAGAGATTTGGCTATGCCCTATGCACCATTGGATGAGGCCCTAAGTAGGGCTGTTGTTGATTTAAGTAATTCGCCCGTTTGCCGTTGTAGAACTAGGTTTGAAAAAGAGAAAAGATTGGCGACTTGAGCTGTGAGATGATTCCCCATGTTTTAGAGGAGTTTTGCAACTTCTGCAAGACCTCACTATGCATGTTGATTGGTAACTTTGCCAGCCGACAAGCTACTCGGTCTCTCTCCCTTGAAGAGCGAGATCGTCAAGGGGACGGACATTTTGATTGTTAGAGAGTTGGTTGGAGGTATCTACTTTGGGGAGAGAGAGGAGGACACGGGAAGGTGGTAGAGCGTGGGATACTGAGGCGTACTCGGTTGAGGAAGTTACTAGAATCACTAGAATGGCGGCATTTCTAGCGTTACAGAACGATCCGCCATTACCCCGTATGGTCTATTGATAAGGCCAACGTTTTGGCATCGTCCCGATTATGGAGGGAAAACCGTTGAACCATGTCATGGCAACGGAATTCCCGCAATTGACTTCTACAGCATCAGTTGGTCGACAGTGCGGCTATGATTTTAGTCAAGTCTCCAACGAAGCTCAACGGAATCATGATCACCTCCAACATGTTTGGCGACATTTTGTCCGACGAGGCCAGCGTTATTCCCGGTTCCTTGGGCCTCCTACCTTCCGCGTCTCTTTGCTTCTCTACCAGACCACAAACAAAGCCTTTGGTCTCTACGAACCATGTCATGGCCTCTGCCCCAGACCTTGCCCCAGAACAAGGTGAATCCAGTTGCCACCATTTTGTCGGCAGCAATGATGCTCAAGCTCTCGCTTCATTTGAGTGGGTCACGCTGGACCTTGAGTCTAAGACGGGATTTAGACCAATTACACGAATTAACCTTTATGATCATTATGTCCGAAGATCATGATGCTGTATTCAGGTTTGCATACTCTAAGTTCTTTTTTCAATTGGGCGGTTAAAAACCACCAGGATGGGTAAAGGAATGGAATGTTGGCCGTCCGTGTCAAAGAAACAGGGAGACCTAGTTGCTTTTATCAGCGGTGTACCATGTGATTTAACTGTTAGAAAAAATACTGTAAAATCTGTTGAAATCAACTTCTTGTGTGTTCATAAGCAGTTAAGATCTAAGGAGACTGGCGCCATTGCTGATCAAGGAAGTCACTAGAAGGGTCAACTTACATAACATTTGGCAGGCTTTGTATACATCCGGTACGGTTTTACCAAAGCCTGTGACTACATGTAGGTACGGCCACAGACCATTGAATTGGGCCCAAACTTTTTGAAGTGGGCTTTAGTTCCCTAACCAACCTGGTGAAACTAAGGCTAGTATGGTTGCTAAACTAAGTCTCCGGAAGTGAAATAATGAGGAATATTGATGAGGGTAGGGCCAGAGTGGTTCGAAATATCAGTAAATCAAAGTCACTGAAAAATGGGCCTTTCCTTGTTGGTGTTTTCCGTAATCAACCTTTAGAAGACGTTATTTAAAGCTAGCAAAGAGCCTTAATTTTGGATTTTGTACAGTTTACATGGTTCTGAAAACGTGGATGATTATTCTAGGCCAACTTGATATCCCCCGTTATTTCAAAGGTTCCGTTCTTAATAAACCTGGGAATAGAGAATGCACTAATGACCCATAAGTTCATCATTCCATTATTAGATTCCGAAGTGGGCCGGAGAGGGGAAATTGATTGACTGGGATGATGCAAGTTCGGTTTGGGGGACAAGATGAAAGGGAGATACATTTTTAGCAGGTGGGAAACAAATGCCATTATGCTCAATATTTTAGGGTCTGATGGTGCCAAATGGCGAACTTGAACTTTGTAGGAAGAGCACTTGAAACTACAAGCGGCTTCTGTCTATCTTTACGGGAAGTCAACTAGACCAAAGAGAAAAATGGGTCATGTTAACATTGTTTCGGGTTCTATGTCTGATTGTGAAACGTAAACTTGCATACATTTGAGGGCTCTGGTGGCCTTCCGATAACAAAATCAACAGAAAATGCGGTTTCAGGCACCTCTAAAGCTCCATTAGTGGGTGTTATAATGGGTTCAGATTCGGATTTACCTGTCATGTCCTGCTGGTTGTAATTATCTTAAAGAAGTTTGGTGTTCCGTTTGAAAGGTCACCATTGTGTCAGCACATAGAACCCCACAAAGGATGGCCAAGTATGCGATTGAGGCACCGAGGAGAGGGGTTAAGATGTATAATTGCCGGTGCTGGCGGTGCTGCTCATTTAAAAGATTAGAGACTTATGGATCACTGTTTTGCCAAACAGGCCTTCCACCTTATTCACCCAGAGGGACTCATTCTTTGACTTGGGAGGTCATTCTATTTTAGCAACTAGAATGATTTTTGAATTGAGAAAAAAACTATTCATTGATGTTCCATTAGGGACTATTTTCAAGCACCCAACCATTTCATCATTTGCTTCAGCAGTTCAAAGGTTATCAAACCATGGAAAGATGGTTCTGAAACAGCGGAAAATGATGCCGTGGGAAAATGAAAACGCCTCAAAGATTGATTATTATGAAGACGCGGTTAAACTTTCAAAGACCCCAATTGAAACATACATATCAGACATTGGAGAGACTTGATCCTTCGAAAGAAATCAATATTTTCCTTACCTGGTGCAACAGGTTTCTTGGGTACTTTCATTGCCGAAGGAACTATTACAGCGTTCTGAACT
>ST135
AATCCCCAAACCATTTGTATCCATACTGGAATTGGGTTTTTGGATCATATGCTACACGCATTAGCCAAACATTCAGGGTGGTCCCTCATTGTTGAGTGCATTGGTGATTTTACATATTGACGACCATCACACAATGCGAAGATTGTGGGCATTGCATTGGGTGAGGGCGTTTCACGAGGCGCTTACGGCCCACGGTCCCATCAGAGGTGTCAAGAGATTTGGCTATGCCCTATGCACCATTGGATGAGGCCCTAAGTAGGGCTGTTGTTGATTTAAGTAATTCGCCCGTTTGCCGTTGTAGAACTAGGTTTGAAAAAGAGAAAAGATTGGCGACTTGAGCTGTGAGATGATTCCCCATGTTTTAGAGGAGTTTTGCAACTTCTGCAAGACCTCACTATGCATGTTGATTGGTAACTTTGCCAGTTGACAAGCTACTCGGTCTCTCTCCCTTGAAGAGCGAGATCGTCAAGGGGACGGACATTTTGATTGTTAGAGAGTTGGTTGGAGGTATCTACTTTGGGGAGAGAGAGGAGGACACGGGAAGGTGGTAGAGCGTGGGATACTGAGGCGTACTCGGTTGAGGAAGTTACTAGAATCACTAGAATGGCGGCATTTCTAGCGTTACAGAACGATCCGCCATTACCCCGTATGGTCTATTGATAAGGCCAACGTTTTGGCATCGTCCCGATTATGGAGGGAAAACCGTTGAACCATGTCATGGCAACGGAATTCCCGCAATTGACTTCTACAGCATCAGTTGGTCGACAGTGCGGCTATGATTTTAGTCAAGTCTCCAACGAAGCTCAACGGAATCATGATCACCTCCAACATGTTTGGCGACATTTTGTCCGACGAGGCCAGCGTTATTCCCGGTTCCTTGGGCCTCCTACCTTCCGCGTCTCTTTGCTTCTCTACCAGACCACAAACAAAGCCTTTGGTCTCTACGAACCATGTCATGGCCTCTGCCCCAGACCTTGCCCCAGAACAAGGTGAATCCAGTTGCCACCATTTTGTCGGCAGCAATGATGCTCAAGCTCTCGCTTCATTTGAGTGGGTCACGCTGGACCTTGAGTCTAAGACGGGATTTAGACCAATTACACGAATTAGCCTTTATGATCATTATGTCCGAAGATCATGATGCTGTATTCAGGTTTGCATACTCTAAGTTCTTTTTTCAATTGGGCGGTTAAAAACCACCAGGATGGGTAAAGGAATGGAATGTTGGCCGTCCGTGTCAAAGAAACAGGGAGACCTAGTTGCTTTTATCAGCGGTGTACCATGTGATTTAACTGTTAGAAAAAATACTGTAAAATCTGTTGAAATCAACTTCTTGTGTGTTCATAAGCAGTTAAGATCTAAGGAGACTGGCGCCATTGCTGATCAAGGAAGTCACTAGAAGGGTCAACTTACATAACATTTGGCAGGCTTTGTATACATCCGGTACGGTTTTACCAAAGCCTGTGACTACATGTAGGTACGGCCACAGACCATTGAATTGGGCCCAAACTTTTTGAAGTGGGCTTTAGTTCCCTAACCAACCTGGTGAAACTAAGGCTAGTATGGTTGCTAAACTAAGTCTCGGGAAGTGAAATAATGAGGAATATTGATGAGGGTAGGGCCAGAGTGGTTCGAAATATCAGTAAATCAAAGTCACTGAAAAATGGGCCTTTCCTTGTTGGTGTTTTCCGTAATCAACCTTTAGAAGACGTTATTTAAAGCTAGCAAAGAGCCTTAATTTTGGATTTTGTACAGTTTACATGGTTCTGAAAACGTGGATGATTATTCTAGGCCAACTTGATATCCCCCGTTATTTCAAAGGTTCCGTTCTTAATAAACCTGGGAATAGAGAATGCACTAATGACCCATAAGTTCATCATTCCATTATTAGATTCCGAAGTGGGACGGAGAGGGGAAATTGATTGACTGGGATGATGCAAGTTCGGTTTGGGGGACAAGATGAAAGGGAGATACATTTTTAGCAGGTGGGAAACAAATGCCATTATGCTCAATATTTTAGGGTCTGATGGTGCCAAATGGCGAACTTGAACTTTGTAAGAAGAGCACTTGAAACTACAAGCGGCTTCTGTCTATCTTTACGGGAAGTCAACTAGACCAAAGAGAAAAATGGGTCATGTTAACATTGTTTCGGGTTCTATGTCTGATTGTGAAACGTAAACTTGCATACATTTGAGGGCTCTGGTGGCCTTCCGATAACAAAATCAACAGAAAATGCGGTTTCAGGCACCTCTAAAGCTCCATTAGTGGGTGTTATAATGGGTTCAGATTCGGATTTACCTGTCATGTCCTGCTGGTTGTAATTATCTTAAAGAAGTTTGGTGTTCCGTTTGAAAGGTCACCATTGTGTCAGCACATAGAACCCCACAAAGGATGGCCAAGTATGCGATTGAGGCACCGAGGAGAGGAATTAAGATGTATAATTGCCGGTGCTGGCGGTGCTGCTCATTTAAAAGATTAGAGACTTATGGATCACTGTTTTGCCAAACAGGCCTTCCACCTTATTCACCCAGAGGGACTCATTCTTTGACTTGGGAGGTCATTCTATTTTAGCAACTAGAATGATTTTTGAATTGAGAAAAAAACTATTCATTGATGTTCCATTAGGGACTATTTTCAAGCACCCAACCATTTCATCATTTGCTTCAGCAGTTCAAAGGTTATCAAACCATGGAAAGATGGTTCTGAAACAGCGGAAAATGATGCCGTGGGAAAATGAAAACGCCTCAAAGATTGATTATTATGAAGACGCGGTTAAACTTTCAAAGACCCCAATTGAAACATACATATCAGACATTGGAGAGACTTGATCCTTCGAAAGAAATCAATATTTTCCTTACCTGGTGCAACAGGTTTCTTGGGTACTTTCATTGCCGAAGGAACTATTACAGCGTTCTGAACT
>ST136
AATCCCCAAACCATTTGTATCCATACTGGAATTGGGTTTTTGGATCATATGCTACACGCATTAGCCAAACATTCAGGGTGGTCCCTCATTGTTGAGTGCATTGGTGATTTTACATATTGACGACCATCACACAATGCGAAGACTGTGGGCATTGCATTGGGTGAGGGCGTTTCACGAGGCGCTTACGGCCCACGGTCCCATCAGAGGTGTCAAGAGATTTGGCTATGCCCTATGCACCATTGGATGAGGCCCTAAGTAGGGCTGTTGTTGATTTAAGTAATTCGCCCGTTTGCCGTTGTAGAACTAGGTTTGAAAAAGAGAAAAGATTGGCGACTTGAGCTGTGAGATGATTCCCCATGTTTTAGAGGAGTTTTGCAACTTCTGCAAGAGGTCACTATGCATGTTGATTGGTAACTTTGCCAGCCGACAAGCTACTCGGTCTCTCTCCCTTGAAGAGCGAGATCGTCAAGGGGACGGACATTTTGATTGTTAGAGAGTTGGTTGGAGGTATCTACTTTGGGGAGAGAGAGGAGGACACGGGAAGGTGGTAGAGCGTGGGATACTGAGGCGTACTCGGTTGAGGAAGTTACTAGAATCACTAGAATGGCGGCATTTCTAGCGTTACAGAACGATCCGCCATTACCCCGTATGGTCTATTGATAAGGCCAACGTTTTGGCATCGTCCCGATTATGGAGGGAAAACCGTTGAACCATGTCATGGCAACGGAATTCCCGCAATTGACTTCTACAGCATCAGTTGGTCGACAGTGCGGCTATGATTTTAGTCAAGTCTCCAACGAAGCTCAACGGAATCATGATCACCTCCAACATGTTTGGCGACATTTTGTCCGACGAGGCCAGCGTTATTCCCGGTTCCTTGGGCCTCCTACCTTCCGCGTCTCTTTGCTTCTCTACCAGACCACAAACAAAGCCTTTGGTCTCTACGAACCATGTCATGGCCTCTGCCCCAGACCTTGCCCCAGAACAAGGTGAATCCAGTTGCCACCATTTTGTCGGCAGCAATGATGCTCAAGCTCTCGCTTCATTTGAGTGGGTCACGCTGGACCTTGAGTCTAAGACGGGATTTAGACCAATTACACGAATTAGCCTTTATGATCATTATGTCCGAAGATCATGATGCTGTATTCAGGTTTGCATACTCTAAGTTCTTTTTTCAATTGGGCGGTTAAAAACCACCAGGATGGGTAAAGGAATGGAATGTTGGCCGTCCGTGTCAAAGAAACAGGGAGACCTAGTTGCTTTTATCAGCGGTGTACCATGTGATTTAACTGTTAGAAAAAATACTGTAAAATCTGTTGAAATCAACTTCTTGTGTGTTCATAAGCAGTTAAGATCTAAGGAGACTGGCGCCATTGCTGATCAAGGAAGTCACTAGAAGGGTCAACTTACATAACATTTGGCAGGCTTTGTATACATCCGGTACGGTTTTACCAAAGCCTGTGACTACATGTAGGTACGGCCACAGACCATTGAATTGGGCCCAAACTTTTTGAAGTGGGCTTTAGTTCCCTAACCAACCTGGTGAAACTAAGGCTAGTATGGTTGCTAAACTAAGTCTCGGGAAGTGAAATAATGAGGAATATTGATGAGGGTAGGGCCAGAGTGGTTCGAAATATCAGTAAATCAAAGTCACTGAAAAATGGGCCTTTCCTTGTTGGTGTTTTCCGTAATCAACCTTTAGAAGACGTTATTTAAAGCTAGCAAAGAGCCTTAATTTTGGATTTTGTACAGTTTACATGGTTCTGAAAACGTGGATGATTATTCTAGGCCAACTTGATATCCCCCGTTATTTCAAAGGTTCCGTTCTTAATAAACCTGGGAATAGAGAATGCACTAATGACCCATAAGTTCATCATTCCATTATTAGATTCCGAAGTGGGCCGGAGAGGGGAAATTGATTGACTGGGATGATGCAAGTTCGGTTTGGGGGACAAGATGAAAGGGAGATACATTTTTAGCAGGTGGGAAACAAATGCCATTATGCTCAATATTTTAGGGTCTGATGGTGCCAAATGGCGAACTTGAACTTTGTAAGAAGAGCACTTGAAACTACAAGCGGCTTCTGTCTATCTTTACGGGAAGTCAACTAGACCAAAGAGAAAAATGGGTCATGTTAACATTGTTTCGGGTTCTATGTCTGATTGTGAAACGTAAACTTGCATACATTTGAGGGCTCTGGTGGCCTTCCGATAACAAAATCAACAGAAAATGCGGTTTCAGGCACCTCTAAAGCTCCATTAGTGGGTGTTATAATGGGTTCAGATTCGGATTTACCTGTCATGTCCTGCTGGTTGTAATTATCTTAAAGAAGTTTGGTGTTCCGTTTGAAAGGTCACCATTGTGTCAGCACATAGAACCCCACAAAGGATGGCCAAGTATGCGATTGAGGCACCGAGGAGAGGAGTTAAGATGTATAATTGCCGGTGCTGGCGGTGCTGCTCATTTAAAAGATTAGAGACTTATGGATCACTGTTTTGCCAAACAGGCCTTCCACCTTATTCACCCAGAGGGACTCATTCTTTGACTTGGGAGGTCATTCTATTTTAGCAACTAGAATGATTTTTGAATTGAGAAAAAAACTATTCATTGATGTTCCATTAGGGACTATTTTCAAGCACCCAACCATTTCATCATTTGCTTCAGCAGTTCAAAGGTTATCAAACCATGGAAAGATGGTTCTGAAACAGCGGAAAATGATGCCGTGGGAAAATGAAAACGCCTCAAAGATTGATTATTATGAAGACGCGGTTAAACTTTCAAAGACCCCAATTGAAACATACATATCAGACATTGGAGAGACTTGATCCTTCGAAAGAAATCAATATTTTCCTTACCTGGTGCAACAGGTTTCTTGGGTACTTTCATTGCCGAAGGAACTATTACAGCGTTCTGAACT
>ST137
AATCCCCAAACCATTTGTATCCATACTGGAATTGGGTTTTTGGATCATATGCTACACGCATTAGCCAAACATTCAGGGTGGTCCCTCATTGTTGAGTGCATTGGTGATTTTACATATTGACGACCATCACACAATGCGAAGACTGTGGGCATTGCATTGGGTGAGGGCGTTTCACGAGGCGCTTACGGCCCACGGTCCCATCAGAGGTGTCAAGAGATTTGGCTATGCCCTATGCACCATTGGATGAGGCCCTAAGTAGGGCTGTTGTTGATTTAAGTAATTCGCCCGTTTGCCGTTGTAGAACTAGGTTTGAAAAAGAGAAAAGATTGGCGACTTGAGCTGTGAGATGATTCCCCATGTTTTAGAGGAGTTTTGCAACTTCTGCAAGACGTCACTATGCATGTTGATTGGTAACTTTGCCAGCCGACAAGCTACTCGGTCTCTCTCCCTTGAAGAGCGAGATCGTCAAGGGGACGGACATTTTGATTGTTAGAGAGTTGGTTGGAGGTATCTACTTTGGGGAGAGAGAGGAGGACACGGGAAGGTGGTAGAGCGTGGGATACTGAGGCGTACTCGGTTGAGGAAGTTACTAGAATCACTAGAATGGCGGCATTTCTAGCGTTACAGAACGATCCGCCATTACCCCGTATGGTCTATTGATAAGGCCAACGTTTTGGCATCGTCCCGATTATGGAGGGAAAACCGTTGAACCATGTCATGGCAACGGAATTCCCGCAATTGACTTCTACAGCATCAGTTGGTCGACAGTGCGGCTATGATTTTAGTCAAGTCTCCAACGAAGCTCAACGGAATCATGATCACCTCCAACATGTTTGGCGACATTTTGTCCGACGAGGCCAGCGTTATTCCCGGTTCCTTGGGCCTCCTACCTTCCGCGTCTCTTTGCTTCTCTACCAGACCACAAACAAAGCCTTTGGTCTCTACGAACCATGTCATGGCCTCTGCCCCAGACCTTGCCCCAGAACAAGGTGAATCCAGTTGCCACCATTTTGTCGGCAGCAATGATGCTCAAGCTCTCGCTTCATTTGAGTGGGTCACGCTGGACCTTGAGTCTAAGACGGGATTTAGACCAATTACACGAATTGGCCTTTATGATCATTATGTCCGAAGATCATGATGCTGTATTCAGGTTTGCATACTCTAAGTTCTTTTTTCAATTGGGCGGTTAAAAACCACCAGGATGGGTAAAGGAATGGAATGTTGGCCGTCCGTGTCAAAGAAACAGGGAGAACTAGTTGCTTTTATCAGCGGTGTACCATGTGATTTAACTGTTAGAAAAAATACTGTAAAATCTGTTGAAATCAACTTCTTGTGTGTTCATAAGCAGTTAAGATCTAAGGAGACTGGCGCCATTGCTGATCAAGGAAGTCACTAGAAGGGTCAACTTACATAACATTTGGCAGGCTTTGTATACATCCGGTACGGTTTTACCAAAGCCTGTGACTACATGTAGGTACGGCCACAGACCATTGAATTGGGCCCAAACTTTTTGAAGTGGGCTTTAGTTCCCTAACCAACCTGGTGAAACTAAGGCTAGTATGGTTGCTAAACTAAGTCTCGGGAAGTGAAATAATGAGGAATATTGATGAGGGTAGGGCCAGAGTGGTTCGAAATATCAGTAAATCAAAGTCACTGAAAAATGGGCCTTTCCTTGTTGGTGTTTTCCGTAATCAACCTTTAGAAGACGTTATTTAAAGCTAGCAAAGAGCCTTAATTTTGGATTTTGTACAGTTTACATGGTTCTGAAAACGTGGATGATTATTCTAGGCCAACTTGATATCCCCCGTTATTTCAAAGGTTCCGTTCTTAATAAACCTGGGAATAGAGAATGCACTAATGACCCATAAGTTCATCATTCCATTATTAGATTCCGAAGTGGGCCGGAGAGGGGAAATTGATTGACTGGGATGATGCAAGTTCGGTTTGGGGGACAAGATGAAAGGGAGATACATTTTTAGCAGGTGGGAAACAAATGCCATTATGCTCAATATTTTAGGGTCTGATGGTGCCAAATGGCGAACTTGAACTTTGTAAGAAGAGCACTTGAAACTACAAGCGGCTTCTGTCTATCTTTACGGGAAGTCAACTAGACCAAAGAGAAAAATGGGTCATGTTAACATTGTTTCGGGTTCTATGTCTGATTGTGAAACGTAAACTTGCATACATTTGAGGGCTCTGGTGGCCTTCCGATAACAAAATCAACAGAAAATGCGGTTTCAGGCACCTCTAAAGCTCCATTAGTGGGTGTTATAATGGGTTCAGATTCGGATTTACCTGTCATGTCCTGCTGGTTGTAATTATCTTAAAGAAGTTTGGTGTTCCGTTTGAAAGGTCACCATTGTGTCAGCACATAGAACCCCACAAAGGATGGCCAAGTATGCGATTGAGGCACCGAGGAGAGGAGTTAAGATGTATAATTGCCGGTGCTGGCGGTGCTGCTCATTTAAAAGATTAGAGACTTATGGATCACTGTTTTGCCAAACAGGCCTTCCACCTTATTCACCCAGACGGACTCATTCTTTGACTTGGGAGGTCATTCTATTTTAGCAACTAGAATGATTTTTGAATTGAGAAAAAAACTATTCATTGATGTTCCATTAGGGACTATTTTCAAGCACCCAACCATTTCATCATTTGCTTCAGCAGTTCAAAGGTTATCAAACGATGGAAAGATGGTTCTGAAACAGCGGAAAATGATGCCGTAGGAAAATGAAAACGCCTCAAAGATTGATTATTATGAAGACGCGGTTAAACTTTCAAAGACCCCAATTGAAACATACATATCAGACATTGGAGAGACTTGATCCTTCGAAAGAAATCAATATTTTCCTTACCTGGTGCAACAGGTTTCTTGGGTACTTTCATTGCTGAAGGAACTATTACAGCGTTCTGAACT
>ST138
AATCCCCAAACCATTTGTATCCATACTGGAATTGGGTTTTTGGATCATATGCTACACGCATTAGCCAAACATTCAGGGTGGTCCCTCATTGTTGAGTGCATTGGTGATTTTACATATTGACGACCATCACACAATGCGAAGACCGTGGGCATTGCATTGGGTGAGGGCGTTTCACGAGGCGCTTACGGCCCACGGTCCCATCAGAGGTGTCAAGAGATTTGGCTATGCCCTATGCACCATTGGATGAGGCCCTAAGTAGGGCTGTTGTTGATTTAAGTAATTCGCCCGTTTGCCGTTGTAGAACTAGGTTTGAAAAAGAGAAAAGATTGGCGACTTGAGCTGTGAGATGATTCCCCATGTTTTAGAGGAGTTTTGCAACTTCTGCAAGACCTCACTATGCATGTTGATTGGTAACTTTGCCAGCCGACAAGCTACTCGGTCTCTCTCCCTTGAAGAGCGAGATCGTCAAGGGGACGGACATTTTGATTGTTAGAGAGTTGGTTGGAGGTATCTACTTTGGGGAGAGAGAGGAGGACACGGGAAGGTGGTAGAGCGTGGGATACTGAGGCGTACTCGGTTGAGGAAGTTACTAGAATCACTAGAATGGCGGCATTTCTAGCGTTACAGAACGATCCGCCATTACCCCGTATGGTCTATTGATAAGGCCAACGTTTTGGCATCGTCCCGATTATGGAGGGAAAACCGTTGAACCATGTCATGGCAACGGAATTCCCGCAATTGACTTCTACAGCATCAGTTGGTCGACAGTGCGGCTATGATTTTAGTCAAGTCTCCAACGAAGCTCAACGGAATCATGATCACCTCCAACATGTTTGGCGACATTTTGTCCGACGAGGCCAGCGTTATTCCCGGTTCCTTGGGCCTCCTACCTTCCGCGTCTCTTTGCTTCTCTACCAGACCACAAACAAAGCCTTTGGTCTCTACGAACCATGTCATGGCCTCTGCCCCAGACCTTGCCCCAGAACAAGGTGAATCCAGTTGCCACCATTTTGTCGGCAGCAATGATGCTCAAGCTCTCGCTTCATTTGAGTGGGTCACGCTGGACCTTGAGTCTAAGACGGGATTTAGACCAATTACACGAATTGGCCTTTATGATCATTATGTCCGAAGATCATGATGCTGTATTCAGGTTTGCATACTCTAAGTTCTTTTTTCAATTGGGCGGTTAAAAACCACCAGGATGGGTAAAGGAATGGAATGTTGGCCGTCCGTGTCAAAGAAACAGGGAGACCTAGTTGCTTTTATCAGCGGTGTACCATGTGATTTAACTGTTAGAAAAAATACTGTAAAATCTGTTGAAATCAACTTCTTGTGTGTTCATAAGCAGTTAAGATCTAAGGAGACTGGCGCCATTGCTGATCAAGGAAGTCACTAGAAGGGTCAACTTACATAACATTTGGCAGGCTTTGTATACATCCGGTACGGTTTTACCAAAGCCTGTGACTACATGTAGGTACGGCCACAGACCATTGAATTGGGCCCAAACTTTTTGAAGTGGGCTTTAGTTCCCTAACCAACGTGGTGAAACTAAGGCTAGTATGGTTGCTAAACTAAGTCTCGGGAAGTGAAATAATGAGGAATATTGATGAGGGTAGGGCCAGAGTGGTTCGAAATATCAGTAAATCAAAGTCACTGAAAAATGGGCCTTTCCTTGTTGGTGTTTTCCGTAATCAACCTTTAGAAGACGTTATTTAAAGCTAGCAAAGAGCCTTAATTTTGGATTTTGTACAGTTTACATGGTTCTGAAAACGTGGATGATTATTCTAGGCCAACTTGATATCCCCCGTTATTTCAAAGGTTCCGTTCTTAATAAACCTGGGAATAGAGAATGCACTAATGACCCATAAGTTCATCATTCCATTATTAGATTCCGAAGTGGGCCGGAGAGGGGAAATTGATTGACTGGGATGATGCAAGTTCGGTTTGGGGGACAAGATGAAAGGGAGATACATTTTTAGCAGGTGGGAAACAAATGCCATTATGCTCAATATTTTAGGGTCTGATGGTGCCAAATGGCGAACTTGAACTTTGTAAGAAGAGCACTTGAAACTACAAGCGGCTTCTGTCTATCTTTACGGGAAGTCAACTAGACCAAAGAGAAAAATGGGTCATGTTAACATTGTTTCGGGTTCTATGTCTGATTGTGAAACGTAAACTTGCATACATTTGAGGGCTCTGGTGGCCTTCCGATAACAAAATCAACAGAAAATGCGGTTTCAGGCACCTCTAAAGCTCCATTAGTGGGTGTTATAATGGGTTCAGATTCGGATTTACCTGTCATGTCCTGCTGGTTGTAATTATCTTAAAGAAGTTTGGTGTTCCGTTTGAAAGGTCACCATTGTGTCAGCACATAGAACCCCACAAAGGATGGCCAAGTATGCGATTGAGGCACCGAGGAGAGGAGTTAAGATGTATAATTGCCGGTGCTGGCGGTGCTGCTCATTTAAAAGATTAGAGACTTATGGATCACTGTTTTGCCAAACAGGCCTTCCACCTTATTCACCCAGAGGGACTCATTCTTTGACTTGGGAGGTCATTCTATTTTAGCAACTAGAATGATTTTTGAATTGAGAAAAAAACTATTCATTGATGTTCCATTAGGGACTATTTTCAAGCACCCAACCATTTCATCATTTGCTTCAGCAGTTCAAAGGTTATCAAACCATGGAAAGATGGTTCTGAAACAGCGGAAAATGATGCCGTGGGAAAATGAAAACGCCTCAAAGATTGATTATTATGAAGACGCGGTTAAACTTTCAAAGACCCCAATTGAAACATACATATCAGACATTGGAGAGACTTGATCCTTCGAAAGAAATCAATATTTTCCTTACCTGGTGCAACAGGTTTCTTGGGTACTTTCATTGCCGAAGGAACTATTACAGCGTTCTGAACT
>ST139
AATCCCCAAACCATTTGTATCCATACTGGAATTGGGTTTTTGGATCATATGCTACACGCATTAGCCAAACATTCAGGGTGGTCCCTCATTGTTGAGTGCATTGGTGATTTTACATATTGACGACCATCACACAATGCGAAGACCGTGGGCATTGCATTGGGTGAGGGCGTTTCACGAGGCGCTTACGGCCCACGGTCCCATCAGAGGTGTCAAGAGATTTGGCTATGCCCTATGCACCATTGGATGAGGCCCTAAGTAGGGCTGTTGTTGATTTAAGTAATTCGCCCGTTTGCCGTTGTAGAACTAGGTTTGAAAAAGAGAAAAGATTGGCGACTTGAGCTGTGAGATGATTCCCCATGTTTTAGAGGAGTTTTGCAACTTCTGCAAGACCTCACTATGCATGTTGATTGGTAACTTTGCCAGCCGACAAGCTACTCGGTCTCTCTCCCTTGAAGAGCGAGATCGTCAAGGGGACGGACATTTTGATTGTTAGAGAGTTGGTTGGAGGTATCTACTTTGGGGAGAGAGAGGAGGACACGGGAAGGTGGTAGAGCGTGGGATACTGAGGCGTACTCGGTTGAGGAAGTTACTAGAATCACTAGAATGGCGGCATTTCTAGCGTTACAGAACGATCCGCCATTACCCCGTATGGTCTATTGATAAGGCCAACGTTTTGGCATCGTCCCGATTATGGAGGGAAAACCGTTGAACCATGTCATGGCAACGGAATTCCCGCAATTGACTTCTACAGCATCAGTTGGTCGACAGTGCGGCTATGATTTTAGTCAAGTCTCCAACGAAGCTCAACGGAATCATGATCACCTCCAACATGTTTGGCGACATTTTGTCCGACGAGGCCAGCGTTATTCCCGGTTCCTTGGGCCTCCTACCTTCCGCGTCTCTTTGCTTCTCTACCAGACCACAAACAAAGCCTTTGGTCTCTACGAACCATGTCATGGCTTCTGCCCCAGACCTTGCCCCAGAACAAGGTGAATCCAGTTGCCACCATTTTGTCGGCAGCAATGATGCTCAAGCTCTCGCTTCATTTGAGTGGGTCACGCTGGACCTTGAGTCTAAGACGGGATTTAGACCAATTACACGAATTGGCCTTTATGATCATTATGTCCGAAGATCATGATGCTGTATTCAGGTTTGCATACTCTAAGTTCTTTTTTCAATTGGGCGGTTAAAAACCACCAGGATGGGTAAAGGAATGGAATGTTGGCCGTCCGTGTCAAAGAAACAGGGAGACCTAGTTGCTTTTATCAGCGGTGTACCATGTGATTTAACTGTTAGAAAAAATACTGTAAAATCTGTTGAAATCAACTTCTTGTGTGTTCATAAGCAGTTAAGATCTAAGGAGACTGGCGCCATTGCTGATCAAGGAAGTCACTAGAAGGGTCAACTTACATAACATTTGGCAGGCTTTGTATACATCCGGTACGGTTTTACCAAAGCCTGTGACTACATGTAGGTACGGCCACAGACCATTGAATTGGGCCTAAACTTTTTGAAGTGGGCTTTAGTTCCCTAACCAACCTGGTGAAACTAAGGCTAGTATGGTTGCTAAACTAAGTCTCGGGAAGTGAAATAATGAGGAATATTGATGAGGGTAGGGCCAGAGTGGTTCGAAATATCAGTAAATCAAAGTCACTGAAAAATGGGCCTTTCCTTGTTGGTGTTTTCCGTAATCAACCTTTAGAAGACGTTATCTAAAGCTAGCAAAGAGCCTTAATTTTGGATTTTGTACAGTTTACATGGTTCTGAAAACGTGGATGATTATTCTAGGCCAACTTGATATCCCCCGTTATTTCAAAGGTTCCGTTCTTAATAAACCTGGGAATAGAGAATGCACTAATGACCCATAAGTTCATCATTCCATTATTAGATTCCGAAGTGGGACGGAGAGGGGAAATTGATTGACTGGGATGATGCAAGTTCGGTTTGGGGGACAAGATGAAAGGGAGATACATTTTTAGCAGGTGGGAAACAAATGCCATTATGCTCAATATTTTAGGGTCTGATAATGCCAAATGGCGAACTTGAACTTTGTAGGAAGAGCACTTGAAACTACAAGCGGCTTCTGTCTATCTTTACGGGAAGTCAACTAGACCAAAGAGAAAAATGGGTCATGTTAACATTGTTTCGGGTTCTATGTCTGATTGTGAAACGTAAACTTGCATACATTTGAGGGCTCTGGTGGCCTTCCGATAACAAAATCAACAGAAAATGCGGTTTCAGGCACCTCTAAAGCTCCATTAGTGGGTGTTATAATGGGTTCAGATTCGGATTTACCTGTCATGTCCTGCTGGTTGTAATTATCTTAAAGAAGTTTGGTGTTCCGTTTGAAAGGTCACCATTGTGTCAGCACATAGAACCCCACAAAGGATGGCCAAGTATGCGATTGAGGCACCGAGGAGAGGGGTTAAGATGTATAATTGCCGGTGCTGGCGGTGCTGCTCATTTAAAAGATTAGAGACTTATGGATCACTGTTTTGCCAAACAGGCCTTCCACCTTATTCACCCAGAGGGACTCATTCTTTGACTTGGGAGGTCATTCTATTTTAGCAACTAGAATGATTTTTGAATTGAGAAAAAAACTATTCATTGATGTTCCATTAGGGACTATTTTCAAGCACCCAACCATTTCATCATTTGCTTCAGCAGTTCAAAGGTTATCAAACCATGGAAAGATGGTTCTGAAACAGCGGAAAATGATGCCGTGGGAAAATGAAAACGCCTCAAAGATTGATTATTATGAAGACGCGGTTAAACTTTCAAAGACCCCAATTGAAACATACATATCAGACATTGGAGAGACTTGATCCTTCGAAAGAAATCAATATTTTCCTTACCTGGTGCAACAGGTTTCTTGGGTACTTTCATTGCCGAAGGAACTATTACAGCGTTCTGAACT
>ST14
AATCCCCAAACCATTTGTATCCATACTGGAATTGGGTTTTTGGATCATATGCTACACGCATTAGCCAAACATTCAGGGTGGTCCCTCATTGTTGAGTGCATTGGTGATTTTACATATTGACGACCATCACACACTGCGAAGACTGTGGGCATTGCATTGGGTGAGGGCGTTTCACGAGGCGCTTACGGCCCACGGTCCCATCAGAGGTGTCAAGAGATTTGGCTATGCCCTATGCACCATTGGATGAGGCCCTAAGTAGGGCTGTTGTTGATTTAAGTAATTCGCCCGTTTGCCGTTGTAGAACTAGGTTTGAAAAAGAGAAAAGATTGGCGACTTGAGCTGTGAGATGATTCCCCATGTTTTAGAGGAGTTTTGCAACTTCTGCAAGACCTCACTATGCATGTTGATTGGTAACTTTGCCAGCCGACAAGCTACTCGGTCTCTCTCCCTTGAAGAGCGAGATCGTCAAGGGGACGGACATTTTGATTGTTAGAGAGTTGGTTGGAGGTATCTACTTTGGGGAGAGAGAGGAGGACACGGGAAAGTGGTAGAGCGTGGGATACTGAGGCGTACTCGGTTGAGGAAGTTACTAGAATCACTAGAATGGCGGCATTTCTAGCGTTACAGAACGATCCGCCATTACCCGGTATGGTCTATTGATAAGGCCAACGTTTTGGCATCGTCCCGATTATGGAGGGAAAACCGTTGAACCATGTCATGGCAACGGAATTCCCGCAATTGACTTCTACAGCATCAGTTGGTCGACAGTGCGGCTATGATTTTAGTCAAGTCTCCAACGAAGCTCAACGGAATCATGATCACCTCCAACATGTTTGGCGACATTTTGTCCGACGAGGCCAGCGTTATTCCCGGTTCCTTGGGCCTCCTACCTTCCGCGTCTCTTTGCTTCTCTACCAGACCACAAACAAAGCCTTTGGTCTCTACGAACCATGTCATGGCCTCTGCCCCAGACCTTGCCCCAGAACAAGGTGAATCCAGTTGCCACCATTTTGTCGGCAGCAATGATGCTCAAGCTCTCGCTTCATTTGAGTGGGTCACGCTGGACCTTGAGTCTAAGACGGGATTTAGACCAATTACACGAATTGGCCTTTATGATCATTATGTCTGAAGATCATGATGCTGTATTCAGGTTTGCATACTCTAAGTTCTTTTTTCAATTGGGCGGTTAGAAACCACCAGGATGGGTAAAGGAATGGAATGTTGGCCGTCCGTGTCAAAGAAACAGGGAGACCTAGTTGCTTTTATCAGCGGTGTACCATGTGATTTAACTGTTAGAAAAAATACTGTAAAATCTGTTGAAATCAACTTCTTGTGTGTTCATAAGCAGTTAAGATCTAAGGAGACTGGCGCCATTGCTGATCAAGGAAGTCACTAGAAGGGTCAACTTACATAACATTTGGCAGGCTTTGTATACATCCGGTACGGTTTTACCAAAGCCTGTGACTACATGTAGGTACGGCCACAGACCATTGAATTGGGCCCAAACTTTTTGAAGTGGGCTTTAGTTCCCTAACCAACCTGGTGAAACTAAGGCTAGTATGGTTGCTAAACTAAGTCTCGGGAAGTGAAATAATGAGGAATATTGATGAGGGTAGGGCCAGAGTGGTTCGAAATATCAGTAAATCAAAGTCACTGAAAAATGGGCCTTTCCTTGTTGGTGTTTTCCGTAATCAACCTTTAGAAGACGTTATCTAAAGCTAGCAAAGAGCCTTAATTTTGGATTTTGTACAGTTTACATGGTTCTGAAAACGTGGATGATTATTCTAGGCCAACTTGATATCTCCCGTTATTTCATAGGTTCTGTTCTTAATAAACCTGGGAATAGAGAATGCACTAATGACCCATAAGTTCATCATTCCATTATTAGATTCCGAAGTGGGCCGGAGAGGGGAAATTGATTGACTGGGATGATGCAAGTTCGTTTTGGGGGACAAGATGAAAGGGAGATACATTTTTAGCAGGTGGGAAACAAATGCCATTATGCTCAATATTTTAGGGTCTGATGGTGCCAAATGGCGAACTTGAACTTTGTAAGAAGAGCACTTGAAACTACAAGCGGCTTCTGTCTATCTTTACGGGAAGTCAACTAGACCAAAGAGAAAAATGGGTCATGTTAACATTGTTTCGGGTTCTATGTCTGATTGTGATACGTAAACTTGCATACATTTGAGGGCTCTGGTGGCCTTCCGATAACAAAATCAACAGAAAATGCGGTTTCAGGCACCTCTAAAGCTCCATTAGTGGGTGTTATAATGGGTTCAGATTCGGATTTACCTGTCATGTCCTGCTGGTTGTAATTATCTTAAAGAAGTTTGGTGTTCCGTTTGAAAGGTCACCATTGTGTCAGCACATAGAACCCCACAAAGGATGGCCAAGTATGCGATTGAGGCACCGAGGAGAGGAGTTAAGATGTATAATTGCCGGTGCTGGCGGTGCTGCTCATTTAAAAGATTAGAGACTTATGGATCACTGTTTTGCCAAACAGGCCTTCCACCTTATTCACCCAGACCGACTCATTCTTTGACTTGGGAGGTCATTCTATTTTAGCAACTAGAATGATTTTTGAATTGAGAAAAAAACTATTCATTGATGTTCCATTAGGGACTATTTTCAAGCACCCAACCATTTCATCATTTGCTTCAGCAGTTCAAAGGTTATCAAACCATGGAAAGATGGTTCTGAAACAGCGGAAAATGATGCCGTAAGAAAATGAAAACGCCTCAAAGATTGATTATTATGAAGACGCGGTTAAACTTTCAAAGACCCCAATTGAAACATACATATCAGACATTGGAGAGACTTGATCCTTCGAAAGAAATCAATATTTTCCTTACCTGGTGCAACAGGTTTCTTGGGTACTTTCATTGCCGAAGGAACTATTACAGCGTTCTGAACT
>ST140
AATCCCCAAACCATTTGTATCCATACTGGAATTGGGTTTTTGGATCATATGCTACACGCATTAGCCAAACATTCAGGGTGGTCCCTCATTGTTGAGTGCATTGGTGATTTTACATATTGACGACCATCACACAATGCGAAGACCGTGGGCATTGCATTGGGTGAGGGCGTTTCACGAGGCGCTTACGGCCCACGGTCCCATCAGAGGTGTCAAGAGATTTGGCTATGCCCTATGCACCATTGGATGAGGCCCTAAGTAGGGCTGTTGTTGATTTAAGTAATTCGCCCGTTTGCCGTTGTAGAACTAGGTTTGAAAAAGAGAAAAGATTGGCGACTTGAGCTGTGAGATGATTCCCCATGTTTTAGAGGAGTTTTGCAACTTCTGCAAGACCTCACTATGCATGTTGATTGGTAACTTTGCCAGCTGACAAGCTACTCGGTCTCTCTCCCTTGAAGAGCGAGATCGTCAAGGGGACGGACATTTTGATTGTTAGAGAGTTGGTTGGAGGTATCTACTTTGGGGAGAGAGAGGAGGACACGGGAAGGTGGTAGAGCGTGGGATACTGAGGCGTACTCGGTTGAGGAAGTTACTAGAATCACTAGAATGGCGGCATTTCTAGCGTTACAGAACGATCCGCCATTACCCCGTATGGTCTATTGATAAGGCCAACGTTTTGGCATCGTCCCGATTATGGAGGGAAAACCGTTGAACCATGTCATGGCAACGGAATTCCCGCAATTGACTTCTACAGCATCAGTTGGTCGACAGTGCGGCTATGATTTTAGTCAAGTCTCCAACGAAGCTCAACGGAATCATGATCACCTCCAACATGTTTGGCGACATTTTGTCCGACGAGGCCAGCGTTATTCCCGGTTCCTTGGGCCTCCTACCTTCCGCGTCTCTTTGCTTCTCTACCAGACCACAAACAAAGCCTTTGGTCTCTACGAACCATGTCATGGCCTCTGCCCCAGACCTTGCCCCAGAACAAGGTGAATCCAGTTGCCACCATTTTGTCGGCAGCAATGATGCTCAAGCTCTCGCTTCATTTGAGTGGGTCACGCTGGACCTTGAGTCTAAGACGGGATTTAGACCAATTACACGAATTGGCCTTTATGATCATTATGTCCGAAGATCATGATGCTGTATTCAGGTTTGCATACTCTAAGTTCTTTTTTCAATTGGGCGGTTAAAAACCACCAGGATGGGTAAAGGAATGGAATGTTGGCCGTCCGTGTCAAAGAAACAGGGAGACCTAGTTGCTTTTATCAGCGGTGTACCATGTGATTTAACTGTTAGAAAAAATACTGTAAAATCTGTTGAAATCAACTTCTTGTGTGTTCATAAGCAGTTAAGATCTAAGGAGACTGGCGCCATTGCTGATCAAGGAAGTCACTAGAAGGGTCAACTTACATAACATTTGGCAGGCTTTGTATACATCCGGTACGGTTTTACCAAAGCCTGTGACTACATGTAGGTACGGCCACAGACCATTGAATTGGGCCCAAACTTTTTGAAGTGGGCTTTAGTTCCCTAACCAAGGTGGTGAAACTAAGGCTAGTATGGTTGCTAAACTAAGTCTCGGGAAGTGAAATAATGAGGAATATTGATGAGGGTAGGGCCAGAGTGGTTCGAAATATCAGTAAATCAAAGTCACTGAAAAATGGGCCTTTCCTTGTTGGTGTTTTCCGTAATCAACCTTTAGAAGACGTTATTTAAAGCTAGCAAAGAGCCTTAATTTTGGATTTTGTACAGTTTACATGGTTCTGAAAACGTGGATGATTATTCTAGGCCAACTTGATATCCCCCGTTATTTCAAAGGTTCCGTTCTTAATAAACCTGGGAATAGAGAATGCACTAATGACCCATAAGTTCATCATTCCATTATTAGATTCCGAAGTGGGCCGGAGAGGGGAAATTGATTGACTGGGATGATGCAAGTTCGGTTTGGGGGACAAGATGAAAGGGAGATACATTTTTAGCAGGTGGGAAACAAATGCCATTATGCTCAATATTTTAGGGTCTGATGGTGCCAAATGGCGAACTTGAACTTTGTAAAAAGAGCACTTGAAACTACAAGCGGCTTCTGTCTATCTTTACGGGAAGTCAACTAGACCAAAGAGAAAAATGGGTCATGTTAACATTGTTTCGGGTTCTATGTCTGATTGTGAAACGTAAACTTGCATACATTTGAGGGCTCTGGTGGCCTTCCGATAACAAAATCAACAGAAAATGCGGTTTCAGGCACCTCTAAAGCTCCATTAGTGGGTGTTATAATGGGTTCAGATTCGGATTTACCTGTCATGTCCTGCTGGTTGTAATTATCTTAAAGAAGTTTGGTGTTCCGTTTGAAAGGTCACCATTGTGTCAGCACATAGAACCCCACAAAGGATGGCCAAGTATGCGATTGAGGCACCGAGGAGAGGAATTAAGATGTATAATTGCCGGTGCTGGCGGTGCTGCTCATTTAAAAGATTAGAGACTTATGGATCACTGTTTTGCCAAACAGGCCTTCCACCTTATTCACCCAGAGGGACTCATTCTTTGACTTGGGAGGTCATTCTATTTTAGCAACTAGAATGATTTTTGAATTGAGAAAAAAACTATTCATTGATGTTCCATTAGGGACTATTTTCAAGCACCCAACCATTTCATCATTTGCTTCAGCAGTTCAAAGGTTATCAAACCATGGAAAGATGGTTCTGAAACAGCGGAAAATGATGCCGTGGGAAAATGAAAACGCCTCAAAGATTGATTATTATGAAGACGCGGTTAAACTTTCAAAGACCCCAATTGAAACATACATATCAGACATTGGAGAGACTTGATCCTTCGAAAGAAATCAATATTTTCCTTACCTGGTGCAACAGGTTTCTTGGGTACTTTCATTGCCGAAGGAACTATTACAGCGTTCTGAACT
>ST141
AATCCCCAAACCATTTGTATCCATACTGGAATTGGGTTTTTGGATCATATGCTACACGCATTAGCCAAACATTCAGGGTGGTCCCTCATTGTTGAGTGCATTGGTGATTTTACATATTGACGACCATCACACAATGCGAAGACCGTGGGCATTGCATTGGGTGAGGGCGTTTCACGAGGCGCTTACGGCCCACGGTCCCATCAGAGGTGTCAAGAGATTTGGCTATGCCCTATGCACCATTGGATGAGGCCCTAAGTAGGGCTGTTGTTGATTTAAGTAATTCGCCCGTTTGCCGTTGTAGAACTAGGTTTGAAAAAGAGAAAAGATTGGCGACTTGAGCTGTGAGATGATTCCCCATGTTTTAGAGGAGTTTTGCAACTTCTGCAAGACCTCACTATGCATGTTGATTGGTAACTTTGCCAGCTGACAAGCTACTCGGTCTCTCTCCCTTGAAGAGCGAGATCGTCAAGGGGACGGACATTTTGATTGTTAGAGAGTTGGTTGGAGGTATCTACTTTGGGGAGAGAGAGGAGGACACGGGAAGGTGGTAGAGCGTGGGATACTGAGGCGTACTCGGTTGAGGAAGTTACTAGAATCACTAGAATGGCGGCATTTCTAGCGTTACAGAACGATCCGCCATTACCCCGTATGGTCTATTGATAAGGCCAACGTTTTGGCATCGTCCCGATTATGGAGGGAAAACCGTTGAACCATGTCATGGCAACGGAATTCCCGCAATTGACTTCTACAGCATCAGTTGGTCGACAGTGCGGCTATGATTTTAGTCAAGTCTCCAACGAAGCTCAACGGAATCATGATCACCTCCAACATGTTTGGCGACATTTTGTCCGACGAGGCCAGCGTTATTCCCGGTTCCTTGGGCCTCCTACCTTCCGCGTCTCTTTGCTTCTCTACCAGACCACAAACAAAGCCTTTGGTCTCTACGAACCATGTCATGGCCTCTGCCCCAGACCTTGCCCCAGAACAAGGTGAATCCAGTTGCCACCATTTTGTCGGCAGCAATGATGCTCAAGCTCTCGCTTCATTTGAGTGGGTCACGCTGGACCTTGAGTCTAAGACGGGATTTAGACCAATTACACGAATTGGCCTTTATGATCATTATGTCCGAAGATCATGATGCTGTATTCAGGTTTGCATACTCTAAGTTCTTTTTTCAATTGGGCGGTTAAAAACCACCAGGATGGGTAAAGGAATGGAATGTTGGCCGTCCGTGTCAAAGAAACAGGGAGACCTAGTTGCTTTTATCAGCGGTGTACCATGTGATTTAACTGTTAGAAAAAATACTGTAAAATCTGTTGAAATCAACTTCTTGTGTGTTCATAAGCAGTTAAGATCTAAGGAGACTGGCGCCATTGCTGATCAAGGAAGTCACTAGAAGGGTCAACTTACATAACATTTGGCAGGCTTTGTATACATCCGGTACGGTTTTACCAAAGCCTGTGACTACATGTAGGTACGGCCACAGACCATTGAATTGGGCCCAAACTTTTTGAAGTGGGCTTTAGTTCCCTAACCAAGGTGGTGAAACTAAGGCTAGTATGGTTGCTAAACTAAGTCTCGGGAAGTGAAATAATGAGGAATATTGATGAGGGTAGGGCCAGAGTGGTTCGAAATATCAGTAAATCAAAGTCACTGAAAAATGGGCCTTTCCTTGTTGGTGTTTTCCGTAATCAACCTTTAGAAGACGTTATTTAAAGCTAGCAAAGAGCCTTAATTTTGGATTTTGTACAGTTTACATGGTTCTGAAAACGTGGATGATTATTCTAGGCCAACTTGATATCCCCCGTTATTTCAAAGGTTCCGTTCTTAATAAACCTGGGAATAGAGAATGCACTAATGACCCATAAGTTCATCATTCCATTATTAGATTCCGAAGTGGGCCGGAGAGGGGAAATTGATTGACTGGGATGATGCAAGTTCGGTTTGGGGGACAAGATGAAAGGGAGATACATTTTTAGCAGGTGGGAAACAAATGCCATTATGCTCAATATTTTAGGGTCTGATGGTGCCAAATGGCGAACTTGAACTTTGTAAGAAGAGCACTTGAAACTACAAGCGGCTTCTGTCTATCTTTACGGGAAGTCAACTAGACCAAAGAGAAAAATGGGTCATGTTAACATTGTTTCGGGTTCTATGTCTGATTGTGAAACGTAAACTTGCATACATTTGAGGGCTCTGGTGGCCTTCCGATAACAAAATCAACAGAAAATGCGGTTTCAGGCACCTCTAAAGCTCCATTAGTGGGTGTTATAATGGGTTCAGATTCGGATTTACCTGTCATGTCCTGCTGGTTGTAATTATCTTAAAGAAGTTTGGTGTTCCGTTTGAAAGGTCACCATTGTGTCAGCACATAGAACCCCACAAAGGATGGCCAAGTATGCGATTGAGGCACCGAGGAGAGGAGTTAAGATGTATAATTGCCGGTGCTGGCGGTGCTGCTCATTTAAAAGATTAGAGACTTATGGATCACTGTTTTGCCAAACAGGCCTTCCACCTTATTCACCCAGAGGGACTCATTCTTTGACTTGGGAGGTCATTCTATTTTAGCAACTAGAATGATTTTTGAATTGAGAAAAAAACTATTCATTGATGTTCCATTAGGGACTATTTTCAAGCACCCAACCATTTCATCATTTGCTTCAGCAGTTCAAAGGTTATCAAACCATGGAAAGATGGTTCTGAAACAGCGGAAAATGATGCCGTGGGAAAATGAAAACGCCTCAAAGATTGATTATTATGAAGACGCGGTTAAACTTTCAAAGACCCCAATTGAAACATACATATCAGACATTGGAGAGACTTGATCCTTCGAAAGAAATCAATATTTTCCTTACCTGGTGCAACAGGTTTCTTGGGTACTTTCATTGCCGAAGGAACTATTACAGCGTTCTGAACT
>ST142
AATCCCCAAACCATTTGTATCCATACTGGAATTGGGTTTTTGGATCATATGCTACACGCATTAGCCAAACATTCAGGGTGGTCCCTCATTGTTGAGTGCATTGGTGATTTTACATATTGACGACCATCACACAATGCGAAGACCGTGGGCATTGCATTGGGTGAGGGCGTTTCACGAGGCGCTTACGGCCCACGGTCCCATCAGAGGTGTCAAGAGATTTGGCTATGCCCTATGCACCATTGGATGAGGCCCTAAGTAGGGCTGTTGTTGATTTAAGTAATTCGCCCGTTTGCCGTTGTAGAACTAGGTTTGAAAAAGAGAAAAGATTGGCGACTTGAGCTGTGAGATGATTCCCCATGTTTTAGAGGAGTTTTGCAACTTCTGCAAGACCTCACTATGCATGTTGATTGGTAACTTTGCCAGTTGACAAGCTACTCGGTCTCTCTCCCTTGAAGAGCGAGATCGTCAAGGGGACGGACATTTTGATTGTTAGAGAGTTGGTTGGAGGTATCTACTTTGGGGAGAGAGAGGAGGACACGGGAAGGTGGTAGAGCGTGGGATACTGAGGCGTACTCGGTTGAGGAAGTTACTAGAATCACTAGAATGGCGGCATTTCTAGCGTTACAGAACGATCCGCCATTACCCCGTATGGTCTATTGATAAGGCCAACGTTTTGGCATCGTCCCGATTATGGAGGGAAAACCGTTGAACCATGTCATGGCAACGGAATTCCCGCAATTGACTTCTACAGCATCAGTTGGTCGACAGTGCGGCTATGATTTTAGTCAAGTCTCCAACGAAGCTCAACGGAATCATGATCACCTCCAACATGTTTGGCGACATTTTGTCCGACGAGGCCAGCGTTATTCCCGGTTCCTTGGGCCTCCTACCTTCCGCGTCTCTTTGCTTCTCTACCAGACCACAAACAAAGCCTTTGGTCTCTACGAACCATGTCATGGCCTCTGCCCCAGACCTTGCCCCAGAACAAGGTGAATCCAGTTGCCACCATTTTGTCGGCAGCAATGATGCTCAAGCTCTCGCTTCATTTGAGTGGGTCACGCTGGACCTTGAGTCTAAGACGGGATTTAGACCAATTACACGAATTGGCCTTTATGATCATTATGTCTGAAGATCATGATGCTGTATTCAGGTTTGCATACTCTAAGTTCTTTTTTCAATTGGGCGGTTAGAAACCACCAGGATGGGTAAAGGAATGGAATGTTGGCTGTCCGTGTCAAAGAAACAGGGAGACCTAGTTGCTTTTATCAGCGGTGTACCATGTGATTTAACTGTTAGAAAAAATACTGTAAAATCTGTTGAAATCAACTTCTTGTGTGTTCATAAGCAGTTAAGATCTAAGGAGACTGGCGCCATTGCTGATCAAGGAAGTCACTAGAAGGGTCAACTTACATAACATTTGGCAGGCTTTGTATACATCCGGTACGGTTTTACCAAAGCCTGTGACTACATGTAGGTACGGCCACAGACCATTGAATTGGGCCCAAACTTTTTGAAGTGGGCTTTAGTTCCCTAACCAACCTGGTGAAACTAAGGCTAGTATGGTTGCTAAACTAAGTCTCGGGAAGTGAAATAATGAGGAATATTGATGAGGGTAGGGCCAGAGTGGTTCGAAATATCAGTAAATCAAAGTCACTGAAAAATGGGCCTTTCCTTGTTGGTGTTTTCCGTAATCAACCTTTAGAAGACGTTATTTAAAGCTAGCAAAGAGCCTTAATTTTGGATTTTGTACAGTTTACATGGTTCTGAAAACGTGGATGATTATTCTAGGCCAACTTGATATCCCCCGTTATTTCAAAGGTTCCGTTCTTAATAAACCTGGGAATAGAGAATGCACTAATGACCCATAAGTTCATCATTCCATTATTAGATTCCGAAGTGGGACGGAGAGGGGAAATTGATTGACTGGGATGATGCAAGTTCGGTTTGGGGGACAAGATGAAAGGGAGATACATTTTTAGCAGGTGGGAAACAAATGCCATTATGCTCAATATTTTAGGGTCTGATGGTGCCAAATGGCGAACTTGAACTTTGTAGGAAGAGCACTTGAAACTACAAGCGGCTTCTGTCTATCTTTACGGGAAGTCAACTAGACCAAAGAGAAAAATGGGTCATGTTAACATTGTTTCGGGTTCTATGTCTGATTGTGAAACGTAAACTTGCATACATTTGAGGGCTCTGGTGGCCTTCCGATAACAAAATCAACAGAAAATGCGGTTTCAGGCACCTCTAAAGCTCCATTAGTGGGTGTTATAATGGGTTCAGATTCGGATTTACCTGTCATGTCCTGCTGGTTGTAATTATCTTAAAGAAGTTTGGTGTTCCGTTTGAAAGGTCACCATTGTGTCAGCACATAGAACCCCACAAAGGATGGCCAAGTATGCGATTGAGGCACCGAGGAGAGGAGTTAAGATGTATAATTGCCGGTGCTGGCGGTGCTGCTCATTTAAAAGATTAGAGACTTATGGATCACTGTTTTGCCAAACAGGCCTTCCACCTTATTCACCCAGAGGGACTCATTCTTTGACTTGGGAGGTCATTCTATTTTAGCAACTAGAATGATTTTTGAATTGAGAAAAAAACTATTCATTGATGTTCCATTAGGGACTATTTTCAAGCACCCAACCATTTCATCATTTGCTTCAGCAGTTCAAAGGTTATCAAACGATGGAAAGATGGTTCTGAAACAGCGGAAAATGATGCCGTGGGAAAATGAAAACGCCTCAAAGATTGATTATTATGAAGACGCGGTTAAACTTTCAAAGACCCCAATTGAAACATACATATCAGACATTGGAGAGACTTGATCCTTCGAAAGAAATCAATATTTTCCTTACCTGGTGCAACAGGTTTCTTGGGTACTTTCATTGCCGAAGGAACTATTACAGCGTTCTGAACT
>ST143
AATCCCCAAACCATTTGTATCCATACTGGAATTGGGTTTTTGGATCATATGCTACACGCATTAGCCAAACATTCAGGGTGGTCCCTCATTGTTGAGTGCATTGGTGATTTTACATATTGACGACCATCACACAATGCGAAGACTGTGGGCATTGCATTGGGTGAGGGCGTTTCACGAGGCGCTTACGGCCCACGGTCCCATCAGAGGTGTCAAGAGATTTGGCTATGCCCTATGCACCATTGGATGAGGCCCTAAGTAGGGCTGTTGTTGATTTAAGTAATTCGCCCGTTTGCCGTTGTAGAACTAGGTTTGAAAGAGAGAAAAGATTGGCGACTTGAGCTGTGAGATGATTCCCCATGTTTTAGAGGAGTTTTGCAACTTCTGCAAGACCTCACTATGCATGTTGATTGGTAACTTTGCCAGCCGACAAGCTACTCGGTCTCTCTCCCTTGAAGAGCGAGATCGTCAAGGGGACGGACATTTTGATTGTTAGAGAGTTGGTTGGAGGTATCTACTTTGGGGAGAGAGAGGAGGACACGGGAAGGTGGTAGAGCGTGGGATACTGAGGCGTACTCGGTTGAGGAAGTTACTAGAATCACTAGAATGGCGGCATTTCTAGCGTTACAGAACGATCCGCCATTACCCCGTATGGTCTATTGATAAGGCCAACGTTTTGGCATCGTCCCGATTATGGAGGGAAAACCGTTGAACCATGTCATGGCAACGGAATTCCCGCAATTGACTTCTACAGCATCAGTTGGTCGACAGTGCGGCTATGATTTTAGTCAAGTCTCCAACGAAGCTCAACGGAATCATGATCACCTCCAACATGTTTGGCGACATTTTGTCCGACGAGGCCAGCGTTATTCCCGGTTCCTTGGGCCTCCTACCTTCCGCGTCTCTTTGCTTCTCTACCAGACCACAAACAAAGCCTTTGGTCTCTACGAACCATGTCATGGCCTCTGCCCCAGACCTTGCCCCAGAACAAGGTGAATCCAGTTGCCACCATTTTGTCGGCAGCAATGATGCTCAAGCTCTCGCTTCATTTGAGTGGGTCACGCTGGACCTTGAGTCTAAGACGGGATTTAGACCAATTACACGAATTAGCCTTTATGATCATTATGTCCGAAGATCATGATGCTGTATTCAGGTTTGCATACTCTAAGTTCTTTTTTCAATTGGGCGGTTAAAAACCACCAGGATGGGTAAAGGAATGGAATGTTGGCCGTCCGTGTCAAAGAAACAGGGAGACCTAGTTGCTTTTATCAGCGGTGTACCATGTGATTTAACTGTTAGAAAAAATACTGTAAAATCTGTTGAAATCAACTTCTTGTGTGTTCATAAGCAGTTAAGATCTAAGGAGACTGGCGCCATTGCTGATCAAGGAAGTCACTAGAAGGGTCAACTTACATAACATTTGGCAGGCTTTGTATACATCCGGTACGGTTTTACCAAAGCCTGTGACTACATGTAGGTACGGCCACAGACCATTGAATTGGGCTTAAACTTTTTGAAGTGGGCTTTAGTTCCCTAACCAACCTGGTGAAACTAAGGCTAGTATGGTTGCTAAACTAAGTCTCGGGAAGTGAAATAATGAGGAATATTGATGAGGGTAGGGCCAGAGTGGTTCGAAATATCAGTAAATCAAAGTCACTGAAAAATGGGCCTTTCCTTGTTGGTGTTTTCCGTAATCAACCTTTAGAAGACGTTATCTAAAGCTAGCAAAGAGCCTTAATTTTGGATTTTGTACAGTTTACATGGTTCTGAAAACGTGGATGATTATTCTAGGCCAACTTGATATCCCCCGTTATTTCAAAGGTTCCGTTCTTAATAAACCTGGGAATAGAGAATGCACTAATGACCCATAAGTTCATCATTCCATTATTAGATTCCGAAGTGGGCCGGAGAGGGGAAATTGATTGACTGGGATGATGCAAGTTCGGTTTGGGGGACAAGATGAAAGGGAGATACATTTTTAGCAGGTGGGAAACAAATGCCATTATGCTCAATATTTTAGGGTCTGATGGTGCCAAATGGCGAACTTGAACTTTGTAGGAAGAGCACTTGAAACTACAAGCGGCTTCTGTCTATCTTTACGGGAAGTCAACTAGACCAAAGAGAAAAATGGGTCATGTTAACATTGTTTCGGGTTCTATGTCTGATTGTGAAACGTAAACTTGCATACATTTGAGGGCTCTGGTGGCCTTCCGATAACAAAATCAACAGAAAATGCGGTTTCAGGCACCTCTAAAGCTCCATTAGTGGGTGTTATAATGGGTTCAGATTCGGATTTACCTGTCATGTCCTGCTGGTTGTAATTATCTTAAAGAAGTTTGGTGTTCCGTTTGAAAGGTCACCATTGTGTCAGCACATAGAACCCCACAAAGGATGGCCAAGTATGCGATTGAGGCACCGAGGAGAGGAGTTAAGATGTATAATTGCCGGTGCTGGCGGTGCTGCTCATTTAAAAGATTAGAGACTTATGGATCACTGTTTTGCCAAACAGGCCTTCCACCTTATTCACCCAGAGGGACTCATTCTTTGACTTGGGAGGTCATTCTATTTTAGCAACTAGAATGATTTTTGAATTGAGAAAAAAACTATTCATTGATGTTCCATTAGGGACTATTTTCAAGCACCCAACCATTTCATCATTTGCTTCAGCAGTTCAAAGGTTATCAAACCATGGAAAGATGGTTCTGAAACAGCGGAAAATGATGCCGTGGGAAAATGAAAACGCCTCAAAGATTGATTATTATGAAGACGCGGTTAAACTTTCAAAGACCCCAATTGAAACATACATATCAGACATTGGAGAGACTTGATCCTTCGAAAGAAATCAATATTTTCCTTACCTGGTGCAACAGGTTTCTTGGGTACTTTCATTGCCGAAGGAACTATTACAGCGTTCTGAACT
>ST144
AATCCCCAAACCATTTGTATCCATACTGGAATTGGGTTTTTGGATCATATGCTACACGCATTAGCCAAACATTCAGGGTGGTCCCTCATTGTTGAGTGCATTGGTGATTTTACATATTGACGACCATCACACAATGCGAAGACCGTGGGCATTGCATTGGGTGAGGGCGTTTCACGAGGCGCTTACGGCCCACGGTCCCATCAGAGGTGTCAAGAGATTTGGCTATGCCCTATGCACCATTGGATGAGGCCCTAAGTAGGGCTGTTGTTGATTTAAGTAATTCGCCCGTTTGCCGTTGTAGAACTAGGTTTGAAAGAGAGAAAAGATTGGCGACTTGAGCTGTGAGATGATTCCCCATGTTTTAGAGGAGTTTTGCAACTTCTGCAAGACCTCACTATGCATGTTGATTGGTAACTTTGCCAGCCGACAAGCTACTCGGTCTCTCTCCCTTGAAGAGCGAGATCGTCAAGGGGACGGACATTTTGATTGTTAGAGAGTTGGTTGGAGGTATCTACTTTGGGGAGAGAGAGGAGGACACGGGAAGGTGGTAGAGCGTGGGATACTGAGGCGTACTCGGTTGAGGAAGTTACTAGAATCACTAGAATGGCGGCATTTCTAGCGTTACAGAACGATCCGCCATTACCCCGTATGGTCTATTGATAAGGCCAACGTTTTGGCATCGTCCCGATTATGGAGGGAAAACCGTTGAACCATGTCATGGCAACGGAATTCCCGCAATTGACTTCTACAGCATCAGTTGGTCGACAGTGCGGCTATGATTTTAGTCAAGTCTCCAACGAAGCTCAACGGAATCATGATCACCTCCAACATGTTTGGCGACATTTTGTCCGACGAGGCCAGCGTTATTCCCGGTTCCTTGGGCCTCCTACCTTCCGCGTCTCTTTGCTTCTCTACCAGACCACAAACAAAGCCTTTGGTCTCTACGAACCATGTCATGGCTTCTGCCCCAGACCTTGCCCCAGAACAAGGTGAATCCAGTTGCCACCATTTTGTCGGCAGCAATGATGCTCAAGCTCTCGCTTCATTTGAGTGGGTCACGCTGGACCTTGAGTCTAAGACGGGATTTAGACCAATTACACGAATTGGCCTTTATGATCATTATGTCCGAAGATCATGATGCTGTATTCAGGTTTGCATACTCTAAGTTCTTTTTTCAATTGGGCGGTTAAAAACCACCAGGATGGGTAAAGGAATGGAATGTTGGCCGTCCGTGTCAAAGAAACAGGGAGACCTAGTTGCTTTTATCAGCGGTGTACCATGTGATTTAACTGTTAGAAAAAATACTGTAAAATCTGTTGAAATCAACTTCTTGTGTGTTCATAAGCAGTTAAGATCTAAGGAGACTGGCGCCATTGCTGATCAAGGAAGTCACTAGAAGGGTCAACTTACATAACATTTGGCAGGCTTTGTATACATCCGGTACGGTTTTACCAAAGCCTGTGACTACATGTAGGTACGGCCACAGACCATTGAATTGGGCCCAAACTTTTTGAAGTGGGCTTTAGTTCCCTAACCAACCTGGTGAAACTAAGGCTAGTATGGTTGCTAAACTAAGTCTCGGGAAGTGAAATAATGAGGAATATTGATGAGGGTAGGGCCAGAGTGGTTCGAAATATCAGTAAATCAAAGTCACTGAAAAATGGGCCTTTCCTTGTTGGTGTTTTCCGTAATCAACCTTTAGAAGACGTTATCTAAAGCTAGCAAAGAGCCTTAATTTTGGATTTTGTACAGTTTACATGGTTCTGAAAACGTGGATGATTATTCTAGGCCAACTTGATATCCCCCGTTATTTCAAAGGTTCCGTTCTTAATAAACCTGGGAATAGAGAATGCACTAATGACCCATAAGTTCATCATTCCATTATTAGATTCCGAAGTGGGCCGGAGAGGGGAAATTGATTGACTGGGATGATGCAAGTTCGGTTTGGGGGACAAGATGAAAGGGAGATACATTTTTAGCAGGTGGGAAACAAATGCCATTATGCTCAATATTTTAGGGTCTGATGGTGCCAAATGGCGAACTTGAACTTTGTAGGAAGAGCACTTGAAACTACAAGCGGCTTCTGTCTATCTTTACGGGAAGTCAACTAGACCAAAGAGAAAAATGGGTCATGTTAACATTGTTTCGGGTTCTATGTCTGATTGTGAAACGTAAACTTGCATACATTTGAGGGCTCTGGTGGCCTTCCGATAACAAAATCAACAGAAAATGCGGTTTCAGGCACCTCTAAAGCTCCATTAGTGGGTGTTATAATGGGTTCAGATTCGGATTTACCTGTCATGTCCTGCTGGTTGTAATTATCTTAAAGAAGTTTGGTGTTCCGTTTGAAAGGTCACCATTGTGTCAGCACATAGAACCCCACAAAGGATGGCCAAGTATGCGATTGAGGCACCGAGGAGAGGAATTAAGATGTATAATTGCCGGTGCTGGCGGTGCTGCTCATTTAAAAGATTAGAGACTTATGGATCACTGTTTTGCCAAACAGGCCTTCCACCTTATTCACCCAGAGGGACTCATTCTTTGACTTGGGAGGTCATTCTATTTTAGCAACTAGAATGATTTTTGAATTGAGAAAAAAACTATTCATTGATGTTCCATTAGGGACTATTTTCAAGCACCCAACCATTTCATCATTTGCTTCAGCAGTTCAAAGGTTATCAAACCATGGAAAGATGGTTCTGAAACAGCGGAAAATGATGCCGTGGGAAAATGAAAACGCCTCAAAGATTGATTATTATGAAGACGCGGTTAAACTTTCAAAGACCCCAATTGAAACATACATATCAGACATTGGAGAGACTTGATCCTTCGAAAGAAATCAATATTTTCCTTACCTGGTGCAACAGGTTTCTTGGGTACTTTCATTGCCGAAGGAACTATTACAGCGTTCTGAACT
>ST145
AATCCGCAAACCATTTGTATCCATACTGGAATTGGGTTTTTGGATCATATGCTACACGCATTAGCCAAACATTCAGGGTGGTCCCTCATTGTTGAGTGCATTGGTGATTTTACATATTGACGACCATCACACAATGCGAAGACTGTGGGCATTGCATTGGGTGAGGGCGTTTCACGAGGCGCTTACGGCCCACGGTCCCATCAGAGGTGTCAAGAGATTTGGCTATGCCTTATGCACCATTGGATGAGGCCCTAAGTAGGGCTGTTGTTGATTTAAGTAATTCGCCCGTTTGCCGTTGTAGAACTAGGTTTGAAAAAGAGAAAAGATTGGCGACTTGAGCTGTGAGATGATTCCCCATGTTTTAGAGGAGTTTTGCAACTTCTGCAAGACCTCACTATGCATGTTGATTGGTAACTTTGCCAGCCGACAAGCTACTCGGTCTCTCTCCCTTGAAGAGCGAGATCGTCAAGGGGACGGACATTTTGATTGTTAGAGAGTTGGTTGGAGGTATCTACTTTGGGGAGAGAGAGGAGGACACGGGAAGGTGGTAGAGCGTGGGATACTGAGGCGTACTCGGTTGAGGAAGTTACTAGAATCACTAGAATGGCGGCATTTCTAGCGTTACAGAACGATCCGCCATTACCCGGTATGGTCTATTGATAAGGCCAACGTTTTGGCATCGTCCCGATTATGGAGGGAAAACCGTTGAACCATGTCATGGCAACGGAATTCCCGCAATTGACTTCTACAGCATCAGTTGGTCGACAGTGCGGCTATGATTTTAGTCAAGTCTCCAACGAAGCTCAACGGAATCATGATCACCTCCAACATGTTTGGCGACATTTTGTCCGACGAGGCCAGCGTTATTCCCGGTTCCTTGGGCCTCCTACCTTCCGCGTCTCTTTGCTTCTCTACCAGACCACAAACAAAGCCTTTGGTCTCTACGAACCATGTCATGGCCTCTGCCCCAGACCTTGCCCCAGAACAAGGTGAATCCAGTTGCCACCATTTTGTCGGCAGCAATGATGCTCAAGCTCTCGCTTCATTTGAGTGGGTCACGCTGGACCTTGAGTCTAAGACGGGATTTAGACCAATTACACGAATTGGCCTTTATGATCATTATGTCCGAAGATCATGATGCTGTATTCAGGTTTGCATACTCTAAGTTCTTTTTTCAATTGGGCGGTTAAAAACCACCAGGATGGGTAAAGGAATGGAATGTTGGCCGTCCGTGTCAAAGAAACAGGGAGACCTAGTTGCTTTTATCAGCGGTGTACCATGTGATTTAACTGTTAGAAAAAATACTGTAAAATCTGTTGAAATCAACTTCTTGTGTGTTCATAAGCAGTTAAGATCTAAGGAGACTGGCGCCATTGCTGATCAAGGAAGTCACTAGAAGGGTCAACTTACATAACATTTGGCAGGCTTTGTATACATCCGGTACGGTTTTACCAAAGCCTGTGACTACATGTAGGTACGGCCACAGACCATTGAATTGGGCCCAAACTTTTTGAAGTGGGCTTTAGTTCCCTAACCAACCTGGTGAAACTAAGGCTAGTATGGTTGCTAAACTAAGTCTCGGGAAGTGAAATAATGAGGAATATTGATGAGGGTAGGGCCAGAGTGGTTCGAAATATCAGTAAATCAAAGTCACTGAAAAATGGGCCTTTCCTTGTTGGTGTTTTCCGTAATCAACCTTTAGAAGACGTTATTTAAAGCTAGCAAAGAGCCTTAATTTTGGATTTTGTACAGTTTACATGGTTCTGAAAACGTGGATGATTATTCTAGGCCAACTTGATATCCCCCGTTATTTCAAAGGTTCCGTTCTTAATAAACCTGGGAATAGAGAATGCACTAATGACCCATAAGTTCATCATTCCATTATTAGATTCCGAAGTGGGCCGGAGAGGGGAAATTGATTGACTGGGATGATGCAAGTTCGGTTTGGGGGACAAGATGAAAGGGAGATACATTTTTAGCAGGTGGGAAACAAATGCCATTATGCTCAATATTTTAGGGTCTGATGGTGCCAAATGGCGAACTTGAACTTTGTAGGAAGAGCACTTGAAACTACAAGCGGCTTCTGTCTATCTTTACGGGAAGTCAACTAGACCAAAGAGAAAAATGGGTCATGTTAACATTGTTTCGGGTTCTATGTCTGATTGTGAAACGTAAACTTGCATACATTTGAGGGCTCTGGTGGCCTTCCGATAACAAAATCAACAGAAAATGCGGTTTCAGGCACCTCTAAAGCTCCATTAGTGGGTGTTATAATGGGTTCAGATTCGGATTTACCTGTCATGTCCTGCTGGTTGTAATTATCTTAAAGAAGTTTGGTGTTCCGTTTGAAAGGTCACCATTGTGTCAGCACATAGAACCCCACAAAGGATGGCCAAGTATGCGATTGAGGCACCGAGGAGAGGGGTTAAGATGTATAATTGCCGGTGCTGGCGGTGCTGCTCATTTAAAAGATTAGAGACTTATGGATCACTGTTTTGCCAAACAGGCCTTCCACCTTATTCACCCAGAGGGACTCATTCTTTGACTTGGGAGGTCATTCTATTTTAGCAACTAGAATGATTTTTGAATTGAGAAAAAAACTATTCATTGATGTTCCATTAGGGACTATTTTCAAGCACCCAACCATTTCATCATTTGCTTCAGCAGTTCAAAGGTTATCAAACCATGGAAAGATGGTTCTGAAACAGCGGAAAATGATGCCGTGGGAAAATGAAAACGCCTCAAAGATTGATTATTATGAAGACGCGGTTAAACTTTCAAAGACCCCAATTGAAACATACATATCAGACATTGGAGAGACTTGATCCTTCGAAAGAAATCAATATTTTCCTTACCTGGTGCAACAGGTTTCTTGGGTACTTTCATTGCCGAAGGAACTATTACAGCGTTCTGAACT
>ST146
AATCCCCAAACCATTTGTATCCATACTGGAATTGGGTTTTTGGATCATATGCTACACGCATTAGCCAAACATTCAGGGTGGTCCCTCATTGTTGAGTGCATTGGTGATTTTACATATTGACGACCATCACACAATGCGAAGACCGTGGGCATTGCATTGGGTGAGGGCGTTTCACGAGGCGCTTACGGCCCACGGTCCCATCAGAGGTGTCAAGAGATTTGGCTATGCCCTATGCACCATTGGATGAGGCCCTAAGTAGGGCTGTTGTTGATTTAAGTAATTCGCCCGTTTGCCGTTGTAGAACTAGGTTTGAAAAAGAGAAAAGATTGGCGACTTGAGCTGTGAGATGATTCCCCATGTTTTAGAGGAGTTTTGCAACTTCTGCAAGACCTCACTATGCATGTTGATTGGTAACTTTGCCAGCCGACAAGCTACTCGGTCTCTCTCCCTTGAAGAGCGAGATCGTCAAGGGGACGGACATTTTGATTGTTAGAGAGTTGGTTGGAGGTATCTACTTTGGGGAGAGAGAGGAGGACACGGGAAGGTGGTAGAGCGTGGGATACTGAGGCGTACTCGGTTGAGGAAGTTACTAGAATCACTAGAATGGCGGCATTTCTAGCGTTACAGAACGATCCGCCATTACCCCGTATGGTCTATTGATAAGGCCAACGTTTTGGCATCGTCCCGATTATGGAGAGAAAACCGTTGAACCATGTCATGGCAACGGAATTCCCGCAATTGACTTCTACAGCATCAGTTGGTCGACAGTGCGGCTATGATTTTAGTCAAGTCTCCAACGAAGCTCAACGGAATCATGATCACCTCCAACATGTTTGGCGACATTTTGTCCGACGAGGCCAGCGTTATTCCCGGTTCCTTGGGCCTCCTACCTTCCGCGTCTCTTTGCTTCTCTACCAGACCACAAACAAAGCCTTTGGTCTCTACGAACCATGTCATGGCCTCTGCCCCAGACCTTGCCCCAGAACAAGGTGAATCCAGTTGCCACCATTTTGTCGGCAGCAATGATGCTCAAGCTCTCGCTTCATTTGAGTGGGTCACGCTGGACCTTGAGTCTAAGACGGGATTTAGACCAATTACACGAATTGGCCTTTATGATCATTATGTCTGAAGATCATGATGCTGTATTCAGGTTTGCATACTCTAAGTTCTTTTTTCAATTGGGCGGTTAGAAACCACCAGGATGGGTAAAGGAATGGAATGTTGGCCGTCCGTGTCAAAGAAACAGGGAGAACTAGTTGCTTTTATCAGCGGTGTACCATGTGATTTAACTGTTAGAAAAAATACTGTAAAATCTGTTGAAATCAACTTCTTGTGTGTTCATAAGCAGTTAAGATCTAAGGAGACTGGCGCCATTGCTGATCAAGGAAGTCACTAGAAGGGTCAACTTACATAACATTTGGCAGGCTTTGTATACATCCGGTACGGTTTTACCAAAGCCTGTGACTACATGTAGGTACGGCCACAGACCATTGAATTGGGCCCAAACTTTTTGAAGTGGGCTTTAGTTCCCTAACCAACCTGGTGAAACTAAGGCTAGTATGGTTGCTAAACTAAGTCTCGGGAAGTGAAATAATGAGGAATATTGATGAGGGTAGGGCCAGAGTGGTTCGAAATATCAGTAAATCAAAGTCACTGAAAAATGGGCCTTTCCTTGTTGGTGTTTTCCGTAATCAACCTTTAGAAGACGTTATCTAAAGCTAGCAAAGAGCCTTAATTTTGGATTTTGTACAGTTTACATGGTTCTGAAAACGTGGATGATTATTCTAGGCCAACTTGATATCTCCCGTTATTTCAAAGGTTCTGTTCTTAATAAACCTGGGAATAGAGAATGCACTAATGACCCATAAGTTCATCATTCCATTATTAGATTCCGAAGTGGGCCGGAGAGGGGAAATTGATTGACTGGGATGATGCAAGTTCGTTTTGGGGGACAAGATGAAAGGGAGATACATTTTTAGCAGGTGGGAAACAAATGCCATTATGCTCAATATTTTAGGGTCTGATAGTGCCAAATGGCGAACTTGAACTTTGTAGGAAGAGCACTTGAAACTACAAGCGGCTTCTGTCTATCTTTACGGGAAGTCAACTAGACCAAAGAGAAAAATGGGTCATGTTAACATTGTTTCGGGTTCTATGTCTGATTGTGAAACGTAAACTTGCATACATTTGAGGGCTCTGGTGGCCTTCCGATAACAAAATCAACAGAAAATGCGGTTTCAGGCACCTCTAAAGCTCCATTAGTGGGTGTTATAATGGGTTCAGATTCGGATTTACCTGTCATGTCCTGCTGGTTGTAATTATCTTAAAGAAGTTTGGTGTTCCGTTTGAAAGGTCACCATTGTGTCAGCACATAGAACCCCACAAAGGATGGCCAAGTATGCGATTGAGGCACCGAGGAGAGGGGTTAAGATGTATAATTGCCGGTGCTGGCGGTGCTGCTCATTTAAAAGATTAGAGACTTATGGATCACTGTTTTGCCAAACAGGCCTTCCACCTTATTCACCCAGACGGACTCATTCTTTGACTTGGGAGGTCATTCTATTTTAGCAACTAGAATGATTTTTGAATTGAGAAAAAAACTATTCATTGATGTTCCATTAGGGACTATTTTCAAGCACCCAACCATTTCATCATTTGCTTCAGCAGTTCAAAGGTTATCAAACCATGGAAAGATGGTTCTGAAACAGCGGAAAATGATGCCGTAGGAAAATGAAAACGCCTCAAAGATTGATTATTATGAAGACGCGGTTAAACTTTCAAAGACCCCAATTGAAACATACATATCAGACATTGGAGAGACTTGATCCTTCGAAAGAAATCAATATTTTCCTTACCTGGTGCAACAGGTTTCTTGGGTACTTTCATTGTTGAAGGAACTATTACAGCGTTCTGAACT
>ST147
AATCCGCAAACCATTTGTATCCATACTGGAATTGGGTTTTTGGATCATATGCTACACGCATTAGCCAAACATTCAGGGTGGTCCCTCATTGTTGAGTGCATTGGTGATTTTACATATTGACGACCATCACACAATGCGAAGACCGTGGGCATTGCATTGGGTGAGGGCGTTTCACGAGGCGCTTACGGCCCACGGTCCCATCAGAGGTGTCAAGAGATTTGGCTATGCCTTATGCACCATTGGATGAGGCCCTAAGTAGGGCTGTTGTTGATTTAAGTAATTCGCCCGTTTGCCGTTGTAGAACTAGGTTTGAAAAAGAGAAAAGATTGGCGACTTGAGCTGTGAGATGATTCCCCATGTTTTAGAGGAGTTTTGCAACTTCTGCAAGACCTCACTATGCATGTTGATTGGTAACTTTGCCAGCCGACAAGCTACTCGGTCTCTCTCCCTTGAAGAGCGAGATCGTCAAGGGGACGGACATTTTGATTGTTAGAGAGTTGGTTGGAGGTATCTACTTTGGGGAGAGAGAGGAGGACACGGGAAAATGGTAGAGCGTGGGATACTGAGGCGTACTCGGTTGAGGAAGTTACTAGAATCACTAGAATGGCGGCATTTCTAGCGTTACAGAACGATCCGCCATTACCGGGTATGGTCTATTGATAAGGCCAACGTTTTGGCATCGTCCCGATTATGGAGGGAAAACCGTTGAACCATGTCATGGCAACGGAATTCCCGCAATTGACTTCTACAGCATCAGTTGGTCGACAGTGCGGCTATGATTTTAGTCAAGTCTCCAACGAAGCTCAACGGAATCATGATCACCTCCAACATGTTTGGCGACATTTTGTCCGACGAGGCCAGCGTTATTCCCGGTTCCTTGGGCCTCCTACCTTCCGCGTCTCTTTGCTTCTCTACCAGACCACAAACAAAGCCTTTGGTCTCTACGAACCATGTCATGGCCTCTGCCCCAGACCTTGCCCCAGAACAAGGTGAATCCAGTTGCCACCATTTTGTCGGCAGCAATGATGCTCAAGCTCTCGCTTCATTTGAGTGGGTCACGCTGGACCTTGAGTCTAAGACGGGATTTAGACCAATTACACGAATTGGCCTTTATGATCATTATGTCCGAAGATCATGATGCTGTATTCAGGTTTGCATACTCTAAGTTCTTTTTTCAATTGGGCGGTTAAAAACCACCAGGATGGGTAAAGGAATGGAATGTTGGCCGTCCGTGTCAAAGAAACAGGGAGACCTAGTTGCTTTTATCAGCGGTGTACCATGTGATTTAACTGTTAGAAAAAATACTGTAAAATCTGTTGAAATCAACTTCTTGTGTGTTCATAAGCAGTTAAGATCTAAGGAGACTGGCGCCATTGCTGATCAAGGAAGTCACTAGAAGGGTCAACTTACATAACATTTGGCAGGCTTTGTATACATCCGGTACGGTTTTACCAAAGCCTGTGACTACATGTAGGTACGGCCACAGACCATTGAATTGGGCCCAAACTTTTTGAAGTGGGCTTTAGTTCCCTAACCAACCTGGTGAAACTAAGGCTAGTATGGTTGCTAAACTAAGTCTCGGGAAGTGAAATAATGAGGAATATTGATGAGGGTAGGGCCAGAGTGGTTCGAAATATCAGTAAATCAAAGTCACTGAAAAATGGGCCTTTCCTTGTTGGTGTTTTCCGTAATCAACCTTTAGAAGACGTTATCTAAAGCTAGCAAAGAGCCTTAATTTTGGATTTTGTACAGTTTACATGGTTCTGAAAACGTGGATGATTATTCTAGGCCAACTTGATATCCCCCGTTATTTCAAAGGTTCCGTTCTTAATAAACCTGGGAATAGAGAATGCACTAATGACCCATAAGTTCATCATTCCATTATTAGATTCCGAAGTGGGCCGGAGAGGGGAAATTGATTGACTGGGATGATGCAAGTTCGGTTTGGGGGACAAGATGAAAGGGAGATACATTTTTAGCAGGTGGGAAACAAATGCCATTATGCTCAATATTTTAGGGTCTGATGGTGCCAAATGGCGAACTTGAACTTTGTAGGAAGAGCACTTGAAACTACAAGCGGCTTCTGTCTATCTTTACGGGAAGTCAACTAGACCAAAGAGAAAAATGGGTCATGTTAACATTGTTTCGGGTTCTATGTCTGATTGTGAAACGTAAACTTGCATACATTTGAGGGCTCTGGTGGCCTTCCGATAACAAAATCAACAGAAAATGCGGTTTCAGGCACCTCTAAAGCTCCATTAGTGGGTGTTATAATGGGTTCAGATTCGGATTTACCTGTCATGTCCTGCTGGTTGTAATTATCTTAAAGAAGTTTGGTGTTCCGTTTGAAAGGTCACCATTGTGTCAGCACATAGAACCCCACAAAGGATGGCCAAGTATGCGATTGAGGCACCGAGGAGAGGGGTTAAGATGTATAATTGCCGGTGCTGGCGGTGCTGCTCATTTAAAAGATTAGAGACTTATGGATCACTGTTTTGCCAAACAGGCCTTCCACCTTATTCACCCAGAGGGACTCATTCTTTGACTTGGGAGGTCATTCTATTTTAGCAACTAGAATGATTTTTGAATTGAGAAAAAAACTATTCATTGATGTTCCATTAGGGACTATTTTCAAGCACCCAACCATTTCATCATTTGCTTCAGCAGTTCAAAGGTTATCAAACCATGGAAAGATGGTTCTGAAACAGCGGAAAATGATGCCGTGGGAAAATGAAAACGCCTCAAAGATTGATTATTATGAAGACGCGGTTAAACTTTCAAAGACCCCAATTGAAACATACATATCAGACATTGGAGAGACTTGATCCTTCGAAAGAAATCAATATTTTCCTTACCTGGTGCAACAGGTTTCTTGGGTACTTTCATTGCCGAAGGAACTATTACAGCGTTCTGAACT
>ST148
AATCCCCAAACCATTTGTATCCATACTGGAATTGGGTTTTTGGATCATATGCTACACGCATTAGCCAAACATTCAGGGTGGTCCCTCATTGTTGAGTGCATTGGTGATTTTACATATTGACGACCATCACACAATGCGAAGACTGTGGGCATTGCATTGGGTGAGGGCGTTTCACGAGGCGCTTACGGCCCACGGTCCCATCAGAGGTGTCAAGAGATTTGGCTATGCCCTATGCACCATTGGATGAGGCCCTAAGTAGGGCTGTTGTTGATTTAAGTAATTCGCCCGTTTGCCGTTGTAGAACTAGGTTTGAAAAAGAGAAAAGATTGGCGACTTGAGCTGTGAGATGATTCCCCATGTTTTAGAGGAGTTTTGCAACTTCTGCAAGACCTCACTATGCATGTTGATTGGTAACTTTGCCAGCCGACAAGCTACTCGGTCTCTCTCCCTTGAAGAGCGAGATCGTCAAGGGGACGGACATTTTGATTGTTAGAGAGTTGGTTGGAGGTATCTACTTTGGGGAGAGAGAGGAGGACACGGGAAAGTGGTAGAGCGTGGGATACTGAGGCGTACTCGGTTGAGGAAGTTACTAGAATCACTAGAATGGCGGCATTTCTAGCGTTACAGAACGATCCGCCATTACCCGGTATGGTCTATTGATAAGGCCAACGTTTTGGCATCGTCCCGATTATGGAGGGAAAACCGTTGAACCATGTCATGGCAACGGAATTCCCGCAATTGACTTCTACAGCATCAGTTGGTCGACAGTGCGGCTATGATTTTAGTCAAGTCTCCAACGAAGCTCAACGGAATCATGATCACCTCCAACATGTTTGGCGACATTTTGTCCGACGAGGCCAGCGTTATTCCCGGTTCCTTGGGCCTCCTACCTTCCGCGTCTCTTTGCTTCTCTACCAGACCACAAACAAAGCCTTTGGTCTCTACGAACCATGTCATGGCCTCTGCCCCAGACCTTGCCCCAGAACAAGGTGAATCCAGTTGCCACCATTTTGTCGGCAGCAATGATGCTCAAGCTCTCGCTTCATTTGAGTGGGTCACGCTGGACCTTGAGTCTAAGACGGGATTTAGACCAATTACACGAATTGGCCTTTATGATCATTATGTCCGAAGATCATGATGCTGTATTCAGGTTTGCATACTCTAAGTTCTTTTTTCAATTGGGCGGTTAAAAACCACCAGGATGGGTAAAGGAATGGAATGTTGGCCGTCCGTGTCAAAGAAACAGGGAGACCTAGTTGCTTTTATCAGCGGTGTACCATGTGATTTAACTGTTAGAAAAAATACTGTAAAATCTGTTGAAATCAACTTCTTGTGTGTTCATAAGCAGTTAAGATCTAAGGAGACTGGCGCCATTGCTGATCAAGGAAGTCACTAGAAGGGTCAACTTACATAACATTTGGCAGGCTTTGTATACATCCGGTACGGTTTTACCAAAGCCTGTGACTACATGTAGGTACGGCCACAGACCATTGAATTGGGCCCAAACTTTTTGAAGTGGGCTTTAGTTCCCTAACCAACCTGGTGAAACTAAGGCTAGTATGGTTGCTAAACTAAGTCTCGGGAAGTGAAATAATGAGGAATATTGATGAGGGTAGGGCCAGAGTGGTTCGAAATATCAGTAAATCAAAGTCACTGAAAAATGGGCCTTTCCTTGTTGGTGTTTTCCGTAATCAACCTTTAGAAGACGTTATCTAAAGCTAGCAAAGAGCCTTAATTTTGGATTTTGTACAGTTTACATGGTTCTGAAAACGTGGATGATTATTCTAGGCCAACTTGATATCTCCCGTTATTTCATAGGTTCTGTTCTTAATAAACCTGGGAATAGAGAATGCACTAATGACCCATAAGTTCATCATTCCATTATTAGATTCCGAAGTGGGACGGAGAGGGGAAATTGATTGACTGGGATGATGCAAGTTCGTTTTGGGGGACAAGATGAAAGGGAGATACATTTTTAGCAGGTGGGAAACAAATGCCATTATGCTCAATATTTTAGGGTCTGATGGTGCCAAATGGCGAACTTGAACTTTGTAAAAAGAGCACTTGAAACTACAAGCGGCTTCTGTCTATCTTTACGGGAAGTCAACTAGACCAAAGAGAAAAATGGGTCATGTTAACATTGTTTCGGGTTCTATGTCTGATTGTGTTACGTAAACTTGCATACATTTGAGGGCTCTGGTGGCCTTCCGATAACAAAATCAACAGAAAATGCGGTTTCAGGCACCTCTAAAGCTCCATTAGTGGGTGTTATAATGGGTTCAGATTCGGATTTACCTGTCATGTCCTGCTGGTTGTAATTATCTTAAAGAAGTTTGGTGTTCCGTTTGAAAGGTCACCATTGTGTCAGCACATAGAACCCCACAAAGGATGGCCAAGTATGCGATTGAGGCACCGAGGAGAGGAGTTAAGATGTATAATTGCCGGTGCTGGCGGTGCTGCTCATTTAAAAGATTAGAGACTTATGGATCACTGTTTTGCCAAACAGGCCTTCCACCTTATTCACCCAGAGGGACTCATTCTTTGACTTGGGAGGTCATTCTATTTTAGCAACTAGAATGATTTTTGAATTGAGAAAAAAACTATTCATTGATGTTCCATTAGGGACTATTTTCAAGCACCCAACCATTTCATCATTTGCTTCAGCAGTTCAAAGGTTATCAAACCATGGAAAGATGGTTCTGAAACAGCGGAAAATGATGCCGTGGGAAAATGAAAACGCCTCAAAGATTGATTATTATGAAGACGCGGTTAAACTTTCAAAGACCCCAATTGAAACATACATATCAGACATTGGAGAGACTTGATCCTTCGAAAGAAATCAATATTTTCCTTACCTGGTGCAACAGGTTTCTTGGGTACTTTCATTGCCGAAGGAACTATTACAGCGTTCTGAACT
>ST149
AATCCCCAAACCATTTGTATCCATACTGGAATTGGGTTTTTGGATCATATGCTACACGCATTAGCCAAACATTCAGGGTGGTCCCTCATTGTTGAGTGCATTGGTGATTTTACATATTGACGACCATCACACAATGCGAAGATTGTGGGCATTGCATTGGGTGAGGGCGTTTCACGAGGCGCTTACGGCCCACGGTCCCATCAGAGGTGTCAAGAGATTTGGCTATGCCCTATGCACCATTGGATGAGGCCCTAAGTAGGGCTGTTGTTGATTTAAGTAATTCGCCCGTTTGCCGTTGTAGAACTAGGTTTGAAAAAGAGAAAAGATTGGCGACTTGAGCTGTGAGATGATTCCCCATGTTTTAGAGGAGTTTTGCAACTTCTGCAAGACCTCACTATGCATGTTGATTGGTAACTTTGCCAGCTGACAAGCTACTCGGTCTCTCTCCCTTGAAGAGCGAGATCGTCAAGGGGACGGACATTTTGATTGTTAGAGAGTTGGTTGGAGGTATCTACTTTGGGGAGAGAGAGGAGGACACGGGAAGGTGGTAGAGCGTGGGATACTGAGGCGTACTCGGTTGAGGAAGTTACTAGAATCACTAGAATGGCGGCATTTCTAGCGTTACAGAACGATCCGCCATTACCCCGTATGGTCTATTGATAAGGCCAACGTTTTGGCATCGTCCCGATTATGGAGGGAAAACCGTTGAACCATGTCATGGCAACGGAATTCCCGCAATTGACTTCTACAGCATCAGTTGGTCGACAGTGCGGCTATGATTTTAGTCAAGTCTCCAACGAAGCTCAACGGAATCATGATCACCTCCAACATGTTTGGCGACATTTTGTCCGACGAGGCCAGCGTTATTCCCGGTTCCTTGGGCCTCCTACCTTCCGCGTCTCTTTGCTTCTCTACCAGACCACAAACAAAGCCTTTGGTCTCTACGAACCATGTCATGGCCTCTGCCCCAGACCTTGCCCCAGAACAAGGTGAATCCAGTTGCCACCATTTTGTCGGCAGCAATGATGCTCAAGCTCTCGCTTCATTTGAGTGGGTCACGCTGGACCTTGAGTCTAAGACGGGATTTAGACCAATTACACGAATTAGCCTTTATGATCATTATGTCCGAAGATCATGATGCTGTATTCAGGTTTGCATACTCTAAGTTCTTTTTTCAATTGGGCGGTTAAAAACCACCAGGATGGGTAAAGGAATGGAATGTTGGCCGTCCGTGTCAAAGAAACAGGGAGACCTAGTTGCTTTTATCAGCGGTGTACCATGTGATTTAACTGTTAGAAAAAATACTGTAAAATCTGTTGAAATCAACTTCTTGTGTGTTCATAAGCAGTTAAGATCTAAGGAGACTGGCGCCATTGCTGATCAAGGAAGTCACTAGAAGGGTCAACTTACATAACATTTGGCAGGCTTTGTATACATCCGGTACGGTTTTACCAAAGCCTGTGACTACATGTAGGTACGGCCACAGACCATTGAATTGGGCCCAAACTTTTTGAAGTGGGCTTTAGTTCCCTAACCAACCTGGTGAAACTAAGGCTAGTATGGTTGCTAAACTAAGTCTCGGGAAGTGAAATATTGAGGAATATTGATGAGGGTAGGGCCAGAGTGGTTCGAAATATCAGTAAATCAAAGTCACTGAAAAATGGGCCTTTCCTTGTTGGTGTTTTCCGTAATCAACCTTTAGAAGACGTTATCCAAAGCTAGCAAAGAGCCTTAATTTTGGATTTTGTACAGTTTACATGGTTCTGAAAACGTGGATGATTATTCTAGGCCAACTTGATATCTCCCGTTATTTCAAAGGTTCTGTTCTTAATAAACCTGGGAATAGAGAATGCACTAATGACCCATAAGTTCATCATTCCATTATTAGATTCCGAAGTGGGCCGGAGAGGGGAAATTGATTGACTGGGATGATGCAAGTTCGTTTTGGGGGACAAGATGAAAGGGAGATACATTTTTAGCAGGTGGGAAACAAATGCCATTATGCTCAATATTTTAGGGTCTGATGGTGCCAAATGGCGAACTTGAACTTTGTAAGAAGAGCACTTGAAACTACAAGCGGCTTCTGTCTATCTTTACGGGAAGTCAACTAGACCAAAGAGAAAAATGGGTCATGTTAACATTGTTTCGGGTTCTATGTCTGATTGTGAAACGTAAACTTGCATACATTTGAGGGCTCTGGTGGCCTTCCGATAACAAAATCAACAGAAAATGCGGTTTCAGGCACCTCTAAAGCTCCATTAGTGGGTGTTATAATGGGTTCAGATTCGGATTTACCTGTCATGTCCTGCTGGTTGTAATTATCTTAAAGAAGTTTGGTGTTCCGTTTGAAAGGTCACCATTGTGTCAGCACATAGAACCCCACAAAGGATGGCCAAGTATGCGATTGAGGCACCGAGGAGAGGAGTTAAGATGTATAATTGCCGGTGCTGGCGGTGCTGCTCATTTAAAAGATTAGAGACTTATGGATCACTGTTTTGCCAAACAGGCCTTCCACCTTATTCACCCAGACCGACTCATTCTTTGACTTGGGAGGTCATTCTATTTTAGCAACTAGAATGATTTTTGAATTGAGAAAAAAACTATTCATTGATGTTCCATTAGGGACTATTTTCAAGCACCCAACCATTTCATCATTTGCTTCAGCAGTTCAAAGGTTATCAAACCATGGAAAGATGGTTCTGAAACAGCGGAAAATGATGCCGTAAGAAAATGAAAACGCCTCAAAGATTGATTATTATGAAGACGCGGTTAAACTTTCAAAGACCCCAATTGAAACATACATATCAGACATTGGAGAGACTTGATCCTTCGAAAGAAATCAATATTTTCCTTACCTGGTGCAACAGGTTTCTTGGGTACTTTCATTGTTGAAGGAACTATTACAGCGTTCTGAACT
>ST15
AATCCCCAAACCATTTGTATCCATACTGGAATTGGGTTTTTGGATCATATGCTACACGCATTAGCCAAACATTCAGGGTGGTCCCTCATTGTTGAGTGCATTGGTGATTTTACATATTGACGACCATCACACAATGCGAAGACCGTGGGCATTGCATTGGGTGAGGGCGTTTCACGAGGCGCTTACGGCCCACGGTCCCATCAGAGGTGTCAAGAGATTTGGCTATGCCCTATGCACCATTGGATGAGGCCCTAAGTAGGGCTGTTGTTGATTTAAGTAATTCGCCCGTTTGCCGTTGTAGAACTAGGTTTGAAAAAGAGAAAAGATTGGCGACTTGAGCTGTGAGATGATTCCCCATGTTTTAGAGGAGTTTTGCAACTTCTGCAAGACCTCACTATGCATGTTGATTGGTAACTTTGCCAGCCGACAAGCTACTCGGTCTCTCTCCCTTGAAGAGCGAGATCGTCAAGGGGACGGACATTTTGATTGTTAGAGAGTTGGTTGGAGGTATCTACTTTGGGGAGAGAGAGGAGGACACGGGAAGGTGGTAGAGCGTGGGATACTGAGGCGTACTCGGTTGAGGAAGTTACTAGAATCACTAGAATGGCGGCATTTCTAGCGTTACAGAACGATCCGCCATTACCCCGTATGGTCTATTGATAAGGCCAACGTTTTGGCATCGTCCCGATTATGGAGAGAAAACCGTTGAACCATGTCATGGCAACGGAATTCCCGCAATTGACTTCTACAGCATCAGTTGGTCGACAGTGCGGCTATGATTTTAGTCAAGTCTCCAACGAAGCTCAACGGAATCATGATCACCTCCAACATGTTTGGCGACATTTTGTCCGACGAGGCCAGCGTTATTCCCGGTTCCTTGGGCCTCCTACCTTCCGCGTCTCTCTGCTTCTCTACCAGACCACAAACAAAGCCTTTGGTCTCTACGAACCATGTCATGGCTTCTGCCCCAGACCTTGCCCCAGAACAAGGTGAATCCAGTTGCCACCATTTTGTCGGCAGCAATGATGCTCAAGCTCTCGCTTCATTTGAGTGGGTCACGCTGGACCTTGAGTCTAAGACGGGATTTAGACCAATTACACGAATTAGCCTTTATGATCATTATGTCTGAAGATCATGATGCTGTATTCAGGTTTGCATACTCTAAGTTCTTTTTTCAATTGGGCGGTTAGAAACCACCAGGATGGGTAAAGGAATGGAATGTTGGCCGTCCGTGTCAAAGAAACAGGGAGACCTAGTTGCTTTTATCAGCGGTGTACCATGTGATTTAACTGTTAGAAAAAATACTGTAAAATCTGTTGAAATCAACTTCTTGTGTGTTCATAAGCAGTTAAGATCTAAGGAGACTGGCGCCATTGCTGATCAAGGAAGTCACTAGAAGGGTCAACTTACATAACATTTGGCAGGCTTTGTATACATCCGGTACGGTTTTACCAAAGCCTGTGACTACATGTAGGTACGGCCACAGACCATTGAATTGGGCCCAAACTTTTTGAAGTGGGCTTTAGTTCCCTAACCAACCTGGTGAAACTAAGGCTAGTATGGTTGCTAAACTAAGTCTCGGGAAGTGAAATAATGAGGAATATTGATGAGGGTAGGGCCAGAGTGGTTCGAAATATCAGTAAATCAAAGTCACTGAAAAATGGGCCTTTCCTTGTTGGTGTTTTCCGTAATCAACCTTTAGAAGACGTTATCTAAAGCTAGCAAAGAGCCTTAATTTTGGATTTTGTACAGTTTACATGGTTCTGAAAACGTGGATGATTATTCTAGGCCAACTTGATATCTCCCGTTATTTCAAAGGTTCTGTTCTTAATAAACCTGGGAATAGAGAATGCACTAATGACCCATAAGTTCATCATTCCATTATTAGATTCCGAAGTGGGCCGGAGAGGGGAAATTGATTGACTGGGATGATGCAAGTTCGTTTTGGGGGACAAGATGAAAGGGAGATACACTTTTAGCAGGTGGGAAACAAATGCCATTATGCTCAATATTTTAGGGTCTGATAATGCCAAATGGCGAACTTGAACTTTGTAGGAAGAGCACTTGAAACTACAAGCGGCTTCTGTCTATCTTTACGGGAAGTCAACTAGACCAAAGAGAAAAATGGGTCATGTTAACATTGTTTCGGGTTCTATGTCTGATTGTGAAACGTAAACTTGCATACATTTGAGGGCTCTGGTGGCCTTCCGATAACAAAATCAACAGAAAATGCGGTTTCAGGCACCTCTAAAGCTCCATTAGTGGGTGTTATAATGGGTTCAGATTCGGATTTACCTGTCATGTCGTGCTGGTTGTAATTATCTTAAAGAAGTTTGGTGTTCCGTTTGAAAGGTCACCATTGTGTCAGCACATAGAACCCCACAAAGGATGGCCAAGTATGCGATTGAGGCACCGAGGAGAGGGGTTAAGATGTATAATTGCCGGTGCTGGCGGTGCTGCTCATTTAAAAGATTAGAGACTTATGGATCACTGTTTTGCCAAACAGGCCTTCCACCTTATTCACCCAGACGGACTCATTCTTTGACTTGGGAGGTCATTCTATTTTAGCAACTAGAATGATTTTTGAATTGAGAAAAAAACTATTCATTGATGTTCCATTAGGGACTATTTTCAAGCACCCAACCATTTCATCATTTGCTTCAGCAGTTCAAAGGTTATCAAACCATGGAAGGATGGTTCTGAAACAGCGGAAAATGATGCCGTAGGAAAATGAAAACGCCTCAAAGATTGATTATTATGAAGACGCGGTTAAACTTTCAAAGACCCCAATTGAAACATACATATCAGACATTGGAGAGACTTGATCCTTCGAAAGAAATCAATATTTTCCTTACCTGGTGCAACAGGTTTCTTGGGTACTTTCATTGCCGAAGGAACTATTACAGCGTTCTGAACT
>ST150
AATCCCCAAACCATTTGTATCCATACTGGAATTGGGTTTTTGGATCATATGCTACACGCATTAGCCAAACATTCAGGGTGGTCCCTCATTGTTGAGTGCATTGGTGATTTTACATATTGACGACCATCACACAATGCGAAGACTGTGGGCATTGCATTGGGTGAGGGCGTTTCACGAGGCGCTTACGGCCCACGGTCCCATCAGAGGTGTCAAGAGATTTGGCTATGCCCTATGCACCATTGGATGAGGCCCTAAGTAGGGCTGTTGTTGATTTAAGTAATTCGCCCGTTTGCCGTTGTAGAACTAGGTTTGAAAAAGAGAAAAGATTGGCGACTTGAGCTGTGAGATGATTCCCCATGTTTTAGAGGAGTTTTGCAACTTCTGCAAGACCTCACTATGCATGTTGATTGGTAACTTTGCCAGCCGACAAGCTACTCGGTCTCTCTCCCTTGAAGAGCGAGATCGTCAAGGGGACGGACATTTTGATTGTTAGAGAGTTGGTTGGAGGTATCTACTTTGGGGAGAGAGAGGAGGACACGGGAAGGTGGTAGAGCGTGGGATACTGAGGCGTACTCGGTTGAGGAAGTTACTAGAATCACTAGAATGGCGGCATTTCTAGCGTTACAGAACGATCCGCCATTACCCCGTATGGTCTATTGATAAGGCCAACGTTTTGGCATCGTCCCGATTATGGAGAAAAAACCGTTGAACCATGTCATGGCAACGGAATTCCCGCAATTGACTTCTACAGCATCAGTTGGTCGACAGTGCGGCTATGATTTTAGTCAAGTCTCCAACGAAGCTCAACGGAATCATGATCACCTCCAACATGTTTGGCGACATTTTGTCCGACGAGGCCAGCGTTATTCCCGGTTCCTTGGGCCTCCTACCTTCCGCGTCTCTTTGCTTCTCTACCAGACCACAAACAAAGCCTTTGGTCTCTACGAACCATGTCATGGCCTCTGCCCCAGACCTTGCCCCAGAACAAGGTGAATCCAGTTGCCACCATTTTGTCGGCAGCAATGATGCTCAAGCTCTCGCTTCATTTGAGTGGGTCACGCTGGACCTTGAGTCTAAGACGGGATTTAGACCAATTACACGAATTAGCCTTTATGATCATTATGTCTGAAGATCATGATGCTGTATTCAGGTTTGCATACTCTAAGTTCTTTTTTCAATTGGGCGGTTAGAAACCACCAGGATGGGTAAAGGAATGGAATGTTGGCTGTCCGTGTCAAAGAAACAGGGAGACCTAGTTGCTTTTATCAGCGGTGTACCATGTGATTTAACTGTTAGAAAAAATACTGTAAAATCTGTTGAAATCAACTTCTTGTGTGTTCATAAGCAGTTAAGATCTAAGGAGACTGGCGCCATTGCTGATCAAGGAAGTCACTAGAAGGGTCAACTTACATAACATTTGGCAGGCTTTGTATACATCCGGTACGGTTTTACCAAAGCCTGTGACTACATGTAGGTACGGCCACAGACCATTGAATTGGGCCCAAACTTTTTGAAGTGGGCTTTAGTTCCCTAACCAACCTGGTGAAACTAAGGCTAGTATGGTTGCTAAACTAAGTCTCGGGAAGTGAAATAATGAGGAATATTGATGAGGGTAGGGCCAGAGTGGTTCGAAATATCAGTAAATCAAAGTCACTGAAAAATGGGCCTTTCCTTGTTGGTGTTTTCCGTAATCAACCTTTAGAAGACGTTATCTAAAGCTAGCAAAGAGCCTTAATTTTGGATTTTGTACAGTTTACATGGTTCTGAAAACGTGGATGATTATTCTAGGCCAACTTGATATCTCCCGTTATTTCAAAGGTTCTGTTCTTAATAAACCTGGGAATAGAGAATGCACTAATGACCCATAAGTTCATCATTCCATTATTAGATTCCGAAGTGGGCCGGAGAGGGGAAATTGATTGACTGGGATGATGCAAGTTCGTTTTGGGGGACAAGATGAAAGGGAGATACATTTTTAGCAGGTGGGAAACAAATGCCATTATGCTCAATATTTTAGGGTCTGATAGTGCCAAATGGCGAACTTGAACTTTGTAGGAAGAGCACTTGAAACTACAAGCGGCTTCTGTCTATCTTTACGGGAAGTCAACTAGACCAAAGAGAAAAATGGGTCATGTTAACATTGTTTCGGGTTCTATGTCTGATTGTGAAACGTAAACTTGCATACATTTGAGGGCTCTGGTGGCCTTCCGATAACAAAATCAACAGAAAATGCGGTTTCAGGCACCTCTAAAGCTCCATTAGTGGGTGTTATAATGGGTTCAGATTCGGATTTACCTGTCATGTCCTGCTGGTTGTAATTATCTTAAAGAAGTTTGGTGTTCCGTTTGAAAGGTCACCATTGTGTCAGCACATAGAACCCCACAAAGGATGGCCAAGTATGCGATTGAGGCACCGAGGAGAGGGGTTAAGATGTATAATTGCCGGTGCTGGCGGTGCTGCTCATTTAAAAGATTAGAGACTTATGGATCACTGTTTTGCCAAACAGGCCTTCCACCTTATTCACCCAGACCGACTCATTCTTTGACTTGGGAGGTCATTCTATTTTAGCAACTAGAATGATTTTTGAATTGAGAAAAAAACTATTCATTGATGTTCCATTAGGGACTATTTTCAAGCACCCAACCATTTCATCATTTGCTTCAGCAGTTCAAAGGTTATCAAACCATGGAAAGATGGTTCTGAAACAGCGGAAAATGATGCCGTAAGAAAATGAAAACGCCTCAAAGATTGATTATTATGAAGACGCGGTTAAACTTTCAAAGACCCCAATTGAAACATACATATCAGACATTGGAGAGACTTGATCCTTCGAAAGAAATCAATATTTTCCTTACCTGGTGCAACAGGTTTCTTGGGTACTTTCATTGCCGAAGGAACTATTACAGCGTTCTGAACT
>ST151
AATCCCCAAACCATTTGTATCCATACTGGAATTGGGTTTTTGGATCATATGCTACACGCATTAGCCAAACATTCAGGGTGGTCCCTCATTGTTGAGTGCATTGGTGATTTTACATATTGACGACCATCACACAATGCGAAGACCGTGGGCATTGCATTGGGTGAGGGCGTTTCACGAGGCGCTTACGGCCCACGGTCCCATCAGAGGTGTCAAGAGATTTGGCTATGCCCTATGCACCATTGGATGAGGCCCTAAGTAGGGCTGTTGTTGATTTAAGTAATTCGCCCGTTTGCCGTTGTAGAACTAGGTTTGAAAAAGAGAAAAGATTGGCGACTTGAGCTGTGAGATGATTCCCCATGTTTTAGAGGAGTTTTGCAACTTCTGCAAGACCTCACTATGCATGTTGATTGGTAACTTTGCCAGCCGACAAGCTACTCGGTCTCTCTCCCTTGAAGAGCGAGATCGTCAAGGGGACGGACATTTTGATTGTTAGAGAGTTGGTTGGAGGTATCTACTTTGGGGAGAGAGAGGAGGACACGGGAAGGTGGTAGAGCGTGGGATACTGAGGCGTACTCGGTTGAGGAAGTTACTAGAATCACTAGAATGGCGGCATTTCTAGCGTTACAGAACGATCCGCCATTACCCCGTATGGTCTATTGATAAGGCCAACGTTTTGGCATCGTCCCGATTATGGAGGGAAAACCGTTGAACCATGTCATGGCAACGGAATTCCCGCAATTGACTTCTACAGCATCAGTTGGTCGACAGTGCGGCTATGATTTTAGTCAAGTCTCCAACGAAGCTCAACGGAATCATGATCACCTCCAACATGTTTGGCGACATTTTGTCCGACGAGGCCAGCGTTATTCCCGGTTCCTTGGGCCTCCTACCTTCCGCGTCTCTTTGCTTCTCTACCAGACCACAAACAAAGCCTTTGGTCTCTACGAACCATGTCATGGCCTCTGCCCCAGACCTTGCCCCAGAACAAGGTGAATCCAGTTGCCACCATTTTGTCGGCAGCAATGATGCTCAAGCTCTCGCTTCATTTGAGTGGGTCACGCTGGACCTTGAGTCTAAGACGGGATTTAGACCAATTACACGAATTGGCCTTTATGATCATTATGTTTGAAGATCATGATGCTGTATTCAGGTTTGCATACTCTAAGTTCTTTTTTCAATTGGGCGGTTGGAAACCACCAGGATGGGTAAAGGAATGGAATGTTGGCCGTCCGTGTCAAAGAAACAGGGAGACCTAGTTGCTTTTATCAGCGGTGTACCATGTGATTTAACTGTTAGAAAAAATACTGTAAAATCTGTTGAAATCAACTTCTTGTGTGTTCATAAGCAGTTAAGATCTAAGGAGACTGGCGCCATTGCTGATCAAGGAAGTCACTAGAAGGGTCAACTTACATAACATTTGGCAGGCTTTGTATACATCCGGTACGGTTTTACCAAAGCCTGTGACTACATGTAGGTACGGCCACAGACCATTGAATTGGGCCCAAACTTTTTGAAGTGGGCTTTAGTTCCCTAACCAACCTGGTGAAACTAAGGCTAGTATGGTTGCTAAACTAAGTCTCGGGAAGTGAAATAATGAGGAATATTGATGAGGGTAGGGCCAGAGTGGTTCGAAATATCAGTAAATCAAAGTCACTGAAAAATGGGCCTTTCCTTGTTGGTGTTTTCCGTAATCAACCTTTAGAAGACGTTATCTAAAGCTAGCAAAGAGCCTTAATTTTGGATTTTGTACAGTTTACATGGTTCTGAAAACGTGGATGATTATTCTAGGCCAACTTGATATCTCCCGTTATTTCAAAGGTTCTGTTCTTAATAAACCTGGGAATAGAGAATGCACTAATGACCCATAAGTTCATCATTCCATTATTAGATTCCGAAGTGGGCCGGAGAGGGGAAATTGATTGACTGGGATGATGCAAGTTCGTTTTGGGGGACAAGATGAAAGGGAGATACACTTTTAGCAGGTGGGAAACAAATGCCATTATGCTCAATATTTTAGGGTCTGATAATGCCAAATGGCGAACTTGAACTTTGTAGGAAGAGCACTTGAAACTACAAGCGGCTTCTGTCTATCTTTACGGGAAGTCAACTAGACCAAAGAGAAAAATGGGTCATGTTAACATTGTTTCGGGTTCTATGTCTGATTGTGAAACGTAAACTTGCATACATTTGAGGGCTCTGGTGGCCTTCCGATAACAAAATCAACAGAAAATGCGGTTTCAGGCACCTCTAAAGCTCCATTAGTGGGTGTTATAATGGGTTCAGATTCGGATTTACCTGTCATGTCCTGCTGGTTGTAATTATCTTAAAGAAGTTTGGTGTTCCGTTTGAAAGGTCACCATTGTGTCAGCACATAGAACCCCACAAAGGATGGCCAAGTATGCGATTGAGGCACCGAGGAGAGGGGTTAAGATGTATAATTGCCGGTGCTGGCGGTGCTGCTCATTTAAAAGATTAGAGACTTATGGATCACTGTTTTGCCAAACAGGCCTTCCACCTTATTCACCCAGAGGGACTCATTCTTTGACTTGGGAGGTCATTCTATTTTAGCAACTAGAATGATTTTTGAATTGAGAAAAAAACTATTCATTGATGTTCCATTAGGGACTATTTTCAAGCACCCAACCATTTCATCATTTGCTTCAGCAGTTCAAAGGTTATCAAACCATGGAGGGATGGTTCTGAAACAGCGGAAAATGATGCCGTGGGAAAATGAAAACGCCTCAAAGATTGATTATTATGAAGACGCGGTTAAACTTTCAAAGACCCCAATTGAAACATACATATCAGACATTGGAGAGACTTGATCCTTCGAAAGAAATCAATATTTTCCTTACCTGGTGCAACAGGTTTCTTGGGTACTTTCATTGCCGAAGGAACTATTACAGCGTTCTGAACT
>ST152
AATCCCCAAACCATTTGTATCCATACTGGAATTGGGTTTTTGGATCATATGCTACACGCATTAGCCAAACATTCAGGGTGGTCCCTCATTGTTGAGTGCATTGGTGATTTTACATATTGACGACCATCACACAATGCGAAGACCGTGGGCATTGCATTGGGTGAGGGCGTTTCACGAGGCGCTTACGGCCCACGGTCCCATCAGAGGTGTCAAGAGATTTGGCTATGCCCTATGCACCATTGGATGAGGCCCTAAGTAGGGCTGTTGTTGATTTAAGTAATTCGCCCGTTTGCCGTTGTAGAACTAGGTTTGAAAAAGAGAAAAGATTGGCGACTTGAGCTGTGAGATGATTCCCCATGTTTTAGAGGAGTTTTGCAACTTCTGCAAGACGTCACTATGCATGTTGATTGGTAACTTTGCCAGCCGACAAGCTACTCGGTCTCTCTCCCTTGAAGAGCGAGATCGTCAAGGGGACGGACATTTTGATTGTTAGAGAGTTGGTTGGAGGTATCTACTTTGGGGAGAGAGAGGAGGACACGGGAAGGTGGTAGAGCGTGGGATACTGAGGCGTACTCGGTTGAGGAAGTTACTAGAATCACTAGAATGGCGGCATTTCTAGCGTTACAGAACGATCCGCCATTACCCGGTATGGTCTATTGATAAGGCCAACGTTTTGGCATCGTCCCGATTATGGAGGGAAAACCGTTGAACCATGTCATGGCAACGGAATTCCCGCAATTGACCTCTACAGCATCAGTTGGTCGACAGTGCGGCTATGATTTTAGTCAAGTCTCCAACGAAGCTCAACGGAATCATGATCACCTCCAACATGTTTGGCGACATTTTGTCCGACGAGGCCAGCGTTATTCCCGGTTCCTTGGGCCTCCTACCTTCCGCGTCTCTTTGCTTCTCTACCAGACCACAAACAAAGCCTTTGGTCTCTACGAACCATGTCATGGCCTCTGCCCCAGACTTTGCCCCAGAACAAGGTGAATCCAGTTGCCACCATTTTGTCGGCAGCAATGATGCTCAAGCTCTCGCTTCATTTGAGTGGGTCACGCTGGACCTTGAGTCTAAGACGGGATTTAGACCAATTACACGAATTGGCCTTTATGATCATTATGTTTGAAGATCATGATGCTGTATTCAGGTTTGCATACTCTAAGTTCTTTTTTCAATTGGGCGGTTGGAAACCACCAGGATGGGTAAAGGAATGGAATGTTGGCTGTCCGTGTCAAAGAAACAGGGAGACCTAGTTGCTTTTATCAGCGGTGTACCATGTGATTTAACTGTTAGAAAAAATACTGTAAAATCTGTTGAAATCAACTTCTTGTGTGTTCATAAGCAGTTAAGATCTAAGGAGACTGGCGCCATTGCTGATCAAGGAAGTCACTAGAAGGGTCAACTTACATAACATTTGGCAGGCTTTGTATACATCCGGTACGGTTTTACCAAAGCCTGTGACTACATGTAGGTACGGCCACAGACCATTGAATTGGGCCCAAACTTTTTGAAGTGGGCTTTAGTTCCCTAACCAACCTGGTGAAACTAAGGCTAGTATGGTTGCTAAACTAAGTCTCGGGAAGTGAAATAATGAGGAATATTGATGAGGTTAGGGCCAGAGTGGTTCGAAATATCAGTAAATCAAAGTCACTGAAAAATGGGCCTTTCCTTGTTGGTGTTTTCCGTAATCAACCTTTAGAAGACGTTATCTAAAGCTAGCAAAGAGCCTTAATTTTGGATTTTGTACAGTTTACATGGTTCTGAAAACGTGGATGATTATTCTAGGCCAACTTGATATCTCCCGTTATTTCAAAGGTTCTGTTCTTAATAAACCTGGGAATAGAGAATGCACTAATGACCCATAAGTTCATCATTCCATTATTAGATTCCGAAGTGGGCCGGAGAGGGGAAATTGATTGACTGGGATGATGCAAGTTCGTTTTGGGGGACAAGATGAAAGGGAGATACATTTTTAGCAGGTGGGAAACAAATGCCATTATGCTCAATATTTTAGGGTCTGATAATGCCAAATGGCGAACTTGAACTTTGTAGGAAGAGCACTTGAAACTACAAGCGGCTTCTGTCTATCTTTACGGGAAGTCAACTAGACCAAAGAGAAAAATGGGTCATGTTAACATTGTTTCGGGTTCTATGTCTGATTGTGAAACGTAAACTTGCATACATTTGAGGGCTCTGGTGGCCTTCCGATAACAAAATCAACAGAAAATGCGGTTTCAGGCACCTCTAAAGCTCCATTAGTGGGTGTTATAATGGGTTCAGATTCGGATTTACCTGTCATGTCCTGCTGGTTGTAATTATCTTAAAGAAGTTTGGTGTTCCGTTTGAAAGGTCACCATTGTGTCAGCACATAGAACCCCACAAAGGATGGCCAAGTATGCGATTGAGGCACCGAGGAGAGGGGTTAAGATGTATAATTGCCGGTGCTGGCGGTGCTGCTCATTTAAAAGATTAGAGACTTATGGATCACTGTTTTGCCAAACAGGCCTTCCACCTTATTCACCCAGACGGACTCATTCTTTGACTTGGGAGGTCATTCTATTTTAGCAACTAGAATGATTTTTGAATTGAGAAAAAAACTATTCATTGATGTTCCATTAGGGACTATTTTCAAGCACCCAACCATTTCATCATTTGCTTCAGCAGTTCAAAGGTTATCAAACCATGGAAAGATGGTTCTGAAACAGCGGAAAATGATGCCGTGGGAAAATGAAAACGCCTCAAAGATTGATTATTATGAAGACGCGGTTAAACTTTCAAAGACCCCAATTGAAACATACATATCAGACATTGGAGAGACTTGATCCTTCGAAAGAAATCAATATTTTCCTTACCTGGTGCAACAGGTTTCTTGGGTACTTTCATTGCCGAAGGAACTATTACAGCGTTCTGAACT
>ST153
AATCCCCAAACCATTTGTATCCATACTGGAATTGGGTTTTTGGATCATATGCTACACGCATTAGCCAAACATTCAGGGTGGTCCCTCATTGTTGAGTGCATTGGTGATTTTACATATTGACGACCATCACACAATGCGAAGACCGTGGGCATTGCATTGGGTGAGGGCGTTTCACGAGGCGCTTACGGCCCACGGTCCCATCAGAGGTGTCAAGAGATTTGGCTATGCCCTATGCACCATTGGATGAGGCCCTAAGTAGGGCTGTTGTTGATTTAAGTAATTCGCCCGTTTGCCGTTGTAGAACTAGGTTTGAAAAAGAGAAAAGATTGGCGACTTGAGCTGTGAGATGATTCCCCATGTTTTAGAGGAGTTTTGCAACTTCTGCAAGACCTCACTATGCATGTTGATTGGTAACTTTGCCAGCCGACAAGCTACTCGGTCTCTCTCCCTTGAAGAGCGAGATCGTCAAGGGGACGGACATTTTGATTGTTAGAGAGTTGGTTGGAGGTATCTACTTTGGGGAGAGAGAGGAGGACACGGGAAAGTGGTAGAGCGTGGGATACTGAGGCGTACTCGGTTGAGGAAGTTACTAGAATCACTAGAATGGCGGCATTTCTAGCGTTACAGAACGATCCGCCATTACCCGGTATGGTCTATTGATAAGGCCAACGTTTTGGCATCGTCCCGATTATGGAGGGAAAACCGTTGAACCATGTCATGGCAACGGAATTCCCGCAATTGACTTCTACAGCATCAGTTGGTCGACAGTGCGGCTATGATTTTAGTCAAGTCTCCAACGAAGCTCAACGGAATCATGATCACCTCCAACATGTTTGGCGACATTTTGTCCGACGAGGCCAGCGTTATTCCCGGTTCCTTGGGCCTCCTACCTTCCGCGTCTCTTTGCTTCTCTACCAGACCACAAACAAAGCCTTTGGTCTCTACGAACCATGTCATGGCCTCTGCCCCAGACCTTGCCCCAGAACAAGGTGAATCCAGTTGCCACCATTTTGTCGGCAGCAATGATGCTCAAGCTCTCGCTTCATTTGAGTGGGTCACGCTGGACCTTGAGTCTAAGACGGGATTTAGACCAATTACACGAATTGGCCTTTATGATCATTATGTCTGAAGATCATGATGCTGTATTCAGGTTTGCATACTCTAAGTTCTTTTTTCAATTGGGCGGTTAGAAACCACCAGGATGGGTAAAGGAATGGAATGTTGGCCGTCCGTGTCAAAGAAACAGGGAGACCTAGTTGCTTTTATCAGCGGTGTACCATGTGATTTAACTGTTAGAAAAAATACTGTAAAATCTGTTGAAATCAACTTCTTGTGTGTTCATAAGCAGTTAAGATCTAAGGAGACTGGCGCCATTGCTGATCAAGGAAGTCACTAGAAGGGTCAACTTACATAACATTTGGCAGGCTTTGTATACATCCGGTACGGTTTTACCAAAGCCTGTGACTACATGTAGGTACGGCCACAGACCATTGAATTGGGCCCAAACTTTTTGAAGTGGGCTTTAGTTCCCTAACCAACGTGGTGAAACTAAGGCTAGTATGGTTGCTAAACTAAGTCTCGGGAAGTGAAATAATGAGGAATATTGATGAGGGTAGGGCCAGAGTGGTTCGAAATATCAGTAAATCAAAGTCACTGAAAAATGGGCCTTTCCTTGTTGGTGTTTTCCGTAATCAACCTTTAGAAGACGTTATCTAAAGCTAGCAAAGAGCCTTAATTTTGGATTTTGTACAGTTTACATGGTTCTGAAAACGTGGATGATTATTCTAGGCCAACTTGATATCTCCCGTTATTTCAAAGGTTCTGTTCTTAATAAACCTGGGAATAGAGAATGCACTAATGACCCATAAGTTCATCATTCCATTATTAGATTCCGAAGTGGGCCGGAGAGGGGAAATTGATTGACTGGGATGATGCAAGTTCGTTTTGGGGGACAAGATGAAAGGGAGATACATTTTTAGCAGGTGGGAAACAAATGCCATTATGCTCAATATTTTAGGGTCTGATAGTGCCAAATGGCGAACTTGAACTTTGTAGGAAGAGCACTTGAAACTACAAGCGGCTTCTGTCTATCTTTACGGGAAGTCAACTAGACCAAAGAGAAAAATGGGTCATGTTAACATTGTTTCGGGTTCTATGTCTGATTGTGAAACGTAAACTTGCATACATTTGAGGGCTCTGGTGGCCTTCCGATAACAAAATCAACAGAAAATGCGGTTTCAGGCACCTCTAAAGCTCCATTAGTGGGTGTTATAATGGGTTCAGATTCGGATTTACCTGTCATGTCCTGCTGGTTGTAATTATCTTAAAGAAGTTTGGTGTTCCGTTTGAAGGGTCACCATTGTGTCAGCACATAGAACCCCACAAAGGATGGCCAAGTATGCGATTGAGGCACCGAGGAGAGGGGTTAAGATGTATAATTGCCGGTGCTGGCGGTGCTGCTCATTTAAAAGATTAGAGACTTATGGATCACTGTTTTGCCAAACAGGCCTTCCACCTTATTCACCCAGACGGACTCATTCTTTGACTTGGGAGGTCATTCTATTTTAGCAACTAGAATGATTTTTGAATTGAGAAAAAAACTATTCATTGATGTTCCATTAGGGACTATTTTCAAGCACCCAACCATTTCATCATTTGCTTCAGCAGTTCAAAGGTTATCAAACCATGGAAGGATGGTTCTGAAACAGCGGAAAATGATGCCGTAGGAAAATGAAAACGCCTCAAAGATTGATTATTATGAAGACGCGGTTAAACTTTCAAAGACCCCAATTGAAACATACATATCAGACATTGGAGAGACTTGATCCTTCGAAAGAAATCAATATTTTCCTTACCTGGTGCAACAGGTTTCTTGGGTACTTTCATTGCCGAAGGAACTATTACAGCGTTCTGAACT
>ST154
AATCCCCAAACCATTTGTATCCATACTGGAATTGGGTTTTTGGATCATATGCTACACGCATTAGCCAAACATTCAGGGTGGTCCCTCATTGTTGAGTGCATTGGTGATTTTACATATTGACGACCATCACACAATGCGAAGACTGTGGGCATTGCATTGGGTGAGGGCGTTTCACGAGGCGCTTACGGCCCACGGTCCCATCAGAGGTGTCAAGAGATTTGGCTATGCCTTATGCACCATTGGATGAGGCCCTAAGTAGGGCTGTTGTTGATTTAAGTAATTCGCCCGTTTGCCGTTGTAGAACTAGGTTTGAAAAAGAGAAAAGATTGGCGACTTGAGCTGTGAGATGATTCCCCATGTTTTAGAGGAGTTTTGCAACTTCTGCAAGACCTCACTATGCATGTTGATTGGTAACTTTGCCAGCCGACAAGCTACTCGGTCTCTCTCCCTTGAAGAGCGAGATCGTCAAGGGGACGGACATTTTGATTGTTAGAGAGTTGGTTGGAGGTATCTACTTTGGGGAGAGAGAGGAGGACACGGGAAAGTGGTAGAGCGTGGGATACTGAGGCGTACTCGGTTGAGGAAGTTACTAGAATCACTAGAATGGCGGCATTTCTAGCGTTACAGAACGATCCGCCATTACCCGGTATGGTCTATTGATAAGGCCAACGTTTTGGCATCGTCCCGATTATGGAGGGAAAACCGTTGAACCATGTCATGGCAACGGAATTCCCGCAATTGACTTCTACAGCATCAGTTGGTCGACAGTGCGGCTATGATTTTAGTCAAGTCTCCAACGAAGCTCAACGGAATCATGATCACCTCCAACATGTTTGGCGACATTTTGTCCGACGAGGCCAGCGTTATTCCCGGTTCCTTGGGCCTCCTACCTTCCGCGTCTCTTTGCTTCTCTACCAGACCACAAACAAAGCCTTTGGTCTCTACGAACCATGTCATGGCCTCTGCCCCAGACCTTGCCCCAGAACAAGGTGAATCCAGTTGCCACCATTTTGTCGGCAGCAATGATGCTCAAGCTCTCGCTTCATTTGAGTGGGTCACGCTGGACCTTGAGTCTAAGACGGGATTTAGACCAATTACACGAATTGGCCTTTATGATCATTATGTCTGAAGATCATGATGCTGTATTCAGGTTTGCATACTCTAAGTTCTTTTTTCAATTGGGCGGTTAGAAACCACCAGGATGGGTAAAGGAATGGAATGTTGGCCGTCCGTGTCAAAGAAACAGGGAGACCTAGTTGCTTTTATCAGCGGTGTACCATGTGATTTAACTGTTAGAAAAAATACTGTAAAATCTGTTGAAATCAACTTCTTGTGTGTTCATAAGCAGTTAAGATCTAAGGAGACTGGCGCCATTGCTGATCAAGGAAGTCACTAGAAGGGTCAACTTACATAACATTTGGCAGGCTTTGTATACATCCGGTACGGTTTTACCAAAGCCTGTGACTACATGTAGGTACGGCCACAGACCATTGAATTGGGCCCAAACTTTTTGAAGTGGGCTTTAGTTCCCTAACCAACGTGGTGAAACTAAGGCTAGTATGGTTGCTAAACTAAGTCTCGGGAAGTGAAATAATGAGGAATATTGATGAGGGTAGGGCCAGAGTGGTTCGAAATATCAGTAAATCAAAGTCACTGAAAAATGGGCCTTTCCTTGTTGGTGTTTTCCGTAATCAACCTTTAGAAGACGTTATCTAAAGCTAGCAAAGAGCCTTAATTTTGGATTTTGTACAGTTTACATGGTTCTGAAAACGTGGATGATTATTCTAGGCCAACTTGATATCTCCCGTTATTTCAAAGGTTCTGTTCTTAATAAACCTGAGAATAGAGAATGCACTAATGACCCATAAGTTCATCATTCCATTATTAGATTCCGAAGTGGGCCGGAGAGGGGAAATTGATTGACTGGGATGATGCAAGTTCGTTTTGGGGGACAAGATGAAAGGGAGATACATTTTTAGCAGGTGGGAAACAAATGCCATTATGCTCAATATTTTAGGGTCTGATAGTGCCAAATGGCGAACTTGAACTTTGTAGGAAGAGCACTTGAAACTACAAGCGGCTTCTGTCTATCTTTACGGGAAGTCAACTAGACCAAAGAGAAAAATGGGTCATGTTAACATTGTTTCGGGTTCTATGTCTGATTGTGAAACGTAAACTTGCATACATTTGAGGGCTCTGGTGGCCTTCCGATAACAAAATCAACAGAAAATGCGGTTTCAGGCACCTCTAAAGCTCCATTAGTGGGTGTTATAATGGGTTCAGATTCGGATTTACCTGTCATGTCCTGCTGGTTGTAATTATCTTAAAGAAGTTTGGTGTTCCGTTTGAAAGGTCACCATTGTGTCAGCACATAGAACCCCACAAAGGATGGCCAAGTATGCGATTGAGGCACCGAGGAGAGGGGTTAAGATGTATAATTGCCGGTGCTGGCGGTGCTGCTCATTTAAAAGATTAGAGACTTATGGATCACTGTTTTGCCAAACAGGCCTTCCACCTTATTCACCCAGAGGGACTCATTCTTTGACTTGGGAGGTCATTCTATTTTAGCAACTAGAATGATTTTTGAATTGAGAAAAAAACTATTCATTGATGTTCCATTAGGGACTATTTTCAAGCACCCAACCATTTCATCATTTGCTTCAGCAGTTCAAAGGTTATCAAACCATGGAGGGATGGTTCTGAAACAGCGGAAAATGATGCCGTGGGAAAATGAAAACGCCTCAAAGATTGATTATTATGAAGACGCGGTTAAACTTTCAAAGACCCCAATTGAAACATACATATCAGACATTGGAGAGACTTGATCCTTCGAAAGAAATCAATATTTTCCTTACCTGGTGCAACAGGTTTCTTGGGTACTTTCATTGCCGAAGGAACTATTACAGCGTTCTGAACT
>ST155
AATCCCCAAACCATTTGTATCCATACTGGAATTGGGTTTTTGGATCATATGCTACACGCATTAGCCAAACATTCAGGGTGGTCCCTCATTGTTGAGTGCATTGGTGATTTTACATATTGACGACCATCACACAATGCGAAGACTGTGGGCATTGCATTGGGTGAGGGCGTTTCACGAGGCGCTTACGGCCCACGGTCCCATCAGAGGTGTCAAGAGATTTGGCTATGCCCTATGCACCATTGGATGAGGCCCTAAGTAGGGCTGTTGTTGATTTAAGTAATTCGCCCGTTTGCCGTTGTAGAACTAGGTTTGAAAAAGAGAAAAGATTGGCGACTTGAGCTGTGAGATGATTCCCCATGTTTTAGAGGAGTTTTGCAACTTCTGCAAGACCTCACTATGCATGTTGATTGGTAACTTTGCCAGCCGACAAGCTACTCGGTCTCTCTCCCTTGAAGAGCGAGATCGTCAAGGGGACGGACATTTTGATTGTTAGAGAGTTGGTTGGAGGTATCTACTTTGGGGAGAGAGAGGAGGACACGGGAAAATGGTAGAGCGTGGGATACTGAGGCGTACTCGGTTGAGGAAGTTACTAGAATCACTAGAATGGCGGCATTTCTAGCGTTACAGAACGATCCGCCATTACCGGGTATGGTCTATTGATAAGGCCAACGTTTTGGCATCGTCCCGATTATGGAGGGAAAACCGTTGAACCATGTCATGGCAACGGAATTCCCGCAATTGACTTCTACAGCATCAGTTGGTCGACAGTGCGGCTATGATTTTAGTCAAGTCTCCAACGAAGCTCAACGGAATCATGATCACCTCCAACATGTTTGGCGACATTTTGTCCGACGAGGCCAGCGTTATTCCCGGTTCCTTGGGCCTCCTACCTTCCGCGTCTCTTTGCTTCTCTACCAGACCACAAACAAAGCCTTTGGTCTCTACGAACCATGTCATGGCCTCTGCCCCAGACCTTGCCCCAGAACAAGGTGAATCCAGTTGCCACCATTTTGTCGGCAGCAATGATGCTCAAGCTCTCGCTTCATTTGAGTGGGTCACGCTGGACCTTGAGTCTAAGACGGGATTTAGACCAATTACACGAATTAGCCTTTATGATCATTATGTCTGAAGATCATGATGCTGTATTCAGGTTTGCATACTCTAAGTTCTTTTTTCAATTGGGCGGTTAGAAACCACCAGGATGGGTAAAGGAATGGAATGTTGGCTGTCCGTGTCAAAGAAACAGGGAGACCTAGTTGCTTTTATCAGCGGTGTACCATGTGATTTAACTGTTAGAAAAAATACTGTAAAATCTGTTGAAATCAACTTCTTGTGTGTTCATAAGCAGTTAAGATCTAAGGAGACTGGCGCCATTGCTGATCAAGGAAGTCACTAGAAGGGTCAACTTACATAACATTTGGCAGGCTTTGTATACATCCGGTACGGTTTTACCAAAGCCTGTGACTACATGTAGGTACGGCCACAGACCATTGAATTGGGCCCAAACTTTTTGAAGTGGGCTTTAGTTCCCTAACCAACCTGGTGAAACTAAGGCTAGTATGGTTGCTAAACTAAGTCTCGGGAAGTGAAATAATGAGGAATATTGATGAGGGTAGGGCCAGAGTGGTTCGAAATATCAGTAAATCAAAGTCACTGAAAAATGGGCCTTTCCTTGTTGGTGTTTTCCGTAATCAACCTTTAGAAGACGTTATCTAAAGCTAGCAAAGAGCCTTAATTTTGGATTTTGTACAGTTTACATGGTTCTGAAAACGTGGATGATTATTCTAGGCCAACTTGATATCTCCCGTTATTTCAAAGGTTCTGTTCTTAATAAACCTGGGAATAGAGAATGCACTAATGACCCATAAGTTCATCATTCCATTATTAGATTCCGAAGTGGGCCGGAGAGGGGAAATTGATTGACTGGGATGATGCAAGTTCGTTTTGGGGGACAAGATGAAAGGGAGATACATTTTTAGCAGGTGGGAAACAAATGCCATTATGCTCAATATTTTAGGGTCTGATAGTGCCAAATGGCGAACTTGAACTTTGTAGGAAGAGCACTTGAAACTACAAGCGGCTTCTGTCTATCTTTACGGGAAGTCAACTAGACCAAAGAGAAAAATGGGTCATGTTAACATTGTTTCGGGTTCTATGTCTGATTGTGAAACGTAAACTTGCATACATTTGAGGGCTCTGGTGGCCTTCCGATAACAAAATCAACAGAAAATGCGGTTTCAGGCACCTCTAAAGCTCCATTAGTGGGTGTTATAATGGGTTCAGATTCGGATTTACCTGTCATGTCCTGCTGGTTGTAATTATCTTAAAGAAGTTTGGTGTTCCGTTTGAAAGGTCACCATTGTGTCAGCACATAGAACCCCACAAAGGATGGCCAAGTATGCGATTGAGGCACCGAGGAGAGGGGTTAAGATGTATAATTGCCGGTGCTGGCGGTGCTGCTCATTTAAAAGATTAGAGACTTATGGATCACTGTTTTGCCAAACAGGCCTTCCACCTTATTCACCCAGAGGGACTCATTCTTTGACTTGGGAGGTCATTCTATTTTAGCAACTAGAATGATTTTTGAATTGAGAAAAAAACTATTCATTGATGTTCCATTAGGGACTATTTTCAAGCACCCAACCATTTCATCATTTGCTTCAGCAGTTCAAAGGTTATCAAACCATGGAAAGATGGTTCTGAAACAGCGGAAAATGATGCCGTAGGAAAATGAAAACGCCTCAAAGATTGATTATTATGAAGACGCGGTTAAACTTTCAAAGACCCCAATTGAAACATACATATCAGACATTGGAGAGACTTGATCCTTCGAAAGAAATCAATATTTTCCTTACCTGGTGCAACAGGTTTCTTGGGTACTTTCATTGCTGAAGGAACTATTACAGCGTTCTGAACT
>ST156
AATCCCCAAACCATTTGTATCCATACTGGAATTGGGTTTTTGGATCATATGCTACACGCATTAGCCAAACATTCAGGGTGGTCCCTCATTGTTGAGTGCATTGGTGATTTTACATATTGACGACCATCACACAATGCGAAGACCGTGGGCATTGCATTGGGTGAGGGCGTTTCACGAGGCGCTTACGGCCCACGGTCCCATCAGAGGTGTCAAGAGATTTGGCTATGCCCTATGCACCATTGGATGAGGCCCTAAGTAGGGCTGTTGTTGATTTAAGTAATTCGCCCGTTTGCCGTTGTAGAACTAGGTTTGAAAAAGAGAAAAGATTGGCGACTTGAGCTGTGAGATGATTCCCCATGTTTTAGAGGAGTTTTGCAACTTCTGCAAGACCTCACTATGCATGTTGATTGGTAACTTTGCCAGCCGACAAGCTACTCGGTCTCTCTCCCTTGAAGAGCGAGATCGTCAAGGGGACGGACATTTTGATTGTTAGAGAGTTGGTTGGAGGTATCTACTTTGGGGAGAGAGAGGAGGACACGGGAAAGTGGTAGAGCGTGGGATACTGAGGCGTACTCGGTTGAGGAAGTTACTAGAATCACTAGAATGGCGGCATTTCTAGCGTTACAGAACGATCCGCCATTACCCGGTATGGTCTATTGATAAGGCCAACGTTTTGGCATCGTCCCGATTATGGAGGGAAAACCGTTGAACCATGTCATGGCAACGGAATTCCCGCAATTGACTTCTACAGCATCAGTTGGTCGACAGTGCGGCTATGATTTTAGTCAAGTCTCCAACGAAGCTCAACGGAATCATGATCACCTCCAACATGTTTGGCGACATTTTGTCCGACGAGGCCAGCGTTATTCCCGGTTCCTTGGGCCTCCTACCTTCCGCGTCTCTTTGCTTCTCTACCAGACCACAAACAAAGCCTTTGGTCTCTACGAACCATGTCATGGCCTCTGCCCCAGACCTTGCCCCAGAACAAGGTGAATCCAGTTGCCACCATTTTGTCGGCAGCAATGATGCTCAAGCTCTCGCTTCATTTGAGTGGGTCACGCTGGACCTTGAGTCTAAGACGGGATTTAGACCAATTACACGAATTGGCCTTTATGATCATTATGTCTGAAGATCATGATGCTGTATTCAGGTTTGCATACTCTAAGTTCTTTTTTCAATTGGGCGGTTAGAAACCACCAGGATGGGTAAAGGAATGGAATGTTGGCCGTCCGTGTCAAAGAAACAGGGAGACCTAGTTGCTTTTATCAGCGGTGTACCATGTGATTTAACTGTTAGAAAAAATACTGTAAAATCTGTTGAAATCAACTTCTTGTGTGTTCATAAGCAGTTAAGATCTAAGGAGACTGGCGCCATTGCTGATCAAGGAAGTCACTAGAAGGGTCAACTTACATAACATTTGGCAGGCTTTGTATACATCCGGTACGGTTTTACCAAAGCCTGTGACTACATGTAGGTACGGCCACAGACCATTGAATTGGGCCCAAACTTTTTGAAGTGGGCTTTAGTTCCCTAACCAACGTGGTGAAACTAAGGCTAGTATGGTTGCTAAACTAAGTCTCGGGAAGTGAAATAATGAGGAATATTGATGAGGGTAGGGCCAGAGTGGTTCGAAATATCAGTAAATCAAAGTCACTGAAAAATGGGCCTTTCCTTGTTGGTGTTTTCCGTAATCAACCTTTAGAAGACGTTATCTAAAGCTAGCAAAGAGCCTTAATTTTGGATTTTGTACAGTTTACATGGTTCTGAAAACGTGGATGATTATTCTAGGCCAACTTGATATCTCCCGTTATTTCAAAGGTTCTGTTCTTAATAAACCTGAGAATAGAGAATGCACTAATGACCCATAAGTTCATCATTCCATTATTAGATTCCGAAGTGGGCCGGAGAGGGGAAATTGATTGACTGGGATGATGCAAGTTCGTTTTGGGGGACAAGATGAAAGGGAGATACATTTTTAGCAGGTGGGAAACAAATGCCATTATGCTCAATATTTTAGGGTCTGATAGTGCCAAATGGCGAACTTGAACTTTGTAGGAAGAGCACTTGAAACTACAAGCGGCTTCTGTCTATCTTTACGGGAAGTCAACTAGACCAAAGAGAAAAATGGGTCATGTTAACATTGTTTCGGGTTCTATGTCTGATTGTGAAACGTAAACTTGCATACATTTGAGGGCTCTGGTGGCCTTCCGATAACAAAATCAACAGAAAATGCGGTTTCAGGCACCTCTAAAGCTCCATTAGTGGGTGTTATAATGGGTTCAGATTCGGATTTACCTGTCATGTCCTGCTGGTTGTAATTATCTTAAAGAAGTTTGGTGTTCCGTTTGAAAGGTCACCATTGTGTCAGCACATAGAACCCCACAAAGGATGGCCAAGTATGCGATTGAGGCACCGAGGAGAGGGGTTAAGATGTATAATTGCCGGTGCTGGCGGTGCTGCTCATTTAAAAGATTAGAGACTTATGGATCACTGTTTTGCCAAACAGGCCTTCCACCTTATTCACCCAGACGGACTCATTCTTTGACTTGGGAGGTCATTCTATTTTAGCAACTAGAATGATTTTTGAATTGAGAAAAAAACTATTCATTGATGTTCCATTAGGGACTATTTTCAAGCACCCAACCATTTCATCATTTGCTTCAGCAGTTCAAAGGTTATCAAACCATGGAAGGATGGTTCTGAAACAGCGGAAAATGATGCCGTAGGAAAATGAAAACGCCTCAAAGATTGATTATTATGAAGACGCGGTTAAACTTTCAAAGACCCCAATTGAAACATACATATCAGACATTGGAGAGACTTGATCCTTCGAAAGAAATCAATATTTTCCTTACCTGGTGCAACAGGTTTCTTGGGTACTTTCATTGCTGAAGGAACTATTACAGCGTTCTGAACT
>ST157
AATCCCCAAACCATTTGTATCCATACTGGAATTGGGTTTTTGGATCATATGCTACACGCATTAGCCAAACATTCAGGGTGGTCCCTCATTGTTGAGTGCATTGGTGATTTTACATATTGACGACCATCACACAATGCGAAGACCGTGGGCATTGCATTGGGTGAGGGCGTTTCACGAGGCGCTTACGGCCCACGGTCCCATCAGAGGTGTCAAGAGATTTGGCTATGCCCTATGCACCATTGGATGAGGCCCTAAGTAGGGCTGTTGTTGATTTAAGTAATTCGCCCGTTTGCCGTTGTAGAACTAGGTTTGAAAAAGAGAAAAGATTGGCGACTTGAGCTGTGAGATGATTCCCCATGTTTTAGAGGAGTTTTGCAACTTCTGCAAGACCTCACTATGCATGTTGATTGGTAACTTTGCCAGCCGACAAGCTACTCGGTCTCTCTCCCTTGAAGAGCGAGATCGTCAAGGGGACGGACATTTTGATTGTTAGAGAGTTGGTTGGAGGTATCTACTTTGGGGAGAGAGAGGAGGACACGGGAAAGTGGTAGAGCGTGGGATACTGAGGCGTACTCGGTTGAGGAAGTTACTAGAATCACTAGAATGGCGGCATTTCTAGCGTTACAGAACGATCCGCCATTACCCGGTATGGTCTATTGATAAGGCCAACGTTTTGGCATCGTCCCGATTATGGAGGGAAAACCGTTGAACCATGTCATGGCAACGGAATTCCCGCAATTGACTTCTACAGCATCAGTTGGTCGACAGTGCGGCTATGATTTTAGTCAAGTCTCCAACGAAGCTCAACGGAATCATGATCACCTCCAACATGTTTGGCGACATTTTGTCCGACGAGGCCAGCGTTATTCCCGGTTCCTTGGGCCTCCTACCTTCCGCGTCTCTTTGCTTCTCTACCAGACCACAAACAAAGCCTTTGGTCTCTACGAACCATGTCATGGCCTCTGCCCCAGACCTTGCCCCAGAACAAGGTGAATCCAGTTGCCACCATTTTGTCGGCAGCAATGATGCTCAAGCTCTCGCTTCATTTGAGTGGGTCACGCTGGACCTTGAGTCTAAGACGGGATTTAGACCAATTACACGAATTGGCCTTTATGATCATTATGTCTGAAGATCATGATGCTGTATTCAGGTTTGCATACTCTAAGTTCTTTTTTCAATTGGGCGGTTAGAAACCACCAGGATGGGTAAAGGAATGGAATGTTGGCCGTCCGTGTCAAAGAAACAGGGAGACCTAGTTGCTTTTATCAGCGGTGTACCATGTGATTTAACTGTTAGAAAAAATACTGTAAAATCTGTTGAAATCAACTTCTTGTGTGTTCATAAGCAGTTAAGATCTAAGGAGACTGGCGCCATTGCTGATCAAGGAAGTCACTAGAAGGGTCAACTTACATAACATTTGGCAGGCTTTGTATACATCCGGTACGGTTTTACCAAAGCCTGTGACTACATGTAGGTACGGCCACAGACCATTGAATTGGGCCCAAACTTTTTGAAGTGGGCTTTAGTTCCCTAACCAACGTGGTGAAACTAAGGCTAGTATGGTTGCTAAACTAAGTCTCGGGAAGTGAAATAATGAGGAATATTGATGAGGGTAGGGCCAGAGTGGTTCGAAATATCAGTAAATCAAAGTCACTGAAAAATGGGCCTTTCCTTGTTGGTGTTTTCCGTAATCAACCTTTAGAAGACGTTATCTAAAGCTAGCAAAGAGCCTTAATTTTGGATTTTGTACAGTTTACATGGTTCTGAAAACGTGGATGATTATTCTAGGCCAACTTGATATCTCCCGTTATTTCAAAGGTTCTGTTCTTAATAAACCTGAGAATAGAGAATGCACTAATGACCCATAAGTTCATCATTCCATTATTAGATTCCGAAGTGGGCCGGAGAGGGGAAATTGATTGACTGGGATGATGCAAGTTCGTTTTGGGGGACAAGATGAAAGGGAGATACATTTTTAGCAGGTGGGAAACAAATGCCATTATGCTCAATATTTTAGGGTCTGATAGTGCCAAATGGCGAACTTGAACTTTGTAGGAAGAGCACTTGAAACTACAAGCGGCTTCTGTCTATCTTTACGGGAAGTCAACTAGACCAAAGAGAAAAATGGGTCATGTTAACATTGTTTCGGGTTCTATGTCTGATTGTGAAACGTAAACTTGCATACATTTGAGGGCTCTGGTGGCCTTCCGATAACAAAATCAACAGAAAATGCGGTTTCAGGCACCTCTAAAGCTCCATTAGTGGGTGTTATAATGGGTTCAGATTCGGATTTACCTGTCATGTCCTGCTGGTTGTAATTATCTTAAAGAAGTTTGGTGTTCCGTTTGAAAGGTCACCATTGTGTCAGCACATAGAACCCCACAAAGGATGGCCAAGTATGCGATTGAGGCACCGAGGAGAGGGGTTAAGATGTATAATTGCCGGTGCTGGCGGTGCTGCTCATTTAAAAGATTAGAGACTTATGGATCACTGTTTTGCCAAACAGGCCTTCCACCTTATTCACCCAGACGGACTCATTCTTTGACTTGGGAGGTCATTCTATTTTAGCAACTAGAATGATTTTTGAATTGAGAAAAAAACTATTCATTGATGTTCCATTAGGGACTATTTTCAAGCACCCAACCATTTCATCATTTGCTTCAGCAGTTCAAAGGTTATCAAACCATGGAAGGATGGTTCTGAAACAGCGGAAAATGATGCCGTAGGAAAATGAAAACGCCTCAAAGATTGATTATTATGAAGACGCGGTTAAACTTTCAAAGACCCCAATTGAAACATACATATCAGACATTGGAGAGACTTGATCCTTCGAAAGAAATCAATATTTTCCTTACCTGGTGCAACAGGTTTCTTGGGTACTTTCATTGCCGAAGGAACTATTACAGCGTTCTGAACT
>ST158
AATCCCCAAACCATTTGTATCCATACTGGAATTGGGTTTTTGGATCATATGCTACACGCATTAGCCAAACATTCAGGGTGGTCCCTCATTGTTGAGTGCATTGGTGATTTTACATATTGACGACCATCACACAATGCGAAGACTGTGGGCATTGCATTGGGTGAGGGCGTTTCACGAGGCGCTTACGGCCCACGGTCCCATCAGAGGTGTCAAGAGATTTGGCTATGCCCTATGCACCATTGGATGAGGCCCTAAGTAGGGCTGTTGTTGATTTAAGTAATTCGCCCGTTTGCCGTTGTAGAACTAGGTTTGAAAAAGAGAAAAGATTGGCGACTTGAGCTGTGAGATGATTCCCCATGTTTTAGAGGAGTTTTGCAACTTCTGCAAGACCTCACTATGCATGTTGATTGGTAACTTTGCCAGCTGACAAGCTACTCGGTCTCTCTCCCTTGAAGAGCGAGATCGTCAAGGGGACGGACATTTTGATTGTTAGAGAGTTGGTTGGAGGTATCTACTTTGGGGAGAGAGAGGAGGACACGGGAAGGTGGTAGAGCGTGGGATACTGAGGCGTACTCGGTTGAGGAAGTTACTAGAATCACTAGAATGGCGGCATTTCTAGCGTTACAGAACGATCCGCCATTACCCGGTATGGTCTATTGATAAGGCCAACGTTTTGGCATCGTCCCGATTATGGAGGGAAAACCGTTGAACCATGTCATGGCAACGGAATTCCCGCAATTGACTTCTACAGCATCAGTTGGTCGACAGTGCGGCTATGATTTTAGTCAAGTCTCCAACGAAGCTCAACGGAATCATGATCACCTCCAACATGTTTGGCGACATTTTGTCCGACGAGGCCAGCGTTATTCCCGGTTCCTTGGGCCTCCTACCTTCCGCGTCTCTTTGCTTCTCTACCAGACCACAAACAAAGCCTTTGGTCTCTACGAACCATGTCATGGCCTCTGCCCCAGACCTTGCCCCAGAACAAGGTGAATCCAGTTGCCACCATTTTGTCGGCAGCAATGATGCTCAAGCTCTCGCTTCATTTGAGTGGGTCACGCTGGACCTTGAGTCTAAGACGGGATTTAGACCAATTACACGAATTGGCCTTTATGATCATTATGTCTGAAGATCATGATGCTGTATTCAGGTTTGCATACTCTAAGTTCTTTTTTCAATTGGGCGGTTAGAAACCACCAGGATGGGTAAAGGAATGGAATGTTGGCTGTCCGTGTCAAAGAAACAGGGAGACCTAGTTGCTTTTATCAGCGGTGTACCATGTGATTTAACTGTTAGAAAAAATACTGTAAAATCTGTTGAAATCAACTTCTTGTGTGTTCATAAGCAGTTAAGATCTAAGGAGACTGGCGCCATTGCTGATCAAGGAAGTCACTAGAAGGGTCAACTTACATAACATTTGGCAGGCTTTGTATACATCCGGTACGGTTTTACCAAAGCCTGTGACTACATGTAGGTACGGCCACAGACCATTGAATTGGGCCCAAACTTTTTGAAGTGGGCTTTAGTTCCCTAACCAACCTGGTGAAACTAAGGCTAGTATGGTTGCTAAACTAAGTCTCGGGAAGTGAAATAATGAGGAATATTGATGAGGGTAGGGCCAGAGTGGTTCGAAATATCAGTAAATCAAAGTCACTGAAAAATGGGCCTTTCCTTGTTGGTGTTTTCCGTAATCAACCTTTAGAAGACGTTATCTAAAGCTAGCAAAGAGCCTTAATTTTGGATTTTGTACAGTTTACATGGTTCTGAAAACGTGGATGATTATTCTAGGCCAACTTGATATCTCCCGTTATTTCAAAGGTTCTGTTCTTAATAAACCTGGGAATAGAGAATGCACTAATGACCCATAAGTTCATCATTCCATTATTAGATTCCGAAGTGGGCCGGAGAGGGGAAATTGATTGACTGGGATGATGCAAGTTCGTTTTGGGGGACAAGATGAAAGGGAGATACATTTTTAGCAGGTGGGAAACAAATGCCATTATGCTCAATATTTTAGGGTCTGATGGTGCCAAATGGCGAACTTGAACTTTGTAGGAAGAGCACTTGAAACTACAAGCGGCTTCTGTCTATCTTTACGGGAAGTCAACTAGACCAAAGAGAAAAATGGGTCATGTTAACATTGTTTCGGGTTCTATGTCTGATTGTGAAACGTAAACTTGCATACATTTGAGGGCTCTGGTGGCCTTCCGATAACAAAATCAACAGAAAATGCGGTTTCAGGCACCTCTAAAGCTCCATTAGTGGGTGTTATAATGGGTTCAGATTCGGATTTACCTGTCATGTCCTGCTGGTTGTAATTATCTTAAAGAAGTTTGGTGTTCCGTTTGAAAGGTCACCATTGTGTCAGCACATAGAACCCCACAAAGGATGGCCAAGTATGCGATTGAGGCACCGAGGAGAGGGGTTAAGATGTATAATTGCCGGTGCTGGCGGTGCTGCTCATTTAAAAGATTAGAGACTTATGGATCACTGTTTTGCCAAACAGGCCTTCCACCTTATTCACCCAGACGGACTCATTCTTTGACTTGGGAGGTCATTCTATTTTAGCAACTAGAATGATTTTTGAATTGAGAAAAAAACTATTCATTGATGTTCCATTAGGGACTATTTTCAAGCACCCAACCATTTCATCATTTGCTTCAGCAGTTCAAAGGTTATCAAACCATGGAAAGATGGTTCTGAAACAGCGGAAAATGATGCCGTAGGAAAATGAAAACGCCTCAAAGATTGATTATTATGAAGACGCGGTTAAACTTTCAAAGACCCCAATTGAAACATACATATCAGACATTGGAGAGACTTGATCCTTCGAAAGAAATCAATATTTTCCTTACCTGGTGCAACAGGTTTCTTGGGTACTTTCATTGCCGAAGGAACTATTACAGCGTTCTGAACT
>ST159
AATCCCCAAACCATTTGTATCCATACTGGAATTGGGTTTTTGGATCATATGCTACACGCATTAGCCAAACATTCAGGGTGGTCCCTCATTGTTGAGTGCATTGGTGATTTTACATATTGACGACCATCACACAATGCGAAGACTGTGGGCATTGCATTGGGTGAGGGCGTTTCACGAGGCGCTTACGGCCCACGGTCCCATCAGAGGTGTCAAGAGATTTGGCTATGCCCTATGCACCATTGGATGAGGCCCTAAGTAGGGCTGTTGTTGATTTAAGTAATTCGCCCGTTTGCCGTTGTAGAACTAGGTTTGAAAAAGAGAAAAGATTGGCGACTTGAGCTGTGAGATGATTCCCCATGTTTTAGAGGAGTTTTGCAACTTCTGCAAGACCTCACTATGCATGTTGATTGGTAACTTTGCCAGCCGACAAGCTACTCGGTCTCTCTCCCTTGAAGAGCGAGATCGTCAAGGGGACGGACATTTTGATTGTTAGAGAGTTGGTTGGAGGTATCTACTTTGGGGAGAGAGAGGAGGACACGGGAAGGTGGTAGAGCGTGGGATACTGAGGCGTACTCGGTTGAGGAAGTTACTAGAATCACTAGAATGGCGGCATTTCTAGCGTTACAGAACGATCCGCCATTACCCCGTATGGTCTATTGATAAGGCCAACGTTTTGGCATCGTCCCGATTATGGAGAGAAAACCGTTGAACCATGTCATGGCAACGGAATTCCCGCAATTGACTTCTACAGCATCAGTTGGTCGACAGTGCGGCTATGATTTTAGTCAAGTCTCCAACGAAGCTCAACGGAATCATGATCACCTCCAACATGTTTGGCGACATTTTGTCCGACGAGGCCAGCGTTATTCCCGGTTCCTTGGGCCTCCTACCTTCCGCGTCTCTTTGCTTCTCTACCAGACCACAAACAAAGCCTTTGGTCTCTACGAACCATGTCATGGCCTCTGCCCCAGACCTTGCCCCAGAACAAGGTGAATCCAGTTGCCACCATTTTGTCGGCAGCAATGATGCTCAAGCTCTCGCTTCATTTGAGTGGGTCACGCTGGACCTTGAGTCTAAGACGGGATTTAGACCAATTACACGAATTAGCCTTTATGATCATTATGTCTGAAGATCATGATGCTGTATTCAGGTTTGCATACTCTAAGTTCTTTTTTCAATTGGGCGGTTAGAAACCACCAGGATGGGTAAAGGAATGGAATGTTGGCTGTCCGTGTCAAAGAAACAGGGAGACCTAGTTGCTTTTATCAGCGGTGTACCATGTGATTTAACTGTTAGAAAAAATACTGTAAAATCTGTTGAAATCAACTTCTTGTGTGTTCATAAGCAGTTAAGATCTAAGGAGACTGGCGCCATTGCTGATCAAGGAAGTCACTAGAAGGGTCAACTTACATAACATTTGGCAGGCTTTGTATACATCCGGTACGGTTTTACCAAAGCCTGTGACTACATGTAGGTACGGCCACAGACCATTGAATTGGGCCCAAACTTTTTGAAGTGGGCTTTAGTTCCCTAACCAACCTGGTGAAACTAAGGCTAGTATGGTTGCTAAACTAAGTCTCGGGAAGTGAAATAATGAGGAATATTGATGAGGGTAGGGCCAGAGTGGTTCGAAATATCAGTAAATCAAAGTCACTGAAAAATGGGCCTTTCCTTGTTGGTGTTTTCCGTAATCAACCTTTAGAAGACGTTATCTAAAGCTAGCAAAGAGCCTTAATTTTGGATTTTGTACAGTTTACATGGTTCTGAAAACGTGGATGATTATTCTAGGCCAACTTGATATCTCCCGTTATTTCAAAGGTTCTGTTCTTAATAAACCTGGGAATAGAGAATGCACTAATGACCCATAAGTTCATCATTCCATTATTAGATTCCGAAGTGGGCCGGAGAGGGGAAATTGATTGACTGGGATGATGCAAGTTCGTTTTGGGGGACAAGATGAAAGGGAGATACATTTTTAGCAGGTGGGAAACAAATGCCATTATGCTCAATATTTTAGGGTCTGATAGTGCCAAATGGCGAACTTGAACTTTGTAGGAAGAGCACTTGAAACTACAAGCGGCTTCTGTCTATCTTTACGGGAAGTCAACTAGACCAAAGAGAAAAATGGGTCATGTTAACATTGTTTCGGGTTCTATGTCTGATTGTGAAACGTAAACTTGCATACATTTGAGGGCTCTGGTGGCCTTCCGATAACAAAATCAACAGAAAATGCGGTTTCAGGCACCTCTAAAGCTCCATTAGTGGGTGTTATAATGGGTTCAGATTCGGATTTACCTGTCATGTCCTGCTGGTTGTAATTATCTTAAAGAAGTTTGGTGTTCCGTTTGAAAGGTCACCATTGTGTCAGCACATAGAACCCCACAAAGGATGGCCAAGTATGCGATTGAGGCACCGAGGAGAGGGGTTAAGATGTATAATTGCCGGTGCTGGCGGTGCTGCTCATTTAAAAGATTAGAGACTTATGGATCACTGTTTTGCCAAACAGGCCTTCCACCTTATTCACCCAGACGGACTCATTCTTTGACTTGGGAGGTCATTCTATTTTAGCAACTAGAATGATTTTTGAATTGAGAAAAAAACTATTCATTGATGTTCCATTAGGGACTATTTTCAAGCACCCAACCATTTCATCATTTGCTTCAGCAGTTCAAAGGTTATCAAACCATGGAAGGATGGTTCTGAAACAGCGGAAAATGATGCCGTAGGAAAATGAAAACGCCTCAAAGATTGATTATTATGAAGACGCGGTTAAACTTTCAAAGACCCCAATTGAAACATACATATCAGACATTGGAGAGACTTGATCCTTCGAAAGAAATCAATATTTTCCTTACCTGGTGCAACAGGTTTCTTGGGTACTTTCATTGCCGAAGGAACTATTACAGCGTTCTGAACT
>ST16
AATCCCCAAACCATTTGTATCCATACTGGAATTGGGTTTTTGGATCATATGCTACACGCATTAGCCAAACATTCAGGGTGGTCCCTCATTGTTGAGTGCATTGGTGATTTTACATATTGACGACCATCACACAATGCGAAGACTGTGGGCATTGCATTGGGTGAGGGCGTTTCACGAGGCGCTTACGGCCCACGGTCCCATCAGAGGTGTCAAGAGATTTGGCTATGCCCTATGCACCATTGGATGAGGCCCTAAGTAGGGCTGTTGTTGATTTAAGTAATTCGCCCGTTTGCCGTTGTAGAACTAGGTTTGAAAAAGAGAAAAGATTGGCGACTTGAGCTGTGAGATGATTCCCCATGTTTTAGAGGAGTTTTGCAACTTCTGCAAGACCTCACTATGCATGTTGATTGGTAACTTTGCCAGCCGACAAGCTACTCGGTCTCTCTCCCTTGAAGAGCGAGATCGTCAAGGGGACGGACATTTTGATTGTTAGAGAGTTGGTTGGAGGTATCTACTTTGGGGAGAGAGAGGAGGACACGGGAAGGTGGTAGAGCGTGGGATACTGAGGCGTACTCGGTTGAGGAAGTTACTAGAATCACTAGAATGGCGGCATTTCTAGCGTTACAGAACGATCCGCCATTACCCCGTATGGTCTATTGATAAGGCCAACGTTTTGGCATCGTCCCGATTATGGAGAGAAAACCGTTGAACCATGTCATGGCAACGGAATTCCCGCAATTGACTTCTACAGCATCAGTTGGTCGACAGTGCGGCTATGATTTTAGTCAAGTCTCCAACGAAGCTCAACGGAATCATGATCACCTCCAACATGTTTGGCGACATTTTGTCCGACGAGGCCAGCGTTATTCCCGGTTCCTTGGGCCTCCTACCTTCCGCGTCTCTTTGCTTCTCTACCAGACCACAAACAAAGCCTTTGGTCTCTACGAACCATGTCATGGCCTCTGCCCCAGACCTTGCCCCAGAACAAGGTGAATCCAGTTGCCACCATTTTGTCGGCAGCAATGATGCTCAAGCTCTCGCTTCATTTGAGTGGGTCACGCTGGACCTTGAGTCTAAGACGGGATTTAGACCAATTACACGAATTAGCCTTTATGATCATTATGTCTGAAGATCATGATGCTGTATTCAGGTTTGCATACTCTAAGTTCTTTTTTCAATTGGGCGGTTAGAAACCACCAGGATGGGTAAAGGAATGGAATGTTGGCTGTCCGTGTCAAAGAAACAGGGAGACCTAGTTGCTTTTATCAGCGGTGTACCATGTGATTTAACTGTTAGAAAAAATACTGTAAAATCTGTTGAAATCAACTTCTTGTGTGTTCATAAGCAGTTAAGATCTAAGGAGACTGGCGCCATTGCTGATCAAGGAAGTCACTAGAAGGGTCAACTTACATAACATTTGGCAGGCTTTGTATACATCCGGTACGGTTTTACCAAAGCCTGTGACTACATGTAGGTACGGCCACAGACCATTGAATTGGGCCCAAACTTTTTGAAGTGGGCTTTAGTTCCCTAACCAACCTGGTGAAACTAAGGCTAGTATGGTTGCTAAACTAAGTCTCGGGAAGTGAAATAATGAGGAATATTGATGAGGGTAGGGCCAGAGTGGTTCGAAATATCAGTAAATCAAAGTCACTGAAAAATGGGCCTTTCCTTGTTGGTGTTTTCCGTAATCAACCTTTAGAAGACGTTATCCAAAGCTAGCAAAGAGCCTTAATTTTGGATTTTGTACAGTTTACATGGTTCTGAAAACGTGGATGATTATTCTAGGCCAACTTGATATCCCCCGTTATTTCAAAGGTTCCGTTCTTAATAAACCTGGGAATAGAGAATGCACTAATGACCCATAAGTTCATCATTCCATTATTAGATTCCGAAGTGGGCCGGAGAGGGGAAATTGATTGACTGGGATGATGCAAGTTCGGTTTGGGGGACAAGATGAAAGGGAGATACATTTTTAGCAGGTGGGAAACAAATGCCATTATGCTCAATATTTTAGGGTCTGATAATGCCAAATGGCGAACTTGAACTTTGTAGGAAGAGCACTTGAAACTACAAGCGGCTTCTGTCTATCTTTACGGGAAGTCAACTAGACCAAAGAGAAAAATGGGTCATGTTAACATTGTTTCGGGTTCTATGTCTGATTGTGAAACGTAAACTTGCATACATTTGAGGGCTCTGGTGGCCTTCCGATAACAAAATCAACAGAAAATGCGGTTTCAGGCACCTCTAAAGCTCCATTAGTGGGTGTTATAATGGGTTCAGATTCGGATTTACCTGTCATGTCCTGCTGGTTGTAATTATCTTAAAGAAGTTTGGTGTTCCGTTTGAAAGGTCACCATTGTGTCAGCACATAGAACCCCACAAAGGATGGCCAAGTATGCGATTGAGGCACCGAGGAGAGGGGTTAAGATGTATAATTGCCGGTGCTGGCGGTGCTGCTCATTTAAAAGATTAGAGACTTATGGATCACTGTTTTGCCAAACAGGCCTTCCACCTTATTCACCCAGACGGACTCATTCTTTGACTTGGGAGGTCATTCTATTTTAGCAACTAGAATGATTTTTGAATTGAGAAAAAAACTATTCATTGATGTTCCATTAGGGACTATTTTCAAGCACCCAACCATTTCATCATTTGCTTCAGCAGTTCAAAGGTTATCAAACCATGGAAAGATGGTTCTGAAACAGCGGAAAATGATGCCGTAGGAAAATGAAAACGCCTCAAAGATTGATTATTATGAAGACGCGGTTAAACTTTCAAAGACCCCAATTGAAACATACATATCAGACATTGGAGAGACTTGATCCTTCGAAAGAAATCAATATTTTCCTTACCTGGTGCAACAGGTTTCTTGGGTACTTTCATTGCCGAAGGAACTATTACAGCGTTCTGAACT
>ST160
AATCCCCAAACCATTTGTATCCATACTGGAATTGGGTTTTTGGATCATATGCTACACGCATTAGCCAAACATTCAGGGTGGTCCCTCATTGTTGAGTGCATTGGTGATTTTACATATTGACGACCATCACACAATGCGAAGACTGTGGGCATTGCATTGGGTGAGGGCGTTTCACGAGGCGCTTACGGCCCACGGTCCCATCAGAGGTGTCAAGAGATTTGGCTATGCCTTATGCACCATTGGATGAGGCCCTAAGTAGGGCTGTTGTTGATTTAAGTAATTCGCCCGTTTGCCGTTGTAGAACTAGGTTTGAAAAAGAGAAAAGATTGGCGACTTGAGCTGTGAGATGATTCCCCATGTTTTAGAGGAGTTTTGCAACTTCTGCAAGACCTCACTATGCATGTTGATTGGTAACTTTGCCAGCCGACAAGCTACTCGGTCTCTCTCCCTTGAAGAGCGAGATCGTCAAGGGGACGGACATTTTGATTGTTAGAGAGTTGGTTGGAGGTATCTACTTTGGGGAGAGAGAGGAGGACACGGGAAAGTGGTAGAGCGTGGGATACTGAGGCGTACTCGGTTGAGGAAGTTACTAGAATCACTAGAATGGCGGCATTTCTAGCGTTACAGAACGATCCGCCATTACCCGGTATGGTCTATTGATAAGGCCAACGTTTTGGCATCGTCCCGATTATGGAGGGAAAACCGTTGAACCATGTCATGGCAACGGAATTCCCGCAATTGACTTCTACAGCATCAGTTGGTCGACAGTGCGGCTATGATTTTAGTCAAGTCTCCAACGAAGCTCAACGGAATCATGATCACCTCCAACATGTTTGGCGACATTTTGTCCGACGAGGCCAGCGTTATTCCCGGTTCCTTGGGCCTCCTACCTTCCGCGTCTCTTTGCTTCTCTACCAGACCACAAACAAAGCCTTTGGTCTCTACGAACCATGTCATGGCCTCTGCCCCAGACCTTGCCCCAGAACAAGGTGAATCCAGTTGCCACCATTTTGTCGGCAGCAATGATGCTCAAGCTCTCGCTTCATTTGAGTGGGTCACGCTGGACCTTGAGTCTAAGACGGGATTTAGACCAATTACACGAATTGGCCTTTATGATCATTATGTTTGAAGATCATGATGCTGTATTCAGGTTTGCATACTCTAAGTTCTTTTTTCAATTGGGCGGTTAGAAACCACCAGGATGGGTAAAGGAATGGAATGTTGGCCGTCCGTGTCAAAGAAACAGGGAGACCTAGTTGCTTTTATCAGCGGTGTACCATGTGATTTAACTGTTAGAAAAAATACTGTAAAATCTGTTGAAATCAACTTCTTGTGTGTTCATAAGCAGTTAAGATCTAAGGAGACTGGCGCCATTGCTGATCAAGGAAGTCACTAGAAGGGTCAACTTACATAACATTTGGCAGGCTTTGTATACATCCGGTACGGTTTTACCAAAGCCTGTGACTACATGTAGGTACGGCCACAGACCATTGAATTGGGCCCAAACTTTTTGAAGTGGGCTTTAGTTCCCTAACCAACCTGGTGAAACTAAGGCTAGTATGGTTGCTAAACTAAGTCTCGGGAAGTGAAATAATGAGGAATATTGATGAGGGTAGGGCCAGAGTGGTTCGAAATATCAGTAAATCAAAGTCACTGAAAAATGGGCCTTTCCTTGTTGGTGTTTTCCGTAATCAACCTTTAGAAGACGTTATTTAAAGCTAGCAAAGAGCCTTAATTTTGGATTTTGTACAGTTTACATGGTTCTGAAAACGTGGATGATTATTCTAGGCCAACTTGATATCCCCCGTTATTTCAAAGGTTCCGTTCTTAATAAACCTGGGAATAGAGAATGCACTAATGACCCATAAGTTCATCATTCCATTATTAGATTCCGAAGTGGGCCGGAGAGGGGAAATTGATTGACTGGGATGATGCAAGTTCGGTTTGGGGGACAAGATGAAAGGGAGATACATTTTTAGCAGGTGGGAAACAAATGCCATTATGCTCAATATTTTAGGGTCTGATAGTGCCAAATGGCGAACTTGAACTTTGTAGGAAGAGCACTTGAAACTACAAGCGGCTTCTGTCTATCTTTACGGGAAGTCAACTAGACCAAAGAGAAAAATGGGTCATGTTAACATTGTTTCGGGTTCTATGTCTGATTGTGAAACGTAAACTTGCATACATTTGAGGGCTCTGGTGGCCTTCCGATAACAAAATCAACAGAAAATGCGGTTTCAGGCACCTCTAAAGCTCCATTAGTGGGTGTTATAATGGGTTCAGATTCGGATTTACCTGTCATGTCCTGCTGGTTGTAATTATCTTAAAGAAGTTTGGTGTTCCGTTTGAAAGGTCACCATTGTGTCAGCACATAGAACCCCACAAAGGATGGCCAAGTATGCGATTGAGGCACCGAGGAGAGGGGTTAAGATGTATAATTGCCGGTGCTGGCGGTGCTGCTCATTTAAAAGATTAGAGACTTATGGATCACTGTTTTGCCAAACAGGCCTTCCACCTTATTCACCCAGAGGGACTCATTCTTTGACTTGGGAGGTCATTCTATTTTAGCAACTAGAATGATTTTTGAATTGAGAAAAAAACTATTCATTGATGTTCCATTAGGGACTATTTTCAAGCACCCAACCATTTCATCATTTGCTTCAGCAGTTCAAAGGTTATCAAACCATGGAGGGATGGTTCTGAAACAGCGGAAAATGATGCCGTGGGAAAATGAAAACGCCTCAAAGATTGATTATTATGAAGACGCGGTTAAACTTTCAAAGACCCCAATTGAAACATACATATCAGACATTGGAGAGACTTGATCCTTCGAAAGAAATCAATATTTTCCTTACCTGGTGCAACAGGTTTCTTGGGTACTTTCATTGCCGAAGGAACTATTACAGCGTTCTGAACT
>ST161
AATCCCCAAACCATTTGTATCCATACTGGAATTGGGTTTTTGGATCATATGCTACACGCATTAGCCAAACATTCAGGGTGGTCCCTCATTGTTGAGTGCATTGGTGATTTTACATATTGACGACCATCACACAATGCGAAGACTGTGGGCATTGCATTGGGTGAGGGCGTTTCACGAGGCGCTTACGGCCCACGGTCCCATCAGAGGTGTCAAGAGATTTGGCTATGCCTTATGCACCATTGGATGAGGCCCTAAGTAGGGCTGTTGTTGATTTAAGTAATTCGCCCGTTTGCCGTTGTAGAACTAGGTTTGAAAAAGAGAAAAGATTGGCGACTTGAGCTGTGAGATGATTCCCCATGTTTTAGAGGAGTTTTGCAACTTCTGCAAGACCTCACTATGCATGTTGATTGGTAACTTTGCCAGCTGACAAGCTACTCGGTCTCTCTCCCTTGAAGAGCGAGATCGTCAAGGGGACGGACATTTTGATTGTTAGAGAGTTGGTTGGAGGTATCTACTTTGGGGAGAGAGAGGAGGACACGGGAAAGTGGTAGAGCGTGGGATACTGAGGCGTACTCGGTTGAGGAAGTTACTAGAATCACTAGAATGGCGGCATTTCTAGCGTTACAGAACGATCCGCCATTACCCGGTATGGTCTATTGATAAGGCCAACGTTTTGGCATCGTCCCGATTATGGAGGGAAAACCGTTGAACCATGTCATGGCAACGGAATTCCCGCAATTGACTTCTACAGCATCAGTTGGTCGACAGTGCGGCTATGATTTTAGTCAAGTCTCCAACGAAGCTCAACGGAATCATGATCACCTCCAACATGTTTGGCGACATTTTGTCCGACGAGGCCAGCGTTATTCCCGGTTCCTTGGGCCTCCTACCTTCCGCGTCTCTTTGCTTCTCTACCAGACCACAAACAAAGCCTTTGGTCTCTACGAACCATGTCATGGCCTCTGCCCCAGACCTTGCCCCAGAACAAGGTGAATCCAGTTGCCACCATTTTGTCGGCAGCAATGATGCTCAAGCTCTCGCTTCATTTGAGTGGGTCACGCTGGACCTTGAGTCTAAGACGGGATTTAGACCAATTACACGAATTGGCCTTTATGATCATTATGTCTGAAGATCATGATGCTGTATTCAGGTTTGCATACTCTAAGTTCTTTTTTCAATTGGGCGGTTAGAAACCACCAGGATGGGTAAAGGAATGGAATGTTGGCTGTCCGTGTCAAAGAAACAGGGAGACCTAGTTGCTTTTATCAGCGGTGTACCATGTGATTTAACTGTTAGAAAAAATACTGTAAAATCTGTTGAAATCAACTTCTTGTGTGTTCATAAGCAGTTAAGATCTAAGGAGACTGGCGCCATTGCTGATCAAGGAAGTCACTAGAAGGGTCAACTTACATAACATTTGGCAGGCTTTGTATACATCCGGTACGGTTTTACCAAAGCCTGTGACTACATGTAGGTACGGCCACAGACCATTGAATTGGGCCCAAACTTTTTGAAGTGGGCTTTAGTTCCCTAACCAACCTGGTGAAACTAAGGCTAGTATGGTTGCTAAACTAAGTCTCGGGAAGTGAAATAATGAGGAATATTGATGAGGGTAGGGCCAGAGTGGTTCGAAATATCAGTAAATCATAGTCACTGAAAAGTGGGCCTTTCCTTGTTGGTGTTTTCCGTAATCAACCTTTAGAAGACGTTATTTAAAGCTAGCAAAGAGCCTTAATTTTGGATTTTGTACAGTTTACATGGTTCTGAAAACGTGGATGATTATTCTAGGCCAACTTGATATTTCCCGTTATTTCAAAGGTTTTGTTCTTAATAAACCTGGGAATAGAGAATGCACTAATGACCCATAAGTTCATCATTCCATTATTAGATTCCGAAGTGGGCCGGAGAGGGGAAATTGATTGACTGGGATGATGCAAGTTCGTTTTGGGGGACAAGATGAAAGGGAGATACATTTTTAGCAGGTGGGAAACAAATGCCATTATGCTCAATATTTTAGGGTCTGATAGTGCCAAATGGCGAACTTGAACTTTGTAGGAAGAGCACTTGAAACTACAAGCGGCTTCTGTCTATCTTTACGGGAAGTCAACTAGACCAAAGAGAAAAATGGGTCATGTTAACATTGTTTCGGGTTCTATGTCTGATTGTGAAACGTAAACTTGCATACATTTGAGGGCTCTGGTGGCCTTCCGATAACAAAATCAACAGAAAATGCGGTTTCAGGCACCTCTAAAGCTCCATTAGTGGGTGTTATAATGGGTTCAGATTCGGATTTACCTGTCATGTCCTGCTGGTTGTAATTATCTTAAAGAAGTTTGGTGTTCCGTTTGAAAGGTCACCATTGTGTCAGCACATAGAACCCCACAAAGGATGGCCAAGTATGCGATTGAGGCACCGAGGAGAGGGGTTAAGATGTATAATTGCCGGTGCTGGCGGTGCTGCTCATTTAAAAGATTAGAGACTTATGGATCACTGTTTTGCCAAACAGGCCTTCCACCTTATTCACCCAGACGGACTCATTCTTTGACTTGGGAGGTCATTCTATTTTAGCAACTAGAATGATTTTTGAATTGAGAAAAAAACTATTCATTGATGTTCCATTAGGGACTATTTTCAAGCACCCAACCATTTCATCATTTGCTTCAGCAGTTCAAAGGTTATCAAACCATGGAAAGATGGTTCTGAAACAGCGGAAAATGATGCCGTAGGAAAATGAAAACGCCTCAAAGATTGATTATTATGAAGACGCGGTTAAACTTTCAAAGACCCCAATTGAAACATACATATCAGACATTGGAGAGACTTGATCCTTCGAAAGAAATCAATATTTTCCTTACCTGGTGCAACAGGTTTCTTGGGTACTTTCATTGCCGAAGGAACTATTACAGCGTTCTGAACT
>ST162
AATCCCCAAACCATTTGTATCCATACTGGAATTGGGTTTTTGGATCATATGCTACACGCATTAGCCAAACATTCAGGGTGGTCCCTCATTGTTGAGTGCATTGGTGATTTTACATATTGACGACCATCACACAATGCGAAGACTGTGGGCATTGCATTGGGTGAGGGCGTTTCACGAGGCGCTTACGGCCCACGGTCCCATCAGAGGTGTCAAGAGATTTGGCTATGCCTTATGCACCATTGGATGAGGCCCTAAGTAGGGCTGTTGTTGATTTAAGTAATTCGCCCGTTTGCCGTTGTAGAACTAGGTTTGAAAAAGAGAAAAGATTGGCGACTTGAGCTGTGAGATGATTCCCCATGTTTTAGAGGAGTTTTGCAACTTCTGCAAGACCTCACTATGCATGTTGATTGGTAACTTTGCCAGCTGACAAGCTACTCGGTCTCTCTCCCTTGAAGAGCGAGATCGTCAAGGGGACGGACATTTTGATTGTTAGAGAGTTGGTTGGAGGTATCTACTTTGGGGAGAGAGAGGAGGACACGGGAAAGTGGTAGAGCGTGGGATACTGAGGCGTACTCGGTTGAGGAAGTTACTAGAATCACTAGAATGGCGGCATTTCTAGCGTTACAGAACGATCCGCCATTACCCGGTATGGTCTATTGATAAGGCCAACGTTTTGGCATCGTCCCGATTATGGAGGGAAAACCGTTGAACCATGTCATGGCAACGGAATTCCCGCAATTGACTTCTACAGCATCAGTTGGTCGACAGTGCGGCTATGATTTTAGTCAAGTCTCCAACGAAGCTCAACGGAATCATGATCACCTCCAACATGTTTGGCGACATTTTGTCCGACGAGGCCAGCGTTATTCCCGGTTCCTTGGGCCTCCTACCTTCCGCGTCTCTTTGCTTCTCTACCAGACCACAAACAAAGCCTTTGGTCTCTACGAACCATGTCATGGCCTCTGCCCCAGACCTTGCCCCAGAACAAGGTGAATCCAGTTGCCACCATTTTGTCGGCAGCAATGATGCTCAAGCTCTCGCTTCATTTGAGTGGGTCACGCTGGACCTTGAGTCTAAGACGGGATTTAGACCAATTACACGAATTGGCCTTTATGATCATTATGTTTGAAGATCATGATGCTGTATTCAGGTTTGCATACTCTAAGTTCTTTTTTCAATTGGGCGGTTGGAAACCACCAGGATGGGTAAAGGAATGGAATGTTGGTTGTCCGTGTCAAAGAAACAGGGAGACCTAGTTGCTTTTATCAGCGGTGTACCATGTGATTTAACTGTTAGAAAAAATACTGTAAAATCTGTTGAAATCAACTTCTTGTGTGTTCATAAGCAGTTAAGATCTAAGGAGACTGGCGCCATTGCTGATCAAGGAAGTCACTAGAAGGGTCAACTTACATAACATTTGGCAGGCTTTGTATACATCCGGTACGGTTTTACCAAAGCCTGTGACTACATGTAGGTACGGCCACAGACCATTGAATTGGGCCCAAACTTTTTGAAGTGGGCTTTAGTTCCCTAACCAACCTGGTGAAACTAAGGCTAGTATGGTTGCTAAACTAAGTCTCGGGAAGTGAAATAATGAGGAATATTGATGAGGGTAGGGCCAGAGTGGTTCGAAATATCAGTAAATCAAAGTCACTGAAAAATGGGCCTTTCCTTGTTGGTGTTTTCCGTAATCAACCTTTAGAAGACGTTATCTAAAGCTAGCAAAGAGCCTTAATTTTGGATTTTGTACAGTTTACATGGTTCTGAAAACGTGGATGATTATTCTAGGCCAACTTGATATCTCCCGTTATTTCAAAGGTTCTGTTCTTAATAAACCTGGGAATAGAGAATGCACTAATGACCCATAAGTTCATCATTCCATTATTAGATTCCGAAGTGGGCCGGAGAGGGGAAATTGATTGACTGGGATGATGCAAGTTCGTTTTGGGGGACAAGATGAAAGGGAGATACATTTTTAGCAGGTGGGAAACAAATGCCATTATGCTCAATATTTTAGGGTCTGATAATGCCAAATGGCGAACTTGAACTTTGTAGGAAGAGCACTTGAAACTACAAGCGGCTTCTGTCTATCTTTACGGGAAGTCAACTAGACCAAAGAGAAAAATGGGTCATGTTAACATTGTTTCGGGTTCTATGTCTGATTGTGAAACGTAAACTTGCATACATTTGAGGGCTCTGGTGGCCTTCCGATAACAAAATCAACAGAAAATGCGGTTTCAGGCACCTCTAAAGCTCCATTAGTGGGTGTTATAATGGGTTCAGATTCGGATTTACCTGTCATGTCCTGCTGGTTGTAATTATCTTAAAGAAGTTTGGTGTTCCGTTTGAAAGGTCACCATTGTGTCAGCACATAGAACCCCACAAAGGATGGCCAAGTATGCGATTGAGGCACCGAGGAGAGGGGTTAAGATGTATAATTGCCGGTGCTGGCGGTGCTGCTCATTTAAAAGATTAGAGACTTATGGATCACTGTTTTGCCAAACAGGCCTTCCACCTTATTCACCCAGACGGACTCATTCTTTGACTTGGGAGGTCATTCTATTTTAGCAACTAGAATGATTTTTGAATTGAGAAAAAAACTATTCATTGATGTTCCATTAGGGACTATTTTCAAGCACCCAACCATTTCATCATTTGCTTCAGCAGTTCAAAGGTTATCAAACCATGGAAAGATGGTTCTGAAACAGCGGAAAATGATGCCGTAGGAAAATGAAAACGCCTCAAAGATTGATTATTATGAAGACGCGGTTAAACTTTCAAAGACCCCAATTGAAACATACATATCAGACATTGGAGAGACTTGATCCTTCGAAAGAAATCAATATTTTCCTTACCTGGTGCAACAGGTTTCTTGGGTACTTTCATTGCCGAAGGAACTATTACAGCGTTCTGAACT
>ST163
AATCCCCAAACCATTTGTATCCATACTGGAATTGGGTTTTTGGATCATATGCTACACGCATTAGCCAAACATTCAGGGTGGTCCCTCATTGTTGAGTGCATTGGTGATTTTACATATTGACGACCATCACACAATGCGAAGACCGTGGGCATTGCATTGGGTGAGGGCGTTTCACGAGGCGCTTACGGCCCACGGTCCCATCAGAGGTGTCAAGAGATTTGGCTATGCCCTATGCACCATTGGATGAGGCCCTAAGTAGGGCTGTTGTTGATTTAAGTAATTCGCCCGTTTGCCGTTGTAGAACTAGGTTTGAAAGAGAGAAAAGATTGGCGACTTGAGCTGTGAGATGATTCCCCATGTTTTAGAGGAGTTTTGCAACTTCTGCAAGACCTCACTATGCATGTTGATTGGTAACTTTGCCAGCCGACAAGCTACTCGGTCTCTCTCCCTTGAAGAGCGAGATCGTCAAGGGGACGGACATTTTGATTGTTAGAGAGTTGGTTGGAGGTATCTACTTTGGGGAGAGAGAGGAGGACACGGGAAGGTGGTAGAGCGTGGGATACTGAGGCGTACTCGGTTGAGGAAGTTACTAGAATCACTAGAATGGCGGCATTTCTAGCGTTACAGAACGATCCGCCATTACCCGGTATGGTCTATTGATAAGGCCAACGTTTTGGCATCGTCCCGATTATGGAGAGAAAACCGTTGAACCATGTCATGGCAACGGAATTCCCGCAATTGACTTCTACAGCATCAGTTGGTCGACAGTGCGGCTATGATTTTAGTCAAGTCTCCAACGAAGCTCAACGGAATCATGATCACCTCCAACATGTTTGGCGACATTTTGTCCGACGAGGCCAGCGTTATTCCCGGTTCCTTGGGCCTCCTACCTTCCGCGTCTCTCTGCTTCTCTACCAGACCACAAACAAAGCCTTTGGTCTCTACGAACCATGTCATGGCTTCTGCCCCAGACCTTGCCCCAGAACAAGGTGAATCCAGTTGCCACCATTTTGTCGGCAGCAATGATGCTCAAGCTCTCGCTTCATTTGAGTGGGTCACGCTGGACCTTGAGTCTAAGACGGGATTTAGACCAATTACACGAATTGGCCTTTATGATCATTATGTTTGAAGATCATGATGCTGTATTCAGGTTTGCATACTCTAAGTTCTTTTTTCAATTGGGCGGTTGGAAACCACCAGGATGGGTAAAGGAATGGAATGTTGGTTGTCCGTGTCAAAGAAACAGGGAGACCTAGTTGCTTTTATCAGCGGTGTACCATGTGATTTAACTGTTAGAAAAAATACTGTAAAATCTGTTGAAATCAACTTCTTGTGTGTTCATAAGCAGTTAAGATCTAAGGAGACTGGCGCCATTGCTGATCAAGGAAGTCACTAGAAGGGTCAACTTACATAACATTTGGCAGGCTTTGTATACATCCGGTACGGTTTTACCAAAGCCTGTGACTACATGTAGGTACGGCCACAGACCATTGAATTGGGCCCAAACTTTTTGAAGTGGGCTTTAGTTCCCTAACCAACCTGGTGAAACTAAGGCTAGTATGGTTGCTAAACTAAGTCTCGGGAAGTGAAATAATGAGGAATATTGATGAGGGTAGGGCCAGAGTGGTTCGAAATATCAGTAAATCAAAGTCACTGAAAAATGGGCCTTTCCTTGTTGGTGTTTTCCGTAATCAACCTTTAGAAGACGTTATTTAAAGCTAGCAAAGAGCCTTAATTTTGGATTTTGTACAGTTTACATGGTTCTGAAAACGTGGATGATTATTCTAGGCCAACTTGATATCCCCCGTTATTTCAAAGGTTCCGTTCTTAATAAACCTGGGAATAGAGAATGCACTAATGACCCATAAGTTCATCATTCCATTATTAGATTCCGAAGTGGGAAGGAGAGGGGAAATTGATTGACTGGGATGATGCAAGTTCGGTTTGGGGGACAAGATGAAAGGGAGATACATTTTTAGCAGGTGGGAAACAAATGCCATTATGCTCAATATTTTAGGGTCTGATAGTGCCAAATGGCGAACTTGAACTTTGTAGGAAGAGCACTTGAAACTACAAGCGGCTTCTGTCTATCTTTACGGGAAGTCAACTAGACCAAAGAGAAAAATGGGTCATGTTAACATTGTTTCGGGTTCTATGTCTGATTGTGAAACGTAAACTTGCATACATTTGAGGGCTCTGGTGGCCTTCCGATAACAAAATCAACAGAAAATGCGGTTTCAGGCACCTCTAAAGCTCCATTAGTGGGTGTTATAATGGGTTCAGATTCGGATTTACCTGTCATGTCCTGCTGGTTGTAATTATCTTAAAGAAGTTTGGTGTTCCGTTTGAAAGGTCACCATTGTGTCAGCACATAGAACCCCACAAAGGATGGCCAAGTATGCGATTGAGGCACCGAGGAGAGGGGTTAAGATGTATAATTGCCGGTGCTGGCGGTGCTGCTCATTTAAAAGATTAGAGACTTATGGATCACTGTTTTGCCAAACAGGCCTTCCACCTTATTCACCCAGACCGACTCATTCTTTGACTTGGGAGGTCATTCTATTTTAGCAACTAGAATGATTTTTGAATTGAGAAAAAAACTATTCATTGATGTTCCATTAGGGACTATTTTCAAGCACCCAACCATTTCATCATTTGCTTCAGCAGTTCAAAGGTTATCAAACCATGGAAAGATGGTTCTGAAACAGCGGAAAATGATGCCGTAAGAAAATGAAAACGCCTCAAAGATTGATTATTATGAAGACGCGGTTAAACTTTCAAAGACCCCAATTGAAACATACATATCAGACATTGGAGAGACTTGATCCTTCGAAAGAAATCAATATTTTCCTTACCTGGTGCAACAGGTTTCTTGGGTACTTTCATTGCCGAAGGAACTATTACAGCGTTCTGAACT
>ST164
AATCCCCAAACCATTTGTATCCATACTGGAATTGGGTTTTTGGATCATATGCTACACGCATTAGCCAAACATTCAGGGTGGTCCCTCATTGTTGAGTGCATTGGTGATTTTACATATTGACGACCATCACACAATGCGAAGACCGTGGGCATTGCATTGGGTGAGGGCGTTTCACGAGGCGCTTACGGCCCACGGTCCCATCAGAGGTGTCAAGAGATTTGGCTATGCCCTATGCACCATTGGATGAGGCCCTAAGTAGGGCTGTTGTTGATTTAAGTAATTCGCCCGTTTGCCGTTGTAGAACTAGGTTTGAAAAAGAGAAAAGATTGGCGACTTGAGCTGTGAGATGATTCCCCATGTTTTAGAGGAGTTTTGCAACTTCTGCAAGACCTCACTATGCATGTTGATTGGTAACTTTGCCAGCCGACAAGCTACTCGGTCTCTCTCCCTTGAAGAGCGAGATCGTCAAGGGGACGGACATTTTGATTGTTAGAGAGTTGGTTGGAGGTATCTACTTTGGGGAGAGAGAGGAGGACACGGGAAGGTGGTAGAGCGTGGGATACTGAGGCGTACTCGGTTGAGGAAGTTACTAGAATCACTAGAATGGCGGCATTTCTAGCGTTACAGAACGATCCGCCATTACCCCGTATGGTCTATTGATAAGGCCAACGTTTTGGCATCGTCCCGATTATGGAGAGAAAACCGTTGAACCATGTCATGGCAACGGAATTCCCGCAATTGACTTCTACAGCATCAGTTGGTCGACAGTGCGGCTATGATTTTAGTCAAGTCTCCAACGAAGCTCAACGGAATCATGATCACCTCCAACATGTTTGGCGACATTTTGTCCGACGAGGCCAGCGTTATTCCCGGTTCCTTGGGCCTCCTACCTTCCGCGTCTCTCTGCTTCTCTACCAGACCACAAACAAAGCCTTTGGTCTCTACGAACCATGTCATGGCTTCTGCCCCAGACCTTGCCCCAGAACAAGGTGAATCCAGTTGCCACCATTTTGTCGGCAGCAATGATGCTCAAGCTCTCGCTTCATTTGAGTGGGTCACGCTGGACCTTGAGTCTAAGACGGGATTTAGACCAATTACACGAATTAGCCTTTATGATCATTATGTCTGAAGATCATGATGCTGTATTCAGGTTTGCATACTCTAAGTTCTTTTTTCAATTGGGCGGTTAGAAACCACCAGGATGGGTAAAGGAATGGAATGTTGGCCGTCCGTGTCAAAGAAACAGGGAGACCTAGTTGCTTTTATCAGCGGTGTACCATGTGATTTAACTGTTAGAAAAAATACTGTAAAATCTGTTGAAATCAACTTCTTGTGTGTTCATAAGCAGTTAAGATCTAAGGAGACTGGCGCCATTGCTGATCAAGGAAGTCACTAGAAGGGTCAACTTACATAACATTTGGCAGGCTTTGTATACATCCGGTACGGTTTTACCAAAGCCTGTGACTACATGTAGGTACGGCCACAGACCATTGAATTGGGCCCAAACTTTTTGAAGTGGGCTTTAGTTCCCTAACCAACCTGGTGAAACTAAGGCTAGTATGGTTGCTAAACTAAGTCTCGGGAAGTGAAATAATGAGGAATATTGATGAGGGTAGGGCCAGAGTGGTTCGAAATATCAGTAAATCAAAGTCACTGAAAAATGGGCCTTTCCTTGTTGGTGTTTTCCGTAATCAACCTTTAGAAGACGTTATCTAAAGCTAGCAAAGAGCCTTAATTTTGGATTTTGTACAGTTTACATGGTTCTGAAAACGTGGATGATTATTCTAGGCCAACTTGATATCTCCCGTTATTTCAAAGGTTCTGTTCTTAATAAACCTGGGAATAGAGAATGCACTAATGACCCATAAGTTCATCATTCCATTATTAGATTCCGAAGTGGGCCGGAGAGGGGAAATTGATTGACTGGGATGATGCAAGTTCGTTTTGGGGGACAAGATGAAAGGGAGATACACTTTTAGCAGGTGGGAAACAAATGCCATTATGCTCAATATTTTAGGGTCTGATAATGCCAAATGGCGAACTTGAACTTTGTAGGAAGAGCACTTGAAACTACAAGCGGCTTCTGTCTATCTTTACGGGAAGTCAACTAGACCAAAGAGAAAAATGGGTCATGTTAACATTGTTTCGGGTTCTATGTCTGATTGTGAAACGTAAACTTGCATACATTTGAGGGCTCTGGTGGCCTTCCGATAACAAAATCAACAGAAAATGCGGTTTCAGGCACCTCTAAAGCTCCATTAGTGGGTGTTATAATGGGTTCAGATTCGGATTTACCTGTCATGTCCTGCTGGTTGTAATTATCTTAAAGAAGTTTGGTGTTCCGTTTGAAAGGTCACCATTGTGTCAGCACATAGAACCCCACAAAGGATGGCCAAGTATGCGATTGAGGCACCGAGGAGAGGGGTTAAGATGTATAATTGCCGGTGCTGGCGGTGCTGCTCATTTAAAAGATTAGAGACTTATGGATCACTGTTTTGCCAAACAGGCCTTCCACCTTATTCACCCAGACCGACTCATTCTTTGACTTGGGAGGTCATTCTATTTTAGCAACTAGAATGATTTTTGAATTGAGAAAAAAACTATTCATTGATGTTCCATTAGGGACTATTTTCAAGCACCCAACCATTTCATCATTTGCTTCAGCAGTTCAAAGGTTATCAAACCATGGAAAGATGGTTCTGAAACAGCGGAAAATGATGCCGTAAGAAAATGAAAACGCCTCAAAGATTGATTATTATGAAGACGCGGTTAAACTTTCAAAGACCCCAATTGAAACATACATATCAGACATTGGAGAGACTTGATCCTTCGAAAGAAATCAATATTTTCCTTACCTGGTGCAACAGGTTTCTTGGGTACTTTCATTGCCGAAGGAACTATTACAGCGTTCTGAACT
>ST165
AATCCCCAAACCATTTGTATCCATACTGGAATTGGGTTTTTGGATCATATGCTACACGCATTAGCCAAACATTCAGGGTGGTCCCTCATTGTTGAGTGCATTGGTGATTTTACATATTGACGACCATCACACAATGCGAAGACCGTGGGCATTGCATTGGGTGAGGGCGTTTCACGAGGCGCTTACGGCCCACGGTCCCATCAGAGGTGTCAAGAGATTTGGCTATGCCCTATGCACCATTGGATGAGGCCCTAAGTAGGGCTGTTGTTGATTTAAGTAATTCGCCCGTTTGCCGTTGTAGAACTAGGTTTGAAAAAGAGAAAAGATTGGCGACTTGAGCTGTGAGATGATTCCCCATGTTTTAGAGGAGTTTTGCAACTTCTGCAAGACCTCACTATGCATGTTGATTGGTAACTTTGCCAGCCGACAAGCTACTCGGTCTCTCTCCCTTGAAGAGCGAGATCGTCAAGGGGACGGACATTTTGATTGTTAGAGAGTTGGTTGGAGGTATCTACTTTGGGGAGAGAGAGGAGGACACGGGAAGGTGGTAGAGCGTGGGATACTGAGGCGTACTCGGTTGAGGAAGTTACTAGAATCACTAGAATGGCGGCATTTCTAGCGTTACAGAACGATCCGCCATTACCCCGTATGGTCTATTGATAAGGCCAACGTTTTGGCATCGTCCCGATTATGGAGAGAAAACCGTTGAACCATGTCATGGCAACGGAATTCCCGCAATTGACTTCTACAGCATCAGTTGGTCGACAGTGCGGCTATGATTTTAGTCAAGTCTCCAACGAAGCTCAACGGAATCATGATCACCTCCAACATGTTTGGCGACATTTTGTCCGACGAGGCCAGCGTTATTCCCGGTTCCTTGGGCCTCCTACCTTCCGCGTCTCTCTGCTTCTCTACCAGACCACAAACAAAGCCTTTGGTCTCTACGAACCATGTCATGGCTTCTGCCCCAGACCTTGCCCCAGAACAAGGTGAATCCAGTTGCCACCATTTTGTCGGCAGCAATGATGCTCAAGCTCTCGCTTCATTTGAGTGGGTCACGCTGGACCTTGAGTCTAAGACGGGATTTAGACCAATTACACGAATTAGCCTTTATGATCATTATGTCTGAAGATCATGATGCTGTATTCAGGTTTGCATACTCTAAGTTCTTTTTTCAATTGGGCGGTTAGAAACCACCAGGATGGGTAAAGGAATGGAATGTTGGCCGTCCGTGTCAAAGAAACAGGGAGACCTAGTTGCTTTTATCAGCGGTGTACCATGTGATTTAACTGTTAGAAAAAATACTGTAAAATCTGTTGAAATCAACTTCTTGTGTGTTCATAAGCAGTTAAGATCTAAGGAGACTGGCGCCATTGCTGATCAAGGAAGTCACTAGAAGGGTCAACTTACATAACATTTGGCAGGCTTTGTATACATCCGGTACGGTTTTACCAAAGCCTGTGACTACATGTAGGTACGGCCACAGACCATTGAATTGGGCCCAAACTTTTTGAAGTGGGCTTTAGTTCCCTAACCAACCTGGTGAAACTAAGGCTAGTATGGTTGCTAAACTAAGTCTCGGGAAGTGAAATAATGAGGAATATTGATGAGGGTAGGGCCAGAGTGGTTCGAAATATCAGTAAATCAAAGTCACTGAAAAATGGGCCTTTCCTTGTTGGTGTTTTCCGTAATCAACCTTTAGAAGACGTTATCTAAAGCTAGCAAAGAGCCTTAAGTTTGGATTTTGTACAGTTTACATGGTTCTGAAAACGTGGATGATTATTCTAGGCCAACTTGATATCTCCCGTTATTTCAAAGGTTTTGTTCTTAATAAACCTGGGAATAGAGAATGCACTAATGACCCATAAGTTCATCATTCCATTATTAGATTCCGAAGTGGGCCGGAGAGGGGAAATTGATTGACTGGGATGATGCAAGTTCGTTTTGGGGGACAAGATGAAAGGGAGATACACTTTTAGCAGGTGGGAAACAAATGCCATTATGCTCAATATTTTAGGGTCTGATAATGCCAAATGGCGAACTTGAACTTTGTAGGAAGAGCACTTGAAACTACAAGCGGCTTCTGTCTATCTTTACGGGAAGTCAACTAGACCAAAGAGAAAAATGGGTCATGTTAACATTGTTTCGGGTTCTATGTCTGATTGTGAAACGTAAACTTGCATACATTTGAGGGCTCTGGTGGCCTTCCGATAACAAAATCAACAGAAAATGCGGTTTCAGGCACCTCTAAAGCTCCATTAGTGGGTGTTATAATGGGTTCAGATTCGGATTTACCTGTCATGTCCTGCTGGTTGTAATTATCTTAAAGAAGTTTGGTGTTCCGTTTGAAAGGTCACCATTGTGTCAGCACATAGAACCCCACAAAGGATGGCCAAGTATGCGATTGAGGCACCGAGGAGAGGGGTTAAGATGTATAATTGCCGGTGCTGGCGGTGCTGCTCATTTAAAAGATTAGAGACTTATGGATCACTGTTTTGCCAAACAGGCCTTCCACCTTATTCACCCAGACCGACTCATTCTTTGACTTGGGAGGTCATTCTATTTTAGCAACTAGAATGATTTTTGAATTGAGAAAAAAACTATTCATTGATGTTCCATTAGGGACTATTTTCAAGCACCCAACCATTTCATCATTTGCTTCAGCAGTTCAAAGGTTATCAAACCATGGAAAGATGGTTCTGAAACAGCGGAAAATGATGCCGTAAGAAAATGAAAACGCCTCAAAGATTGATTATTATGAAGACGCGGTTAAACTTTCAAAGACCCCAATTGAAACATACATATCAGACATTGGAGAGACTTGATCCTTCGAAAGAAATCAATATTTTCCTTACCTGGTGCAACAGGTTTCTTGGGTACTTTCATTGCCGAAGGAACTATTACAGCGTTCTGAACT
>ST166
AATCCCCAAACCATTTGTATCCATACTGGAATTGGGTTTTTGGATCATATGCTACACGCATTAGCCAAACATTCAGGGTGGTCCCTCATTGTTGAGTGCATTGGTGATTTTACATATTGACGACCATCACACAATGCGAAGACTGTGGGCATTGCATTGGGTGAGGGCGTTTCACGAGGCGCTTACGGCCCACGGTCCCATCAGAGGTGTCAAGAGATTTGGCTATGCCTTATGCACCATTGGATGAGGCCCTAAGTAGGGCTGTTGTTGATTTAAGTAATTCGCCCGTTTGCCGTTGTAGAACTAGGTTTGAAAAAGAGAAAAGATTGGCGACTTGAGCTGTGAGATGATTCCCCATGTTTTAGAGGAGTTTTGCAACTTCTGCAAGACCTCACTATGCATGTTGATTGGTAACTTTGCCAGCTGACAAGCTACTCGGTCTCTCTCCCTTGAAGAGCGAGATCGTCAAGGGGACGGACATTTTGATTGTTAGAGAGTTGGTTGGAGGTATCTACTTTGGGGAGAGAGAGGAGGACACGGGAAAATGGTAGAGCGTGGGATACTGAGGCGTACTCGGTTGAGGAAGTTACTAGAATCACTAGAATGGCGGCATTTCTAGCGTTACAGAACGATCCGCCATTACCCGGTATGGTCTATTGATAAGGCCAACGTTTTGGCATCGTCCCGATTATGGAGGGAAAACCGTTGAACCATGTCATGGCAACGGAATTCCCGCAATTGACTTCTACAGCATCAGTTGGTCGACAGTGCGGCTATGATTTTAGTCAAGTCTCCAACGAAGCTCAACGGAATCATGATCACCTCCAACATGTTTGGCGACATTTTGTCCGACGAGGCCAGCGTTATTCCCGGTTCCTTGGGCCTCCTACCTTCCGCGTCTCTTTGCTTCTCTACCAGACCACAAACAAAGCCTTTGGTCTCTACGAACCATGTCATGGCCTCTGCCCCAGACCTTGCCCCAGAACAAGGTGAATCCAGTTGCCACCATTTTGTCGGCAGCAATGATGCTCAAGCTCTCGCTTCATTTGAGTGGGTCACGCTGGACCTTGAGTCTAAGACGGGATTTAGACCAATTACACGAATTGGCCTTTATGATCATTATGTCTGAAGATCATGATGCTGTATTCAGGTTTGCATACTCTAAGTTCTTTTTTCAATTGGGCGGTTAGAAACCACCAGGATGGGTAAAGGAATGGAATGTTGGCTGTCCGTGTCAAAGAAACAGGGAGACCTAGTTGCTTTTATCAGCGGTGTACCATGTGATTTAACTGTTAGAAAAAATACTGTAAAATCTGTTGAAATCAACTTCTTGTGTGTTCATAAGCAGTTAAGATCTAAGGAGACTGGCGCCATTGCTGATCAAGGAAGTCACTAGAAGGGTCAACTTACATAACATTTGGCAGGCTTTGTATACATCCGGTACGGTTTTACCAAAGCCTGTGACTACATGTAGGTACGGCCACAGACCATTGAATTGGGCCCAAACTTTTTGAAGTGGGCTTTAGTTCCCTAACCAACCTGGTGAAACTAAGGCTAGTATGGTTGCTAAACTAAGTCTCGGGAAGTGAAATAATGAGGAATATTGATGAGGGTAGGGCCAGAGTGGTTCGAAATATCAGTAAATCAAAGTCACTGAAAAATGGGCCTTTCCTTGTTGGTGTTTTCCGTAATCAACCTTTAGAAGACGTTATCTAAAGCTAGCAAAGAGCCTTAATTTTGGATTTTGTACAGTTTACATGGTTCTGAAAACGTGGATGATTATTCTAGGCCAACTTGATATCTCCCGTTATTTCAAAGGTTCTGTTCTTAATAAACCTGGGAATAGAGAATGCACTAATGACCCATAAGTTCATCATTCCATTATTAGATTCCGAAGTGGGCCGGAGAGGGGAAATTGATTGACTGGGATGATGCAAGTTCGTTTTGGGGGACAAGATGAAAGGGAGATACATTTTTAGCAGGTGGGAAACAAATGCCATTATGCTCAATATTTTAGGGTCTGATAGTGCCAAATGGCGAACTTGAACTTTGTAGGAAGAGCACTTGAAACTACAAGCGGCTTCTGTCTATCTTTACGGGAAGTCAACTAGACCAAAGAGAAAAATGGGTCATGTTAACATTGTTTCGGGTTCTATGTCTGATTGTGAAACGTAAACTTGCATACATTTGAGGGCTCTGGTGGCCTTCCGATAACAAAATCAACAGAAAATGCGGTTTCAGGCACCTCTAAAGCTCCATTAGTGGGTGTTATAATGGGTTCAGATTCGGATTTACCTGTCATGTCCTGCTGGTTGTAATTATCTTAAAGAAGTTTGGTGTTCCGTTTGAAAGGTCACCATTGTGTCAGCACATAGAACCCCACAAAGGATGGCCAAGTATGCGATTGAGGCACCGAGGAGAGGGGTTAAGATGTATAATTGCCGGTGCTGGCGGTGCTGCTCATTTAAAAGATTAGAGACTTATGGATCACTGTTTTGCCAAACAGGCCTTCCACCTTATTCACCCAGACGGACTCATTCTTTGACTTGGGAGGTCATTCTATTTTAGCAACTAGAATGATTTTTGAATTGAGAAAAAAACTATTCATTGATGTTCCATTAGGGACTATTTTCAAGCACCCAACCATTTCATCATTTGCTTCAGCAGTTCAAAGGTTATCAAACCATGGAAAGATGGTTCTGAAACAGCGGAAAATGATGCCGTAGGAAAATGAAAACGCCTCAAAGATTGATTATTATGAAGACGCGGTTAAACTTTCAAAGACCCCAATTGAAACATACATATCAGACATTGGAGAGACTTGATCCTTCGAAAGAAATCAATATTTTCCTTACCTGGTGCAACAGGTTTCTTGGGTACTTTCATTGCCGAAGGAACTATTACAGCGTTCTGAACT
>ST167
AATCCCCAAACCATTTGTATCCATACTGGAATTGGGTTTTTGGATCATATGCTACACGCATTAGCCAAACATTCAGGGTGGTCCCTCATTGTTGAGTGCATTGGTGATTTTACATATTGACGACCATCACACAATGCGAAGACTGTGGGCATTGCATTGGGTGAGGGCGTTTCACGAGGCGCTTACGGCCCACGGTCCCATCAGAGGTGTCAAGAGATTTGGCTATGCCTTATGCACCATTGGATGAGGCCCTAAGTAGGGCTGTTGTTGATTTAAGTAATTCGCCCGTTTGCCGTTGTAGAACTAGGTTTGAAAAAGAGAAAAGATTGGCGACTTGAGCTGTGAGATGATTCCCCATGTTTTAGAGGAGTTTTGCAACTTCTGCAAGACCTCACTATGCATGTTGATTGGTAACTTTGCCAGCCGACAAGCTACTCGGTCTCTCTCCCTTGAAGAGCGAGATCGTCAAGGGGACGGACATTTTGATTGTTAGAGAGTTGGTTGGAGGTATCTACTTTGGGGAGAGAGAGGAGGACACGGGAAAGTGGTAGAGCGTGGGATACTGAGGCGTACTCGGTTGAGGAAGTTACTAGAATCACTAGAATGGCGGCATTTCTAGCGTTACAGAACGATCCGCCATTACCCGGTATGGTCTATTGATAAGGCCAACGTTTTGGCATCGTCCCGATTATGGAGGGAAAACCGTTGAACCATGTCATGGCAACGGAATTCCCGCAATTGACTTCTACAGCATCAGTTGGTCGACAGTGCGGCTATGATTTTAGTCAAGTCTCCAACGAAGCTCAACGGAATCATGATCACCTCCAACATGTTTGGCGACATTTTGTCCGACGAGGCCAGCGTTATTCCCGGTTCCTTGGGCCTCCTACCTTCCGCGTCTCTTTGCTTCTCTACCAGACCACAAACAAAGCCTTTGGTCTCTACGAACCATGTCATGGCCTCTGCCCCAGACCTTGCCCCAGAACAAGGTGAATCCAGTTGCCACCATTTTGTCGGCAGCAATGATGCTCAAGCTCTCGCTTCATTTGAGTGGGTCACGCTGGACCTTGAGTCTAAGACGGGATTTAGACCAATTACACGAATTGGCCTTTATGATCATTATGTCTGAAGATCATGATGCTGTATTCAGGTTTGCATACTCTAAGTTCTTTTTTCAATTGGGCGGTTAGAAACCACCAGGATGGGTAAAGGAATGGAATGTTGGCCGTCCGTGTCAAAGAAACAGGGAGACCTAGTTGCTTTTATCAGCGGTGTACCATGTGATTTAACTGTTAGAAAAAATACTGTAAAATCTGTTGAAATCAACTTCTTGTGTGTTCATAAGCAGTTAAGATCTAAGGAGACTGGCGCCATTGCTGATCAAGGAAGTCACTAGAAGGGTCAACTTACATAACATTTGGCAGGCTTTGTATACATCCGGTACGGTTTTACCAAAGCCTGTGACTACATGTAGGTACGGCCACAGACCATTGAATTGGGCCCAAACTTTTTGAAGTGGGCTTTAGTTCCCTAACCAACGTGGTGAAACTAAGGCTAGTATGGTTGCTAAACTAAGTCTCGGGAAGTGAAATAATGAGGAATATTGATGAGGGTAGGGCCAGAGTGGTTCGAAATATCAGTAAATCAAAGTCACTGAAAAATGGGCCTTTCCTTGTTGGTGTTTTCCGTAATCAACCTTTAGAAGACGTTATCTAAAGCTAGCAAAGAGCCTTAATTTTGGATTTTGTACAGTTTACATGGTTCTGAAAACGTGGATGATTATTCTAGGCCAACTTGATATCTCCCGTTATTTCAAAGGTTCTGTTCTTAATAAACCTGGGAATAGAGAATGCACTAATGACCCATAAGTTCATCATTCCATTATTAGATTCCGAAGTGGGCCGGAGAGGGGAAATTGATTGACTGGGATGATGCAAGTTCGTTTTGGGGGACAAGATGAAAGGGAGATACATTTTTAGCAGGTGGGAAACAAATGCCATTATGCTCAATATTTTAGGGTCTGATAGTGCCAAATGGCGAACTTGAACTTTGTAGGAAGAGCACTTGAAACTACAAGCGGCTTCTGTCTATCTTTACGGGAAGTCAACTAGACCAAAGAGAAAAATGGGTCATGTTAACATTGTTTCGGGTTCTATGTCTGATTGTGAAACGTAAACTTGCATACATTTGAGGGCTCTGGTGGCCTTCCGATAACAAAATCAACAGAAAATGCGGTTTCAGGCACCTCTAAAGCTCCATTAGTGGGTGTTATAATGGGTTCAGATTCGGATTTACCTGTCATGTCCTGCTGGTTGTAATTATCTTAAAGAAGTTTGGTGTTCCGTTTGAAAGGTCACCATTGTGTCAGCACATAGAACCCCACAAAGGATGGCCAAGTATGCGATTGAGGCACCGAGGAGAGGAGTTAAGATGTATAATTGCCGGTGCTGGCGGTGCTGCTCATTTAAAAGATTAGAGACTTATGGATCACTGTTTTGCCAAACAGGCCTTCCACCTTATTCACCCAGACGGACTCATTCTTTGACTTGGGAGGTCATTCTATTTTAGCAACTAGAATGATTTTTGAATTGAGAAAAAAACTATTCATTGATGTTCCATTAGGGACTATTTTCAAGCACCCAACCATTTCATCATTTGCTTCAGCAGTTCAAAGGTTATCAAACGATGGAAGGATGGTTCTGAAACAGCGGAAAATGATGCCGTAGGAAAATGAAAACGCCTCAAAGATTGATTATTATGAAGACGCGGTTAAACTTTCAAAGACCCCAATTGAAACATACATATCAGACATTGGAGAGACTTGATCCTTCGAAAGAAATCAATATTTTCCTTACCTGGTGCAACAGGTTTCTTGGGTACTTTCATTGCCGAAGGAACTATTACAGCGTTCTGAACT
>ST168
AATCCCCAAACCATTTGTATCCATACTGGAATTGGGTTTTTGGATCATATGCTACACGCATTAGCCAAACATTCAGGGTGGTCCCTCATTGTTGAGTGCATTGGTGATTTTACATATTGACGACCATCACACAATGCGAAGACTGTGGGCATTGCATTGGGTGAGGGCGTTTCACGAGGCGCTTACGGCCCACGGTCCCATCAGAGGTGTCAAGAGATTTGGCTATGCCTTATGCACCATTGGATGAGGCCCTAAGTAGGGCTGTTGTTGATTTAAGTAATTCGCCCGTTTGCCGTTGTAGAACTAGGTTTGAAAAAGAGAAAAGATTGGCGACTTGAGCTGTGAGATGATTCCCCATGTTTTAGAGGAGTTTTGCAACTTCTGCAAGACCTCACTATGCATGTTGATTGGTAACTTTGCCAGCCGACAAGCTACTCGGTCTCTCTCCCTTGAAGAGCGAGATCGTCAAGGGGACGGACATTTTGATTGTTAGAGAGTTGGTTGGAGGTATCTACTTTGGGGAGAGAGAGGAGGACACGGGAAAGTGGTAGAGCGTGGGATACTGAGGCGTACTCGGTTGAGGAAGTTACTAGAATCACTAGAATGGCGGCATTTCTAGCGTTACAGAACGATCCGCCATTACCCGGTATGGTCTATTGATAAGGCCAACGTTTTGGCATCGTCCCGATTATGGAGGGAAAACCGTTGAACCATGTCATGGCAACGGAATTCCCGCAATTGACTTCTACAGCATCAGTTGGTCGACAGTGCGGCTATGATTTTAGTCAAGTCTCCAACGAAGCTCAACGGAATCATGATCACCTCCAACATGTTTGGCGACATTTTGTCCGACGAGGCCAGCGTTATTCCCGGTTCCTTGGGCCTCCTACCTTCCGCGTCTCTTTGCTTCTCTACCAGACCACAAACAAAGCCTTTGGTCTCTACGAACCATGTCATGGCCTCTGCCCCAGACCTTGCCCCAGAACAAGGTGAATCCAGTTGCCACCATTTTGTCGGCAGCAATGATGCTCAAGCTCTCGCTTCATTTGAGTGGGTCACGCTGGACCTTGAGTCTAAGACGGGATTTAGACCAATTACACGAATTGGCCTTTATGATCATTATGTCTGAAGATCATGATGCTGTATTCAGGTTTGCATACTCTAAGTTCTTTTTTCAATTGGGCGGTTAGAAACCACCAGGATGGGTAAAGGAATGGAATGTTGGCCGTCCGTGTCAAAGAAACAGGGAGACCTAGTTGCTTTTATCAGCGGTGTACCATGTGATTTAACTGTTAGAAAAAATACTGTAAAATCTGTTGAAATCAACTTCTTGTGTGTTCATAAGCAGTTAAGATCTAAGGAGACTGGCGCCATTGCTGATCAAGGAAGTCACTAGAAGGGTCAACTTACATAACATTTGGCAGGCTTTGTATACATCCGGTACGGTTTTACCAAAGCCTGTGACTACATGTAGGTACGGCCACAGACCATTGAATTGGGCCCAAACTTTTTGAAGTGGGCTTTAGTTCCCTAACCAACGTGGTGAAACTAAGGCTAGTATGGTTGCTAAACTAAGTCTCGGGAAGTGAAATAATGAGGAATATTGATGAGGGTAGGGCCAGAGTGGTTCGAAATATCAGTAAATCAAAGTCACTGAAAAATGGGCCTTTCCTTGTTGGTGTTTTCCGTAATCAACCTTTAGAAGACGTTATCTAAAGCTAGCAAAGAGCCTTAATTTTGGATTTTGTACAGTTTACATGGTTCTGAAAACGTGGATGATTATTCTAGGCCAACTTGATATCTCCCGTTATTTCAAAGGTTCTGTTCTTAATAAACCTGGGAATAGAGAATGCACTAATGACCCATAAGTTCATCATTCCATTATTAGATTCCGAAGTGGGCCGGAGAGGGGAAATTGATTGACTGGGATGATGCAAGTTCGTTTTGGGGGACAAGATGAAAGGGAGATACATTTTTAGCAGGTGGGAAACAAATGCCATTATGCTCAATATTTTAGGGTCTGATAGTGCCAAATGGCGAACTTGAACTTTGTAGGAAGAGCACTTGAAACTACAAGCGGCTTCTGTCTATCTTTACGGGAAGTCAACTAGACCAAAGAGAAAAATGGGTCATGTTAACATTGTTTCGGGTTCTATGTCTGATTGTGAAACGTAAACTTGCATACATTTGAGGGCTCTGGTGGCCTTCCGATAACAAAATCAACAGAAAATGCGGTTTCAGGCACCTCTAAAGCTCCATTAGTGGGTGTTATAATGGGTTCAGATTCGGATTTACCTGTCATGTCCTGCTGGTTGTAATTATCTTAAAGAAGTTTGGTGTTCCGTTTGAAAGGTCACCATTGTGTCAGCACATAGAACCCCACAAAGGATGGCCAAGTATGCGATTGAGGCACCGAGGAGAGGGGTTAAGATGTATAATTGCCGGTGCTGGCGGTGCTGCTCATTTAAAAGATTAGAGACTTATGGATCACTGTTTTGCCAAACAGGCCTTCCACCTTATTCACCCAGACGGACTCATTCTTTGACTTGGGAGGTCATTCTATTTTAGCAACTAGAATGATTTTTGAATTGAGAAAAAAACTATTCATTGATGTTCCATTAGGGACTATTTTCAAGCACCCAACCATTTCATCATTTGCTTCAGCAGTTCAAAGGTTATCAAACCATGGAAGGATGGTTCTGAAACAGCGGAAAATGATGCCGTAGGAAAATGAAAACGCCTCAAAGATTGATTATTATGAAGACGCGGTTAAACTTTCAAAGACCCCAATTGAAACATACATATCAGACATTGGAGAGACTTGATCCTTCGAAAGAAATCAATATTTTCCTTACCTGGTGCAACAGGTTTCTTGGGTACTTTCATTGCCGAAGGAACTATTACAGCGTTCTGAACT
>ST169
AATCCCCAAACCATTTGTATCCATACTGGAATTGGGTTTTTGGATCATATGCTACACGCATTAGCCAAACATTCAGGGTGGTCCCTCATTGTTGAGTGCATTGGTGATTTTACATATTGACGACCATCACACAATGCGAAGACTGTGGGCATTGCATTGGGTGAGGGCGTTTCACGAGGCGCTTACGGCCCACGGTCCCATCAGAGGTGTCAAGAGATTTGGCTATGCCCTATGCACCATTGGATGAGGCCCTAAGTAGGGCTGTTGTTGATTTAAGTAATTCGCCCGTTTGCCGTTGTAGAACTAGGTTTGAAAAAGAGAAAAGATTGGCGACTTGAGCTGTGAGATGATTCCCCATGTTTTAGAGGAGTTTTGCAACTTCTGCAAGACCTCACTATGCATGTTGATTGGTAACTTTGCCAGCCGACAAGCTACTCGGTCTCTCTCCCTTGAAGAGCGAGATCGTCAAGGGGACGGACATTTTGATTGTTAGAGAGTTGGTTGGAGGTATCTACTTTGGGGAGAGAGAGGAGGACACGGGAAAATGGTAGAGCGTGGGATACTGAGGCGTACTCGGTTGAGGAAGTTACTAGAATCACTAGAATGGCGGCATTTCTAGCGTTACAGAACGATCCGCCATTACCGGGTATGGTCTATTGATAAGGCCAACGTTTTGGCATCGTCCCGATTATGGAGGGAAAACCGTTGAACCATGTCATGGCAACGGAATTCCCGCAATTGACTTCTACAGCATCAGTTGGTCGACAGTGCGGCTATGATTTTAGTCAAGTCTCCAACGAAGCTCAACGGAATCATGATCACCTCCAACATGTTTGGCGACATTTTGTCCGACGAGGCCAGCGTTATTCCCGGTTCCTTGGGCCTCCTACCTTCCGCGTCTCTTTGCTTCTCTACCAGACCACAAACAAAGCCTTTGGTCTCTACGAACCATGTCATGGCCTCTGCCCCAGACCTTGCCCCAGAACAAGGTGAATCCAGTTGCCACCATTTTGTCGGCAGCAATGATGCTCAAGCTCTCGCTTCATTTGAGTGGGTCACGCTGGACCTTGAGTCTAAGACGGGATTTAGACCAATTACACGAATTAGCCTTTATGATCATTATGTCTGAAGATCATGATGCTGTATTCAGGTTTGCATACTCTAAGTTCTTTTTTCAATTGGGCGGTTAGAAACCACCAGGATGGGTAAAGGAATGGAATGTTGGCTGTCCGTGTCAAAGAAACAGGGAGACCTAGTTGCTTTTATCAGCGGTGTACCATGTGATTTAACTGTTAGAAAAAATACTGTAAAATCTGTTGAAATCAACTTCTTGTGTGTTCATAAGCAGTTAAGATCTAAGGAGACTGGCGCCATTGCTGATCAAGGAAGTCACTAGAAGGGTCAACTTACATAACATTTGGCAGGCTTTGTATACATCCGGTACGGTTTTACCAAAGCCTGTGACTACATGTAGGTACGGCCACAGACCATTGAATTGGGCCCAAACTTTTTGAAGTGGGCTTTAGTTCCCTAACCAACCTGGTGAAACTAAGGCTAGTATGGTTGCTAAACTAAGTCTCGGGAAGTGAAATAATGAGGAATATTGATGAGGGTAGGGCCAGAGTGGTTCGAAATATCAGTAAATCAAAGTCACTGAAAAATGGGCCTTTCCTTGTTGGTGTTTTCCGTAATCAACCTTTAGAAGACGTTATCTAAAGCTAGCAAAGAGCCTTAATTTTGGATTTTGTACAGTTTACATGGTTCTGAAAACGTGGATGATTATTCTAGGCCAACTTGATATCTCCCGTTATTTCAAAGGTTCTGTTCTTAATAAACCTGGGAATAGAGAATGCACTAATGACCCATAAGTTCATCATTCCATTATTAGATTCCGAAGTGGGCCGGAGAGGGGAAATTGATTGACTGGGATGATGCAAGTTCGTTTTGGGGGACAAGATGAAAGGGAGATACATTTTTAGCAGGTGGGAAACAAATGCCATTATGCTCAATATTTTAGGGTCTGATAGTGCCAAATGGCGAACTTGAACTTTGTAGGAAGAGCACTTGAAACTACAAGCGGCTTCTGTCTATCTTTACGGGAAGTCAACTAGACCAAAGAGAAAAATGGGTCATGTTAACATTGTTTCGGGTTCTATGTCTGATTGTGAAACGTAAACTTGCATACATTTGAGGGCTCTGGTGGCCTTCCGATAACAAAATCAACAGAAAATGCGGTTTCAGGCACCTCTAAAGCTCCATTAGTGGGTGTTATAATGGGTTCAGATTCGGATTTACCTGTCATGTCCTGCTGGTTGTAATTATCTTAAAGAAGTTTGGTGTTCCGTTTGAAAGGTCACCATTGTGTCAGCACATAGAACCCCACAAAGGATGGCCAAGTATGCGATTGAGGCACCGAGGAGAGGGGTTAAGATGTATAATTGCCGGTGCTGGCGGTGCTGCTCATTTAAAAGATTAGAGACTTATGGATCACTGTTTTGCCAAACAGGCCTTCCACCTTATTCACCCAGACGGACTCATTCTTTGACTTGGGAGGTCATTCTATTTTAGCAACTAGAATGATTTTTGAATTGAGAAAAAAACTATTCATTGATGTTCCATTAGGGACTATTTTCAAGCACCCAACCATTTCATCATTTGCTTCAGCAGTTCAAAGGTTATCAAACCATGGAAAGATGGTTCTGAAACAGCGGAAAATGATGCCGTAGGAAAATGAAAACGCCTCAAAGATTGATTATTATGAAGACGCGGTTAAACTTTCAAAGACCCCAATTGAAACATACATATCAGACATTGGAGAGACTTGATCCTTCGAAAGAAATCAATATTTTCCTTACCTGGTGCAACAGGTTTCTTGGGTACTTTCATTGTTGAAGGAACTATTACAGCGTTCTGAACT
>ST17
AATCCCCAAACCATTTGTATCCATACTGGAATTGGGTTTTTGGATCATATGCTACACGCATTAGCCAAACATTCAGGGTGGTCCCTCATTGTTGAGTGCATTGGTGATTTTACATATTGACGACCATCACACAATGCGAAGACTGTGGGCATTGCATTGGGTGAGGGCGTTTCACGAGGCGCTTACGGCCCACGGTCCCATCAGAGGTGTCAAGAGATTTGGCTATGCCTTATGCACCATTGGATGAGGCCCTAAGTAGGGCTGTTGTTGATTTAAGTAATTCGCCCGTTTGCCGTTGTAGAACTAGGTTTGAAAAAGAGAAAAGATTGGCGACTTGAGCTGTGAGATGATTCCCCATGTTTTAGAGGAGTTTTGCAACTTCTGCAAGACCTCACTATGCATGTTGATTGGTAACTTTGCCAGCCGACAAGCTACTCGGTCTCTCTCCCTTGAAGAGCGAGATCGTCAAGGGGACGGACATTTTGATTGTTAGAGAGTTGGTTGGAGGTATCTACTTTGGGGAGAGAGAGGAGGACACGGGAAAGTGGTAGAGCGTGGGATACTGAGGCGTACTCGGTTGAGGAAGTTACTAGAATCACTAGAATGGCGGCATTTCTAGCGTTACAGAACGATCCGCCATTACCCGGTATGGTCTATTGATAAGGCCAACGTTTTGGCATCGTCCCGATTATGGAGGGAAAACCGTTGAACCATGTCATGGCAACGGAATTCCCGCAATTGACTTCTACAGCATCAGTTGGTCGACAGTGCGGCTATGATTTTAGTCAAGTCTCCAACGAAGCTCAACGGAATCATGATCACCTCCAACATGTTTGGCGACATTTTGTCCGACGAGGCCAGCGTTATTCCCGGTTCCTTGGGCCTCCTACCTTCCGCGTCTCTTTGCTTCTCTACCAGACCACAAACAAAGCCTTTGGTCTCTACGAACCATGTCATGGCCTCTGCCCCAGACCTTGCCCCAGAACAAGGTGAATCCAGTTGCCACCATTTTGTCGGCAGCAATGATGCTCAAGCTCTCGCTTCATTTGAGTGGGTCACGCTGGACCTTGAGTCTAAGACGGGATTTAGACCAATTACACGAATTGGCCTTTATGATCATTATGTCTGAAGATCATGATGCTGTATTCAGGTTTGCATACTCTAAGTTCTTTTTTCAATTGGGCGGTTAGAAACCACCAGGATGGGTAAAGGAATGGAATGTTGGCCGTCCGTGTCAAAGAAACAGGGAGACCTAGTTGCTTTTATCAGCGGTGTACCATGTGATTTAACTGTTAGAAAAAATACTGTAAAATCTGTTGAAATCAACTTCTTGTGTGTTCATAAGCAGTTAAGATCTAAGGAGACTGGCGCCATTGCTGATCAAGGAAGTCACTAGAAGGGTCAACTTACATAACATTTGGCAGGCTTTGTATACATCCGGTACGGTTTTACCAAAGCCTGTGACTACATGTAGGTACGGCCACAGACCATTGAATTGGGCCCAAACTTTTTGAAGTGGGCTTTAGTTCCCTAACCAACGTGGTGAAACTAAGGCTAGTATGGTTGCTAAACTAAGTCTCGGGAAGTGAAATAATGAGGAATATTGATGAGGGTAGGGCCAGAGTGGTTCGAAATATCAGTAAATCAAAGTCACTGAAAAATGGGCCTTTCCTTGTTGGTGTTTTCCGTAATCAACCTTTAGAAGACGTTATCTAAAGCTAGCAAAGAGCCTTAATTTTGGATTTTGTACAGTTTACATGGTTCTGAAAACGTGGATGATTATTCTAGGCCAACTTGATATCTCCCGTTATTTCAAAGGTTCTGTTCTTAATAAACCTGAGAATAGAGAATGCACTAATGACCCATAAGTTCATCATTCCATTATTAGATTCCGAAGTGGGCCGGAGAGGGGAAATTGATTGACTGGGATGATGCAAGTTCGTTTTGGGGGACAAGATGAAAGGGAGATACATTTTTAGCAGGTGGGAAACAAATGCCATTATGCTCAATATTTTAGGGTCTGATAGTGCCAAATGGCGAACTTGAACTTTGTAGGAAGAGCACTTGAAACTACAAGCGGCTTCTGTCTATCTTTACGGGAAGTCAACTAGACCAAAGAGAAAAATGGGTCATGTTAACATTGTTTCGGGTTCTATGTCTGATTGTGAAACGTAAACTTGCATACATTTGAGGGCTCTGGTGGCCTTCCGATAACAAAATCAACAGAAAATGCGGTTTCAGGCACCTCTAAAGCTCCATTAGTGGGTGTTATAATGGGTTCAGATTCGGATTTACCTGTCATGTCCTGCTGGTTGTAATTATCTTAAAGAAGTTTGGTGTTCCGTTTGAAAGGTCACCATTGTGTCAGCACATAGAACCCCACAAAGGATGGCCAAGTATGCGATTGAGGCACCGAGGAGAGGGGTTAAGATGTATAATTGCCGGTGCTGGCGGTGCTGCTCATTTAAAAGATTAGAGACTTATGGATCACTGTTTTGCCAAACAGGCCTTCCACCTTATTCACCCAGACGGACTCATTCTTTGACTTGGGAGGTCATTCTATTTTAGCAACTAGAATGATTTTTGAATTGAGAAAAAAACTATTCATTGATGTTCCATTAGGGACTATTTTCAAGCACCCAACCATTTCATCATTTGCTTCAGCAGTTCAAAGGTTATCAAACCATGGAAGGATGGTTCTGAAACAGCGGAAAATGATGCCGTAGGAAAATGAAAACGCCTCAAAGATTGATTATTATGAAGACGCGGTTAAACTTTCAAAGACCCCAATTGAAACATACATATCAGACATTGGAGAGACTTGATCCTTCGAAAGAAATCAATATTTTCCTTACCTGGTGCAACAGGTTTCTTGGGTACTTTCATTGCTGAAGGAACTATTACAGCGTTCTGAACT
>ST170
AATCCCCAAACCATTTGTATCCATACTGGAATTGGGTTTTTGGATCATATGCTACACGCATTAGCCAAACATTCAGGGTGGTCCCTCATTGTTGAGTGCATTGGTGATTTTACATATTGACGACCATCACACAATGCGAAGACTGTGGGCATTGCATTGGGTGAGGGCGTTTCACGAGGCGCTTACGGCCCACGGTCCCATCAGAGGTGTCAAGAGATTTGGCTATGCCTTATGCACCATTGGATGAGGCCCTAAGTAGGGCTGTTGTTGATTTAAGTAATTCGCCCGTTTGCCGTTGTAGAACTAGGTTTGAAAAAGAGAAAAGATTGGCGACTTGAGCTGTGAGATGATTCCCCATGTTTTAGAGGAGTTTTGCAACTTCTGCAAGACCTCACTATGCATGTTGATTGGTAACTTTGCCAGATGACAAGCTACTCGGTCTCTCTCCCTTGAAGAGCGAGATCGTCAAGGGGACGGACATTTTGATTGTTAGAGAGTTGGTTGGAGGTATCTACTTTGGGGAGAGAGAGGAGGACACGGGAAAGTGGTAGAGCGTGGGATACTGAGGCGTACTCGGTTGAGGAAGTTACTAGAATCACTAGAATGGCGGCATTTCTAGCGTTACAGAACGATCCGCCATTACCCGGTATGGTCTATTGATAAGGCCAACGTTTTGGCATCGTCCCGATTATGGAGGGAAAACCGTTGAACCATGTCATGGCAACGGAATTCCCGCAATTGACTTCTACAGCATCAGTTGGTCGACAGTGCGGCTATGATTTTAGTCAAGTCTCCAACGAAGCTCAACGGAATCATGATCACCTCCAACATGTTTGGCGACATTTTGTCCGACGAGGCCAGCGTTATTCCCGGTTCCTTGGGCCTCCTACCTTCCGCGTCTCTTTGCTTCTCTACCAGACCACAAACAAAGCCTTTGGTCTCTACGAACCATGTCATGGCCTCTGCCCCAGACCTTGCCCCAGAACAAGGTGAATCCAGTTGCCACCATTTTGTCGGCAGCAATGATGCTCAAGCTCTCGCTTCATTTGAGTGGGTCACGCTGGACCTTGAGTCTAAGACGGGATTTAGACCAATTACACGAATTGGCCTTTATGATCATTATGTCTGAAGATCATGATGCTGTATTCAGGTTTGCATACTCTAAGTTCTTTTTTCAATTGGGCGGTTAGAAACCACCAGGATGGGTAAAGGAATGGAATGTTGGCTGTCCGTGTCAAAGAAACAGGGAGACCTAGTTGCTTTTATCAGCGGTGTACCATGTGATTTAACTGTTAGAAAAAATACTGTAAAATCTGTTGAAATCAACTTCTTGTGTGTTCATAAGCAGTTAAGATCTAAGGAGACTGGCGCCATTGCTGATCAAGGAAGTCACTAGAAGGGTCAACTTACATAACATTTGGCAGGCTTTGTATACATCCGGTACGGTTTTACCAAAGCCTGTGACTACATGTAGGTACGGCCACAGACCATTGAATTGGGCCCAAACTTTTTGAAGTGGGCTTTAGTTCCCTAACCAACCTGGTGAAACTAAGGCTAGTATGGTTGCTAAACTAAGTCTCGGGAAGTGAAATAATGAGGAATATTGATGAGGGTAGGGCCAGAGTGGTTCGAAATATCAGTAAATCAAAGTCACTGAAAAATGGGCCTTTCCTTGTTGGTGTTTTCCGTAATCAACCTTTAGAAGACGTTATCTAAAGCTAGCAAAGAGCCTTAATTTTGGATTTTGTACAGTTTACATGGTTCTGAAAACGTGGATGATTATTCTAGGCCAACTTGATATCTCCCGTTATTTCAAAGGTTCTGTTCTTAATAAACCTGGGAATAGAGAATGCACTAATGACCCATAAGTTCATCATTCCATTATTAGATTCCGAAGTGGGCCGGAGAGGGGAAATTGATTGACTGGGATGATGCAAGTTCGTTTTGGGGGACAAGATGAAAGGGAGATACATTTTTAGCAGGTGGGAAACAAATGCCATTATGCTCAATATTTTAGGGTCTGATAGTGCCAAATGGCGAACTTGAACTTTGTAGGAAGAGCACTTGAAACTACAAGCGGCTTCTGTCTATCTTTACGGGAAGTCAACTAGACCAAAGAGAAAAATGGGTCATGTTAACATTGTTTCGGGTTCTATGTCTGATTGTGAAACGTAAACTTGCATACATTTGAGGGCTCTGGTGGCCTTCCGATAACAAAATCAACAGAAAATGCGGTTTCAGGCACCTCTAAAGCTCCATTAGTGGGTGTTATAATGGGTTCAGATTCGGATTTACCTGTCATGTCCTGCTGGTTGTAATTATCTTAAAGAAGTTTGGTGTTCCGTTTGAAAGGTCACCATTGTGTCAGCACATAGAACCCCACAAAGGATGGCCAAGTATGCGATTGAGGCACCGAGGAGAGGGGTTAAGATGTATAATTGCCGGTGCTGGCGGTGCTGCTCATTTAAAAGATTAGAGACTTATGGATCACTGTTTTGCCAAACAGGCCTTCCACCTTATTCACCCAGACGGACTCATTCTTTGACTTGGGAGGTCATTCTATTTTAGCAACTAGAATGATTTTTGAATTGAGAAAAAAACTATTCATTGATGTTCCATTAGGGACTATTTTCAAGCACCCAACCATTTCATCATTTGCTTCAGCAGTTCAAAGGTTATCAAACCATGGAAAGATGGTTCTGAAACAGCGGAAAATGATGCCGTAGGAAAATGAAAACGCCTCAAAGATTGATTATTATGAAGACGCGGTTAAACTTTCAAAGACCCCAATTGAAACATACATATCAGACATTGGAGAGACTTGATCCTTCGAAAGAAATCAATATTTTCCTTACCTGGTGCAACAGGTTTCTTGGGTACTTTCATTGCCGAAGGAACTATTACAGCGTTCTGAACT
>ST171
AATCCCCAAACCATTTGTATCCATACTGGAATTGGGTTTTTGGATCATATGCTACACGCATTAGCCAAACATTCAGGGTGGTCCCTCATTGTTGAGTGCATTGGTGATTTTACATATTGACGACCATCACACAATGCGAAGACCGTGGGCATTGCATTGGGTGAGGGCGTTTCACGAGGCGCTTACGGCCCACGGTCCCATCAGAGGTGTCAAGAGATTTGGCTATGCCCTATGCACCATTGGATGAGGCCCTAAGTAGGGCTGTTGTTGATTTAAGTAATTCGCCCGTTTGCCGTTGTAGAACTAGGTTTGAAAAAGAGAAAAGATTGGCGACTTGAGCTGTGAGATGATTCCCCATGTTTTAGAGGAGTTTTGCAACTTCTGCAAGACGTCACTATGCATGTTGATTGGTAACTTTGCCAGCCGACAAGCTACTCGGTCTCTCTCCCTTGAAGAGCGAGATCGTCAAGGGGACGGACATTTTGATTGTTAGAGAGTTGGTTGGAGGTATCTACTTTGGGGAGAGAGAGGAGGACACGGGAAGGTGGTAGAGCGTGGGATACTGAGGCGTACTCGGTTGAGGAAGTTACTAGAATCACTAGAATGGCGGCATTTCTAGCGTTACAGAACGATCCGCCATTACCCCGTATGGTCTATTGATAAGGCCAACGTTTTGGCATCGTCCCGATTATGGAGGGAAAACCGTTGAACCATGTCATGGCAACGGAATTCCCGCAATTGACTTCTACAGCATCAGTTGGTCGACAGTGCGGCTATGATTTTAGTCAAGTCTCCAACGAAGCTCAACGGAATCATGATCACCTCCAACATGTTTGGCGACATTTTGTCCGACGAGGCCAGCGTTATTCCCGGTTCCTTGGGCCTCCTACCTTCCGCGTCTCTTTGCTTCTCTACCAGACCACAAACAAAGCCTTTGGTCTCTACGAACCATGTCATGGCCTCTGCCCCAGACCTTGCCCCAGAACAAGGTGAATCCAGTTGCCACCATTTTGTCGGCAGCAATGATGCTCAAGCTCTCGCTTCATTTGAGTGGGTCACGCTGGACCTTGAGTCTAAGACGGGATTTAGACCAATTACACGAATTGGCCTTTATGATCATTATGTCTGAAGATCATGATGCTGTATTCAGGTTTGCATACTCTAAGTTCTTTTTTCAATTGGGCGGTTAGAAACCACCAGGATGGGTAAAGGAATGGAATGTTGGCCGTCCGTGTCAAAGAAACAGGGAGACCTAGTTGCTTTTATCAGCGGTGTACCATGTGATTTAACTGTTAGAAAAAATACTGTAAAATCTGTTGAAATCAACTTCTTGTGTGTTCATAAGCAGTTAAGATCTAAGGAGACTGGCGCCATTGCTGATCAAGGAAGTCACTAGAAGGGTCAACTTACATAACATTTGGCAGGCTTTGTATACATCCGGTACGGTTTTACCAAAGCCTGTGACTACATGTAGGTACGGCCACAGACCATTGAATTGGGCCCAAACTTTTTGAAGTGGGCTTTAGTTCCCTAACCAACCTGGTGAAACTAAGGCTAGTATGGTTGCTAAACTAAGTCTCGGGAAGTGAAATAATGAGGAATATTGATGAGGGTAGGGCCAGAGTGGTTCGAAATATCAGTAAATCAAAGTCACTGAAAAATGGGCCTTTCCTTGTTGGTGTTTTCCGTAATCAACCTTTAGAAGACGTTATCTAAAGCTAGCAAAGAGCCTTAATTTTGGATTTTGTACAGTTTACATGGTTCTGAAAACGTGGATGATTATTCTAGGCCAACTTGATATCTCCCGTTATTTCAAAGGTTCTGTTCTTAATAAACCTGGGAATAGAGAATGCACTAATGACCCATAAGTTCATCATTCCATTATTAGATTCCGAAGTGGGCCGGAGAGGGGAAATTGATTGACTGGGATGATGCAAGTTCGTTTTGGGGGACAAGATGAAAGGGAGATACATTTTTAGCAGGTGGGAAACAAATGCCATTATGCTCAATATTTTAGGGTCTGATAATGCCAAATGGCGAACTTGAACTTTGTAGGAAGAGCACTTGAAACTACAAGCGGCTTCTGTCTATCTTTACGGGAAGTCAACTAGACCAAAGAGAAAAATGGGTCATGTTAACATTGTTTCGGGTTCTATGTCTGATTGTGAAACGTAAACTTGCATACATTTGAGGGCTCTGGTGGCCTTCCGATAACAAAATCAACAGAAAATGCGGTTTCAGGCACCTCTAAAGCTCCATTAGTGGGTGTTATAATGGGTTCAGATTCGGATTTACCTGTCATGTCCTGCTGGTTGTAATTATCTTAAAGAAGTTTGGTGTTCCGTTTGAAAGGTCACCATTGTGTCAGCACATAGAACCCCACAAAGGATGGCCAAGTATGCGATTGAGGCACCGAGGAGAGGGGTTAAGATGTATAATTGCCGGTGCTGGCGGTGCTGCTCATTTAAAAGATTAGAGACTTATGGATCACTGTTTTGCCAAACAGGCCTTCCACCCTATTCACCCAGAGGGACTCATTCTTTGACTTGGGAGGTCATTCTATTTTAGCAACTAGAATGATTTTTGAATTGAGAAAAAAACTATTCATTGATGTTCCATTAGGGACTATTTTCAAGCACCCAACCATTTCATCATTTGCTTCAGCAGTTCAAAGGTTATCAAACCATGGAAAGATGGTTCTGAAACAGCGGAAAATGATGCCGTAGGAAAATGAAAACGCCTCAAAGATTGATTATTATGAAGACGCGGTTAAACTTTCAAAGACCCCAATTGAAACATACATATCAGACATTGGAGAGACTTGATCCTTCGAAAGAAATCAATATTTTCCTTACCTGGTGCAACAGGTTTCTTGGGTACTTTCATTGCCGAAGGAACTATTACAGCGTTCTGAACT
>ST172
AATCCCCAAACCATTTGTATCCATACTGGAATTGGGTTTTTGGATCATATGCTACACGCATTAGCCAAACATTCAGGGTGGTCCCTCATTGTTGAGTGCATTGGTGATTTTACATATTGACGACCATCACACAATGCGAAGACCGTGGGCATTGCATTGGGTGAGGGCGTTTCACGAGGCGCTTACGGCCCACGGTCCCATCAGAGGTGTCAAGAGATTTGGCTATGCCCTATGCACCATTGGATGAGGCCCTAAGTAGGGCTGTTGTTGATTTAAGTAATTCGCCCGTTTGCCGTTGTAGAACTAGGTTTGAAAAAGAGAAAAGATTGGCGACTTGAGCTGTGAGATGATTCCCCATGTTTTAGAGGAGTTTTGCAACTTCTGCAAGACGTCACTATGCATGTTGATTGGTAACTTTGCCAGCCGACAAGCTACTCGGTCTCTCTCCCTTGAAGAGCGAGATCGTCAAGGGGACGGACATTTTGATTGTTAGAGAGTTGGTTGGAGGTATCTACTTTGGGGAGAGAGAGGAGGACACGGGAAGGTGGTAGAGCGTGGGATACTGAGGCGTACTCGGTTGAGGAAGTTACTAGAATCACTAGAATGGCGGCATTTCTAGCGTTACAGAACGATCCGCCATTACCCCGTATGGTCTATTGATAAGGCCAACGTTTTGGCATCGTCCCGATTATGGAGGGAAAACCGTTGAACCATGTCATGGCAACGGAATTCCCGCAATTGACTTCTACAGCATCAGTTGGTCGACAGTGCGGCTATGATTTTAGTCAAGTCTCCAACGAAGCTCAACGGAATCATGATCACCTCCAACATGTTTGGCGACATTTTGTCCGACGAGGCCAGCGTTATTCCCGGTTCCTTGGGCCTCCTACCTTCCGCGTCTCTTTGCTTCTCTACCAGACCACAAACAAAGCCTTTGGTCTCTACGAACCATGTCATGGCCTCTGCCCCAGACCTTGCCCCAGAACAAGGTGAATCCAGTTGCCACCATTTTGTCGGCAGCAATGATGCTCAAGCTCTCGCTTCATTTGAGTGGGTCACGCTGGACCTTGAGTCTAAGACGGGATTTAGACCAATTACACGAATTGGCCTTTATGATCATTATGTCTGAAGATCATGATGCTGTATTCAGGTTTGCATACTCTAAGTTCTTTTTTCAATTGGGCGGTTAGAAACCACCAGGATGGGTAAAGGAATGGAATGTTGGCCGTCCGTGTCAAAGAAACAGGGAGACCTAGTTGCTTTTATCAGCGGTGTACCATGTGATTTAACTGTTAGAAAAAATACTGTAAAATCTGTTGAAATCAACTTCTTGTGTGTTCATAAGCAGTTAAGATCTAAGGAGACTGGCGCCATTGCTGATCAAGGAAGTCACTAGAAGGGTCAACTTACATAACATTTGGCAGGCTTTGTATACATCCGGTACGGTTTTACCAAAGCCTGTGACTACATGTAGGTACGGCCACAGACCATTGAATTGGGCCCAAACTTTTTGAAGTGGGCTTTAGTTCCCTAACCAACCTGGTGAAACTAAGGCTAGTATGGTTGCTAAACTAAGTCTCGGGAAGTGAAATAATGAGGAATATTGATGAGGGTAGGGCCAGAGTGGTTCGAAATATCAGTAAATCAAAGTCACTGAAAAATGGGCCTTTCCTTGTTGGTGTTTTCCGTAATCAACCTTTAGAAGACGTTATCTAAAGCTAGCAAAGAGCCTTAATTTTGGATTTTGTACAGTTTACATGGTTCTGAAAACGTGGATGATTATTCTAGGCCAACTTGATATCTCCCGTTATTTCAAAGGTTCTGTTCTTAATAAACCTGGGAATAGAGAATGCACTAATGACCCATAAGTTCATCATTCCATTATTAGATTCCGAAGTGGGCCGGAGAGGGGAAATTGATTGACTGGGATGATGCAAGTTCGTTTTGGGGGACAAGATGAAAGGGAGATACATTTTTAGCAGGTGGGAAACAAATGCCATTATGCTCAATATTTTAGGGTCTGATAATGCCAAATGGCGAACTTGAACTTTGTAGGAAGAGCACTTGAAACTACAAGCGGCTTCTGTCTATCTTTACGGGAAGTCAACTAGACCAAAGAGAAAAATGGGTCATGTTAACATTGTTTCGGGTTCTATGTCTGATTGTGAAACGTAAACTTGCATACATTTGAGGGCTCTGGTGGCCTTCCGATAACAAAATCAACAGAAAATGCGGTTTCAGGCACCTCTAAAGCTCCATTAGTGGGTGTTATAATGGGTTCAGATTCGGATTTACCTGTCATGTCCTGCTGGTTGTAATTATCTTAAAGAAGTTTGGTGTTCCGTTTGAAAGGTCACCATTGTGTCAGCACATAGAACCCCACAAAGGATGGCCAAGTATGCGATTGAGGCACCGAGGAGAGGGGTTAAGATGTATAATTGCCGGTGCTGGCGGTGCTGCTCATTTAAAAGATTAGAGACTTATGGATCACTGTTTTGCCAAACAGGCCTTCCACCCTATTCACCCAGACGGACTCATTCTTTGACTTGGGAGGTCATTCTATTTTAGCAACTAGAATGATTTTTGAATTGAGAAAAAAACTATTCATTGATGTTCCATTAGGGACTATTTTCAAGCACCCAACCATTTCATCATTTGCTTCAGCAGTTCAAAGGTTATCAAACCATGGAAAGATGGTTCTGAAACAGCGGAAAATGATGCCGTAGGAAAATGAAAACGCCTCAAAGATTGATTATTATGAAGACGCGGTTAAACTTTCAAAGACCCCAATTGAAACATACATATCAGACATTGGAGAGACTTGATCCTTCGAAAGAAATCAATATTTTCCTTACCTGGTGCAACAGGTTTCTTGGGTACTTTCATTGCCGAAGGAACTATTACAGCGTTCTGAACT
>ST173
AATCCCCAAACCATTTGTATCCATACTGGAATTGGGTTTTTGGATCATATGCTACACGCATTAGCCAAACATTCAGGGTGGTCCCTCATTGTTGAGTGCATTGGTGATTTTACATATTGACGACCATCACACAATGCGAAGACTGTGGGCATTGCATTGGGTGAGGGCGTTTCACGAGGCGCTTACGGCCCACGGTCCCATCAGAGGTGTCAAGAGATTTGGCTATGCCTTATGCACCATTGGATGAGGCCCTAAGTAGGGCTGTTGTTGATTTAAGTAATTCGCCCGTTTGCCGTTGTAGAACTAGGTTTGAAAAAGAGAAAAGATTGGCGACTTGAGCTGTGAGATGATTCCCCATGTTTTAGAGGAGTTTTGCAACTTCTGCAAGACCTCACTATGCATGTTGATTGGTAACTTTGCCAGCTGACAAGCTACTCGGTCTCTCTCCCTTGAAGAGCGAGATCGTCAAGGGGACGGACATTTTGATTGTTAGAGAGTTGGTTGGAGGTATCTACTTTGGGGAGAGAGAGGAGGACACGGGAAAGTGGTAGAGCGTGGGATACTGAGGCGTACTCGGTTGAGGAAGTTACTAGAATCACTAGAATGGCGGCATTTCTAGCGTTACAGAACGATCCGCCATTACCCGGTATGGTCTATTGATAAGGCCAACGTTTTGGCATCGTCCCGATTATGGAGGGAAAACCGTTGAACCATGTCATGGCAACGGAATTCCCGCAATTGACTTCTACAGCATCAGTTGGTCGACAGTGCGGCTATGATTTTAGTCAAGTCTCCAACGAAGCTCAACGGAATCATGATCACCTCCAACATGTTTGGCGACATTTTGTCCGACGAGGCCAGCGTTATTCCCGGTTCCTTGGGCCTCCTACCTTCCGCGTCTCTTTGCTTCTCTACCAGACCACAAACAAAGCCTTTGGTCTCTACGAACCATGTCATGGCCTCTGCCCCAGACCTTGCCCCAGAACAAGGTGAATCCAGTTGCCACCATTTTGTCGGCAGCAATGATGCTCAAGCTCTCGCTTCATTTGAGTGGGTCACGCTGGACCTTGAGTCTAAGACGGGATTTAGACCAATTACACGAATTGGCCTTTATGATCATTATGTCTGAAGATCATGATGCTGTATTCAGGTTTGCATACTCTAAGTTCTTTTTTCAATTGGGCGGTTAGAAACCACCAGGATGGGTAAAGGAATGGAATGTTGGCTGTCCGTGTCAAAGAAACAGGGAGACCTAGTTGCTTTTATCAGCGGTGTACCATGTGATTTAACTGTTAGAAAAAATACTGTAAAATCTGTTGAAATCAACTTCTTGTGTGTTCATAAGCAGTTAAGATCTAAGGAGACTGGCGCCATTGCTGATCAAGGAAGTCACTAGAAGGGTCAACTTACATAACATTTGGCAGGCTTTGTATACATCCGGTACGGTTTTACCAAAGCCTGTGACTACATGTAGGTACGGCCACAGACCATTGAATTGGGCCCAAACTTTTTGAAGTGGGCTTTAGTTCCCTAACCAACCTGGTGAAACTAAGGCTAGTATGGTTGCTAAACTAAGTCTCGGGAAGTGAAATAATGAGGAATATTGATGAGGGTAGGGCCAGAGTGGTTCGAAATATCAGTAAATCAAAGTCACTGAAAAATGGGCCTTTCCTTGTTGGTGTTTTCCGTAATCAACCTTTAGAAGACGTTATCTAAAGCTAGCAAAGAGCCTTAATTTTGGATTTTGTACAGATTACATGGTTCTGAAAACGTGGATGATTATTCTAGGCCAACTTGATATCTCCCGTTATTTCAAAGGTTCTGTTCTTAATAAACCTGGGAATAGAGAATGCACTAATGACCCATAAGTTCATCATTCCATTATTAGATTCCGAAGTGGGCCGGAGAGGGGAAATTGATTGACTGGGATGATGCAAGTTCGTTTTGGGGGACAAGATGAAAGGGAGATACATTTTTAGCAGGTGGGAAACAAATGCCATTATGCTCAATATTTTAGGGTCTGATAGTGCCAAATGGCGAACTTGAACTTTGTAGGAAGAGCACTTGAAACTACAAGCGGCTTCTGTCTATCTTTACGGGAAGTCAACTAGACCAAAGAGAAAAATGGGTCATGTTAACATTGTTTCGGGTTCTATGTCTGATTGTGAAACGTAAACTTGCATACATTTGAGGGCTCTGGTGGCCTTCCGATAACAAAATCAACAGAAAATGCGGTTTCAGGCACCTCTAAAGCTCCATTAGTGGGTGTTATAATGGGTTCAGATTCGGATTTACCTGTCATGTCCTGCTGGTTGTAATTATCTTAAAGAAGTTTGGTGTTCCGTTTGAAAGGTCACCATTGTGTCAGCACATAGAACCCCACAAAGGATGGCCAAGTATGCGATTGAGGCACCGAGGAGAGGGGTTAAGATGTATAATTGCCGGTGCTGGCGGTGCTGCTCATTTAAAAGATTAGAGACTTATGGATCACTGTTTTGCCAAACAGGCCTTCCACCTTATTCACCCAGACGGACTCATTCTTTGACTTGGGAGGTCATTCTATTTTAGCAACTAGAATGATTTTTGAATTGAGAAAAAAACTATTCATTGATGTTCCATTAGGGACTATTTTCAAGCACCCAACCATTTCATCATTTGCTTCAGCAGTTCAAAGGTTATCAAACCATGGAAAGATGGTTCTGAAACAGCGGAAAATGATGCCGTAGGAAAATGAAAACGCCTCAAAGATTGATTATTATGAAGACGCGGTTAAACTTTCAAAGACCCCAATTGAAACATACATATCAGACATTGGAGAGACTTGATCCTTCGAAAGAAATCAATATTTTCCTTACCTGGTGCAACAGGTTTCTTGGGTACTTTCATTGCCGAAGGAACTATTACAGCGTTCTGAACT
>ST174
AATCCCCAAACCATTTGTATCCATACTGGAATTGGGTTTTTGGATCATATGCTACACGCATTAGCCAAACATTCAGGGTGGTCCCTCATTGTTGAGTGCATTGGTGATTTTACATATTGACGACCATCACACAATGCGAAGACTGTGGGCATTGCATTGGGTGAGGGCGTTTCACGAGGCGCTTACGGCCCACGGTCCCATCAGAGGTGTCAAGAGATTTGGCTATGCCTTATGCACCATTGGATGAGGCCCTAAGTAGGGCTGTTGTTGATTTAAGTAATTCGCCCGTTTGCCGTTGTAGAACTAGGTTTGAAAAAGAGAAAAGATTGGCGACTTGAGCTGTGAGATGATTCCCCATGTTTTAGAGGAGTTTTGCAACTTCTGCAAGACCTCACTATGCATGTTGATTGGTAACTTTGCCAGCTGACAAGCTACTCGGTCTCTCTCCCTTGAAGAGCGAGATCGTCAAGGGGACGGACATTTTGATTGTTAGAGAGTTGGTTGGAGGTATCTACTTTGGGGAGAGAGAGGAGGACACGGGAAAGTGGTAGAGCGTGGGATACTGAGGCGTACTCGGTTGAGGAAGTTACTAGAATCACTAGAATGGCGGCATTTCTAGCGTTACAGAACGATCCGCCATTACCCGGTATGGTCTATTGATAAGGCCAACGTTTTGGCATCGTCCCGATTATGGAGGGAAAACCGTTGAACCATGTCATGGCAACGGAATTCCCGCAATTGACTTCTACAGCATCAGTTGGTCGACAGTGCGGCTATGATTTTAGTCAAGTCTCCAACGAAGCTCAACGGAATCATGATCACCTCCAACATGTTTGGCGACATTTTGTCCGACGAGGCCAGCGTTATTCCCGGTTCCTTGGGCCTCCTACCTTCCGCGTCTCTTTGCTTCTCTACCAGACCACAAACAAAGCCTTTGGTCTCTACGAACCATGTCATGGCCTCTGCCCCAGACCTTGCCCCAGAACAAGGTGAATCCAGTTGCCACCATTTTGTCGGCAGCAATGATGCTCAAGCTCTCGCTTCATTTGAGTGGGTCACGCTGGACCTTGAGTCTAAGACGGGATTTAGACCAATTACACGAATTAGCCTTTATGATCATTATGTCTGAAGATCATGATGCTGTATTCAGGTTTGCATACTCTAAGTTCTTTTTTCAATTGGGCGGTTAGAAACCACCAGGATGGGTAAAGGAATGGAATGTTGGCTGTCCGTGTCAAAGAAACAGGGAGACCTAGTTGCTTTTATCAGCGGTGTACCATGTGATTTAACTGTTAGAAAAAATACTGTAAAATCTGTTGAAATCAACTTCTTGTGTGTTCATAAGCAGTTAAGATCTAAGGAGACTGGCGCCATTGCTGATCAAGGAAGTCACTAGAAGGGTCAACTTACATAACATTTGGCAGGCTTTGTATACATCCGGTACGGTTTTACCAAAGCCTGTGACTACATGTAGGTACGGCCACAGACCATTGAATTGGGCCCAAACTTTTTGAAGTGGGCTTTAGTTCCCTAACCAACCTGGTGAAACTAAGGCTAGTATGGTTGCTAAACTAAGTCTCGGGAAGTGAAATAATGAGGAATATTGATGAGGGTAGGGCCAGAGTGGTTCGAAATATCAGTAAATCAAAGTCACTGAAAAATGGGCCTTTCCTTGTTGGTGTTTTCCGTAATCAACCTTTAGAAGACGTTATCTAAAGCTAGCAAAGAGCCTTAATTTTGGATTTTGTACAGTTTACATGGTTCTGAAAACGTGGATGATTATTCTAGGCCAACTTGATATCTCCCGTTATTTCAAAGGTTCTGTTCTTAATAAACCTGGGAATAGAGAATGCACTAATGACCCATAAGTTCATCATTCCATTATTAGATTCCGAAGTGGGCCGGAGAGGGGAAATTGATTGACTGGGATGATGCAAGTTCGTTTTGGGGGACAAGATGAAAGGGAGATACATTTTTAGCAGGTGGGAAACAAATGCCATTATGCTCAATATTTTAGGGTCTGATAGTGCCAAATGGCGAACTTGAACTTTGTAGGAAGAGCACTTGAAACTACAAGCGGCTTCTGTCTATCTTTACGGGAAGTCAACTAGACCAAAGAGAAAAATGGGTCATGTTAACATTGTTTCGGGTTCTATGTCTGATTGTGAAACGTAAACTTGCATACATTTGAGGGCTCTGGTGGCCTTCCGATAACAAAATCAACAGAAAATGCGGTTTCAGGCACCTCTAAAGCTCCATTAGTGGGTGTTATAATGGGTTCAGATTCGGATTTACCTGTCATGTCCTGCTGGTTGTAATTATCTTAAAGAAGTTTGGTGTTCCGTTTGAAAGGTCACCATTGTGTCAGCACATAGAACCCCACAAAGGATGGCCAAGTATGCGATTGAGGCACCGAGGAGAGGGGTTAAGATGTATAATTGCCGGTGCTGGCGGTGCTGCTCATTTAAAAGATTAGAGACTTATGGATCACTGTTTTGCCAAACAGGCCTTCCACCTTATTCACCCAGACGGACTCATTCTTTGACTTGGGAGGTCATTCTATTTTAGCAACTAGAATGATTTTTGAATTGAGAAAAAAACTATTCATTGATGTTCCATTAGGGACTATTTTCAAGCACCCAACCATTTCATCATTTGCTTCAGCAGTTCAAAGGTTATCAAACCATGGAAAGATGGTTCTGAAACAGCGGAAAATGATGCCGTAGGAAAATGAAAACGCCTCAAAGATTGATTATTATGAAGACGCGGTTAAACTTTCAAAGACCCCAATTGAAACATACATATCAGACATTGGAGAGACTTGATCCTTCGAAAGAAATCAATATTTTCCTTACCTGGTGCAACAGGTTTCTTGGGTACTTTCATTGCCGAAGGAACTATTACAGCGTTCTGAACT
>ST175
AATCCCCAAACCATTTGTATCCATACTGGAATTGGGTTTTTGGATCATATGCTACACGCATTAGCCAAACATTCAGGGTGGTCCCTCATTGTTGAGTGCATTGGTGATTTTACATATTGACGACCATCACACAATGCGAAGACTGTGGGCATTGCATTGGGTGAGGGCGTTTCACGAGGCGCTTACGGCCCACGGTCCCATCAGAGGTGTCAAGAGATTTGGCTATGCCTTATGCACCATTGGATGAGGCCCTAAGTAGGGCTGTTGTTGATTTAAGTAATTCGCCCGTTTGCCGTTGTAGAACTAGGTTTGAAAAAGAGAAAAGATTGGCGACTTGAGCTGTGAGATGATTCCCCATGTTTTAGAGGAGTTTTGCAACTTCTGCAAGACCTCACTATGCATGTTGATTGGTAACTTTGCCAGCCGACAAGCTACTCGGTCTCTCTCCCTTGAAGAGCGAGATCGTCAAGGGGACGGACATTTTGATTGTTAGAGAGTTGGTTGGAGGTATCTACTTTGGGGAGAGAGAGGAGGACACGGGAAAGTGGTAGAGCGTGGGATACTGAGGCGTACTCGGTTGAGGAAGTTACTAGAATCACTAGAATGGCGGCATTTCTAGCGTTACAGAACGATCCGCCATTACCCGGTATGGTCTATTGATAAGGCCAACGTTTTGGCATCGTCCCGATTATGGAGGGAAAACCGTTGAACCATGTCATGGCAACGGAATTCCCGCAATTGACTTCTACAGCATCAGTTGGTCGACAGTGCGGCTATGATTTTAGTCAAGTCTCCAACGAAGCTCAACGGAATCATGATCACCTCCAACATGTTTGGCGACATTTTGTCCGACGAGGCCAGCGTTATTCCCGGTTCCTTGGGCCTCCTACCTTCCGCGTCTCTTTGCTTCTCTACCAGACCACAAACAAAGCCTTTGGTCTCTACGAACCATGTCATGGCCTCTGCCCCAGACCTTGCCCCAGAACAAGGTGAATCCAGTTGCCACCATTTTGTCGGCAGCAATGATGCTCAAGCTCTCGCTTCATTTGAGTGGGTCACGCTGGACCTTGAGTCTAAGACGGGATTTAGACCAATTACACGAATTGGCCTTTATGATCATTATGTCTGAAGATCATGATGCTGTATTCAGGTTTGCATACTCTAAGTTCTTTTTTCAATTGGGCGGTTAGAAACCACCAGGATGGGTAAAGGAATGGAATGTTGGCTGTCCGTGTCAAAGAAACAGGGAGACCTAGTTGCTTTTATCAGCGGTGTACCATGTGATTTAACTGTTAGAAAAAATACTGTAAAATCTGTTGAAATCAACTTCTTGTGTGTTCATAAGCAGTTAAGATCTAAGGAGACTGGCGCCATTGCTGATCAAGGAAGTCACTAGAAGGGTCAACTTACATAACATTTGGCAGGCTTTGTATACATCCGGTACGGTTTTACCAAAGCCTGTGACTACATGTAGGTACGGCCACAGACCATTGAATTGGGCCCAAACTTTTTGAAGTGGGCTTTAGTTCCCTAACCAACCTGGTGAAACTAAGGCTAGTATGGTTGCTAAACTAAGTCTCGGGAAGTGAAATAATGAGGAATATTGATGAGGGTAGGGCCAGAGTGGTTCGAAATATCAGTAAATCAAAGTCACTGAAAAATGGGCCTTTCCTTGTTGGTGTTTTCCGTAATCAACCTTTAGAAGACGTTATCTAAAGCTAGCAAAGAGCCTTAATTTTGGATTTTGTACAGTTTACATGGTTCTGAAAACGTGGATGATTATTCTAGGCCAACTTGATATCTCCCGTTATTTCAAAGGTTCTGTTCTTAATAAACCTGGGAATAGAGAATGCACTAATGACCCATAAGTTCATCATTCCATTATTAGATTCCGAAGTGGGCCGGAGAGGGGAAATTGATTGACTGGGATGATGCAAGTTCGTTTTGGGGGACAAGATGAAAGGGAGATACATTTTTAGCAGGTGGGAAACAAATGCCATTATGCTCAATATTTTAGGGTCTGATAGTGCCAAATGGCGAACTTGAACTTTGTAGGAAGAGCACTTGAAACTACAAGCGGCTTCTGTCTATCTTTACGGGAAGTCAACTAGACCAAAGAGAAAAATGGGTCATGTTAACATTGTTTCGGGTTCTATGTCTGATTGTGAAACGTAAACTTGCATACATTTGAGGGCTCTGGTGGCCTTCCGATAACAAAATCAACAGAAAATGCGGTTTCAGGCACCTCTAAAGCTCCATTAGTGGGTGTTATAATGGGTTCAGATTCGGATTTACCTGTCATGTCCTGCTGGTTGTAATTATCTTAAAGAAGTTTGGTGTTCCGTTTGAAAGGTCACCATTGTGTCAGCACATAGAACCCCACAAAGGATGGCCAAGTATGCGATTGAGGCACCGAGGAGAGGGGTTAAGATGTATAATTGCCGGTGCTGGCGGTGCTGCTCATTTAAAAGATTAGAGACTTATGGATCACTGTTTTGCCAAACAGGCCTTCCACCTTATTCACCCAGACGGACTCATTCTTTGACTTGGGAGGTCATTCTATTTTAGCAACTAGAATGATTTTTGAATTGAGAAAAAAACTATTCATTGATGTTCCATTAGGGACTATTTTCAAGCACCCAACCATTTCATCATTTGCTTCAGCAGTTCAAAGGTTATCAAACCATGGAAAGATGGTTCTGAAACAGCGGAAAATGATGCCGTAGGAAAATGAAAACGCCTCAAAGATTGATTATTATGAAGACGCGGTTAAACTTTCAAAGACCCCAATTGAAACATACATATCAGACATTGGAGAGACTTGATCCTTCGAAAGAAATCAATATTTTCCTTACCTGGTGCAACAGGTTTCTTGGGTACTTTCATTGCCGAAGGAACTATTACAGCGTTCTGAACT
>ST176
AATCCCCAAACCATTTGTATCCATACTGGAATTGGGTTTTTGGATCATATGCTACACGCATTAGCCAAACATTCAGGGTGGTCCCTCATTGTTGAGTGCATTGGTGATTTTACATATTGACGACCATCACACAATGCGAAGACTGTGGGCATTGCATTGGGTGAGGGCGTTTCACGAGGCGCTTACGGCCCACGGTCCCATCAGAGGTGTCAAGAGATTTGGCTATGCCCTATGCACCATTGGATGAGGCCCTAAGTAGGGCTGTTGTTGATTTAAGTAATTCGCCCGTTTGCCGTTGTAGAACTAGGTTTGAAAAAGAGAAAAGATTGGCGACTTGAGCTGTGAGATGATTCCCCATGTTTTAGAGGAGTTTTGCAACTTCTGCAAGACCTCACTATGCATGTTGATTGGTAACTTTGCCAGCCGACAAGCTACTCGGTCTCTCTCCCTTGAAGAGCGAGATCGTCAAGGGGACGGACATTTTGATTGTTAGAGAGTTGGTTGGAGGTATCTACTTTGGGGAGAGAGAGGAGGACACGGGAAGGTGGTAGAGCGTGGGATACTGAGGCGTACTCGGTTGAGGAAGTTACTAGAATCACTAGAATGGCGGCATTTCTAGCGTTACAGAACGATCCGCCATTACCCCGTATGGTCTATTGATAAGGCCAACGTTTTGGCATCGTCCCGATTATGGAGAGAAAACCGTTGAACCATGTCATGGCAACGGAATTCCCGCAATTGACTTCTACAGCATCAGTTGGTCGACAGTGCGGCTATGATTTTAGTCAAGTCTCCAACGAAGCTCAACGGAATCATGATCACCTCCAACATGTTTGGCGACATTTTGTCCGACGAGGCCAGCGTTATTCCCGGTTCCTTGGGCCTCCTACCTTCCGCGTCTCTTTGCTTCTCTACCAGACCACAAACAAAGCCTTTGGTCTCTACGAACCATGTCATGGCCTCTGCCCCAGACCTTGCCCCAGAACAAGGTGAATCCAGTTGCCACCATTTTGTCGGCAGCAATGATGCTCAAGCTCTCGCTTCATTTGAGTGGGTCACGCTGGACCTTGAGTCTAAGACGGGATTTAGACCAATTACACGAATTGGCCTTTATGATCATTATGTTTGAAGATCATGATGCTGTATTCAGGTTTGCATACTCTAAGTTCTTTTTTCAATTGGGCGGTTGGAAACCACCAGGATGGGTAAAGGAATGGAATGTTGGCTGTCCGTGTCAAAGAAACAGGGAGACCTAGTTGCTTTTATCAGCGGTGTACCATGTGATTTAACTGTTAGAAAAAATACTGTAAAATCTGTTGAAATCAACTTCTTGTGTGTTCATAAGCAGTTAAGATCTAAGGAGACTGGCGCCATTGCTGATCAAGGAAGTCACTAGAAGGGTCAACTTACATAACATTTGGCAGGCTTTGTATACATCCGGTACGGTTTTACCAAAGCCTGTGACTACATGTAGGTACGGCCACAGACCATTGAATTGGGCCCAAACTTTTTGAAGTGGGCTTTAGTTCCCTAACCAACCTGGTGAAACTAAGGCTAGTATGGTTGCTAAACTAAGTCTCGGGAAGTGAAATAATGAGGAATATTGATGAGGGTAGGGCCAGAGTGGTTCGAAATATCAGTAAATCAAAGTCACTGAAAAATGGGCCTTTCCTTGTTGGTGTTTTCCGTAATCAACCTTTAGAAGACGTTATCTAAAGCTAGCAAAGAGCCTTAATTTTGGATTTTGTACAGTTTACATGGTTCTGAAAACGTGGATGATTATTCTAGGCCAACTTGATATCTCCCGTTATTTCAAAGGTTTTGTTCTTAATAAACCTGGGAATAGAGAATGCACTAATGACCCATAAGTTCATCATTCCATTATTAGATTCCGAAGTGGGCCGGAGAGGGGAAATTGATTGACTGGGATGATGCAAGTTCGTTTTGGGGGACAAGATGAAAGGGAGATACATTTTTAGCAGGTGGGAAACAAATGCCATTATGCTCAATATTTTAGGGTCTGATAGTGCCAAATGGCGAACTTGAACTTTGTAGGAAGAGCACTTGAAACTACAAGCGGCTTCTGTCTATCTTTACGGGAAGTCAACTAGACCAAAGAGAAAAATGGGTCATGTTAACATTGTTTCGGGTTCTATGTCTGATTGTGAAACGTAAACTTGCATACATTTGAGGGCTCTGGTGGCCTTCCGATAACAAAATCAACAGAAAATGCGGTTTCAGGCACCTCTAAAGCTCCATTAGTGGGTGTTATAATGGGTTCAGATTCGGATTTACCTGTCATGTCCTGCTGGTTGTAATTATCTTAAAGAAGTTTGGTGTTCCGTTTGAAAGGTCACCATTGTGTCAGCACATAGAACCCCACAAAGGATGGCCAAGTATGCGATTGAGGCACCGAGGAGAGGGGTTAAGATGTATAATTGCCGGTGCTGGCGGTGCTGCTCATTTAAAAGATTAGAGACTTATGGATCACTGTTTTGCCAAACAGGCCTTCCACCTTATTCACCCAGACCGACTCATTCTTTGACTTGGGAGGTCATTCTATTTTAGCAACTAGAATGATTTTTGAATTGAGAAAAAAACTATTCATTGATGTTCCATTAGGGACTATTTTCAAGCACCCAACCATTTCATCATTTGCTTCAGCAGTTCAAAGGTTATCAAACCATGGAAAGATGGTTCTGAAACAGCGGAAAATGATGCCGTAAGAAAATGAAAACGCCTCAAAGATTGATTATTATGAAGACGCGGTTAAACTTTCAAAGACCCCAATTGAAACATACATATCAGACATTGGAGAGACTTGATCCTTCGAAAGAAATCAATATTTTCCTTACCTGGTGCAACAGGTTTCTTGGGTACTTTCATTGCCGAAGGAACTATTACAGCGTTCTGAACT
>ST177
AATCCCCAAACCATTTGTATCCATACTGGAATTGGGTTTTTGGATCATATGCTACACGCATTAGCCAAACATTCAGGGTGGTCCCTCATTGTTGAGTGCATTGGTGATTTTACATATTGACGACCATCACACAATGCGAAGACTGTGGGCATTGCATTGGGTGAGGGCGTTTCACGAGGCGCTTACGGCCCACGGTCCCATCAGAGGTGTCAAGAGATTTGGCTATGCCCTATGCACCATTGGATGAGGCCCTAAGTAGGGCTGTTGTTGATTTAAGTAATTCGCCCGTTTGCCGTTGTAGAACTAGGTTTGAAAAAGAGAAAAGATTGGCGACTTGAGCTGTGAGATGATTCCCCATGTTTTAGAGGAGTTTTGCAACTTCTGCAAGACCTCACTATGCATGTTGATTGGTAACTTTGCCAGCCGACAAGCTACTCGGTCTCTCTCCCTTGAAGAGCGAGATCGTCAAGGGGACGGACATTTTGATTGTTAGAGAGTTGGTTGGAGGTATCTACTTTGGGGAGAGAGAGGAGGACACGGGAAGGTGGTAGAGCGTGGGATACTGAGGCGTACTCGGTTGAGGAAGTTACTAGAATCACTAGAATGGCGGCATTTCTAGCGTTACAGAACGATCCGCCATTACCCCGTATGGTCTATTGATAAGGCCAACGTTTTGGCATCGTCCCGATTATGGAGGGAAAACCGTTGAACCATGTCATGGCAACGGAATTCCCGCAATTGACTTCTACAGCATCAGTTGGTCGACAGTGCGGCTATGATTTTAGTCAAGTCTCCAACGAAGCTCAACGGAATCATGATCACCTCCAACATGTTTGGCGACATTTTGTCCGACGAGGCCAGCGTTATTCCCGGTTCCTTGGGCCTCCTACCTTCCGCGTCTCTTTGCTTCTCTACCAGACTACAAACAAAGCCTTTGGTCTCTACGAACCATGTCATGGCCTCTGCCCCAGACCTTGCCCCAGAACAAGGTGAATCCAGTTGCCACCATTTTGTCGGCAGCAATGATGCTCAAGCTCTCGCTTCATTTGAGTGGGTCACGCTGGACCTTGAGTCTAAGACGGGATTTAGACCAATTACACGAATTGGCCTTTATGATCATTATGTCTGAAGATCATGATGCTGTATTCAGGTTTGCATACTCTAAGTTCTTTTTTCAATTGGGCGGTTAGAAACCACCAGGATGGGTAAAGGAATGGAATGTTGGCCGTCCGTGTCAAAGAAACAGGGAGACCTAGTTGCTTTTATCAGCGGTGTACCATGTGATTTAACTGTTAGAAAAAATACTGTAAAATCTGTTGAAATCAACTTCTTGTGTGTTCATAAGCAGTTAAGATCTAAGGAGACTGGCGCCATTGCTGATCAAGGAAGTCACTAGAAGGGTCAACTTACATAACATTTGGCAGGCTTTGTATACATCCGGTACGGTTTTACCAAAGCCTGTGACTACATGTAGGTACGGCCACAGACCATTGAATTGGGCCCAAACTTTTTGAAGTGGGCTTTAGTTCCCTAACCAACCTGGTGAAACTAAGGCTAGTATGGTTGCTAAACTAAGTCTCGGGAAGTGAAATAATGAGGAATATTGATGAGGGTAGGGCCAGAGTGGTTCGAAATATCAGTAAATCAAAGTCACTGAAAAATGGGCCTTTCCTTGTTGGTGTTTTCCGTAATCAACCTTTAGAAGACGTTATCTAAAGCTAGCAAAGAGCCTTAATTTTGGATTTTGTACAGTTTACATGGTTCTGAAAACGTGGATGATTATTCTAGGCCAACTTGATATCTCCCGTTATTTCAAAGGTTCTGTTCTTAATAAACCTGGGAATAGAGAATGCACTAATGACCCATAAGTTCATCATTCCATTATTAGATTCCGAAGTGGGACGGAGAGGGGAAATTGATTGACTGGGATGATGCAAGTTCGTTTTGGGGGACAAGATGAAAGGGAGATACATTTTTAGCAGGTGGGAAACAAATGCCATTATGCTCAATATTTTAGGGTCTGATAGTGCCAAATGGCGAACTTGAACTTTGTAAGAAGAGCACTTGAAACTACAAGCGGCTTCTGTCTATCTTTACGGGAAGTCAACTAGACCAAAGAGAAAAATGGGTCATGTTAACATTGTTTCGGGTTCTATGTCTGATTGTGATACGTAAACTTGCATACATTTGAGGGCTCTGGTGGCCTTCCGATAACAAAATCAACAGAAAATGCGGTTTCAGGCACCTCTAAAGCTCCATTAGTGGGTGTTATAATGGGTTCAGATTCGGATTTACCTGTCATGTCCTGCTGGTTGTAATTATCTTAAAGAAGTTTGGTGTTCCGTTTGAAAGGTCACCATTGTGTCAGCACATAGAACCCCACAAAGGATGGCCAAGTATGCGATTGAGGCACCGAGGAGAGGAGTTAAGATGTATAATTGCCGGTGCTGGCGGTGCTGCTCATTTAAAAGATTAGAGACTTATGGATCACTGTTTTGCCAAACAGGCCTTCCACCTTATTCACCCAGACCGACTCATTCTTTGACTTGGGAGGTCATTCTATTTTAGCAACTAGAATGATTTTTGAATTGAGAAAAAAACTATTCATTGATGTTCCATTAGGGACTATTTTCAAGCACCCAACCATTTCATCATTTGCTTCAGCAGTTCAAAGGTTATCAAACCATGGAAAGATGGTTCTGAAACAGCGGAAAATGATGCCGTAAGAAAATGAAAACGCCTCAAAGATTGATTATTATGAAGACGCGGTTAAACTTTCAAAGACCCCAATTGAAACATACATATCAGACATTGGAGAGACTTGATCCTTCGAAAGAAATCAATATTTTCCTTACCTGGTGCAACAGGTTTCTTGGGTACTTTCATTGCCGAAGGAACTATTACAGCGTTCTGAACT
>ST178
AATCCCCAAACCATTTGTATCCATACTGGAATTGGGTTTTTGGATCATATGCTACACGCATTAGCCAAACATTCAGGGTGGTCCCTCATTGTTGAGTGCATTGGTGATTTTACATATTGACGACCATCACACAATGCGAAGACTGTGGGCATTGCATTGGGTGAGGGCGTTTCACGAGGCGCTTACGGCCCACGGTCCCATCAGAGGTGTCAAGAGATTTGGCTATGCCCTATGCACCATTGGATGAGGCCCTAAGTAGGGCTGTTGTTGATTTAAGTAATTCGCCCGTTTGCCGTTGTAGAACTAGGTTTGAAAAAGAGAAAAGATTGGCGACTTGAGCTGTGAGATGATTCCCCATGTTTTAGAGGAGTTTTGCAACTTCTGCAAGACCTCACTATGCATGTTGATTGGTAACTTTGCCAGCCGACAAGCTACTCGGTCTCTCTCCCTTGAAGAGCGAGATCGTCAAGGGGACGGACATTTTGATTGTTAGAGAGTTGGTTGGAGGTATCTACTTTGGGGAGAGAGAGGAGGACACGGGAAAGTGGTAGAGCGTGGGATACTGAGGCGTACTCGGTTGAGGAAGTTACTAGAATCACTAGAATGGCGGCATTTCTAGCGTTACAGAACGATCCGCCATTACCCGGTATGGTCTATTGATAAGGCCAACGTTTTGGCATCGTCCCGATTATGGAGGGAAAACCGTTGAACCATGTCATGGCAACGGAATTCCCGCAATTGACTTCTACAGCATCAGTTGGTCGACAGTGCGGCTATGATTTTAGTCAAGTCTCCAACGAAGCTCAACGGAATCATGATCACCTCCAACATGTTTGGCGACATTTTGTCCGACGAGGCCAGCGTTATTCCCGGTTCCTTGGGCCTCCTACCTTCCGCGTCTCTTTGCTTCTCTACCAGACCACAAACAAAGCCTTTGGTCTCTACGAACCATGTCATGGCCTCTGCCCCAGACCTTGCCCCAGAACAAGGTGAATCCAGTTGCCACCATTTTGTCGGCAGCAATGATGCTCAAGCTCTCGCTTCATTTGAGTGGGTCACGCTGGACCTTGAGTCTAAGACGGGATTTAGACCAATTACACGAATTGGCCTTTATGATCATTATGTCTGAAGATCATGATGCTGTATTCAGGTTTGCATACTCTAAGTTCTTTTTTCAATTGGGCGGTTAGAAACCACCAGGATGGGTAAAGGAATGGAATGTTGGCCGTCCGTGTCAAAGAAACAGGGAGACCTAGTTGCTTTTATCAGCGGTGTACCATGTGATTTAACTGTTAGAAAAAATACTGTAAAATCTGTTGAAATCAACTTCTTGTGTGTTCATAAGCAGTTAAGATCTAAGGAGACTGGCGCCATTGCTGATCAAGGAAGTCACTAGAAGGGTCAACTTACATAACATTTGGCAGGCTTTGTATACATCCGGTACGGTTTTACCAAAGCCTGTGACTACATGTAGGTACGGCCACAGACCATTGAATTGGGCCCAAACTTTTTGAAGTGGGCTTTAGTTCCCTAACCAACCTGGTGAAACTAAGGCTAGTATGGTTGCTAAACTAAGTCTCGGGAAGTGAAATAATGAGGAATATTGATGAGGGTAGGGCCAGAGTGGTTCGAAATATCAGTAAATCAAAGTCACTGAAAAATGGGCCTTTCCTTGTTGGTGTTTTCCGTAATCAACCTTTAGAAGACGTTATCCAAAGCTAGCAAAGAGCCTTAATTTTGGATTTTGTACAGTTTACATGGTTCTGAAAACGTGGATGATTATTCTAGGCCAACTTGATATCTCCCGTTATTTCAAAGGTTCTGTTCTTAATAAACCTGGGAATAGAGAATGCACTAATGACCCATAAGTTCATCATTCCATTATTAGATTCCGAAGTGGGCCGGAGAGGGGAAATTGATTGACTGGGATGATGCAAGTTCGTTTTGGGGGACAAGATGAAAGGGAGATACATTTTTAGCAGGTGGGAAACAAATGCCATTATGCTCAATATTTTAGGGTCTGATAGTGCCAAATGGCGAACTTGAACTTTGTAGGAAGAGCACTTGAAACTACAAGCGGCTTCTGTCTATCTTTACGGGAAGTCAACTAGACCAAAGAGAAAAATGGGTCATGTTAACATTGTTTCGGGTTCTATGTCTGATTGTGAAACGTAAACTTGCATACATTTGAGGGCTCTGGTGGCCTTCCGATAACAAAATCAACAGAAAATGCGGTTTCAGGCACCTCTAAAGCTCCATTAGTGGGTGTTATAATGGGTTCAGATTCGGATTTACCTGTCATGTCCTGCTGGTTGTAATTATCTTAAAGAAGTTTGGTGTTCCGTTTGAAAGGTCACCATTGTGTCAGCACATAGAACCCCACAAAGGATGGCCAAGTATGCGATTGAGGCACCGAGGAGAGGGGTTAAGATGTATAATTGCCGGTGCTGGCGGTGCTGCTCATTTAAAAGATTAGAGACTTATGGATCACTGTTTTGCCAAACAGGCCTTCCACCTTATTCACCCAGACGGACTCATTCTTTGACTTGGGAGGTCATTCTATTTTAGCAACTAGAATGATTTTTGAATTGAGAAAAAAACTATTCATTGATGTTCCATTAGGGACTATTTTCAAGCACCCAACCATTTCATCATTTGCTTCAGCAGTTCAAAGGTTATCAAACCATGGAAAGATGGTTCTGAAACAGCGGAAAATGATGCCGTAGGAAAATGAAAACGCCTCAAAGATTGATTATTATGAAGACGCGGTTAAACTTTCAAAGACCCCAATTGAAACATACATATCAGACATTGGAGAGACTTGATCCTTCGAAAGAAATCAATATTTTCCTTACCTGGTGCAACAGGTTTCTTGGGTACTTTCATTGCCGAAGGAACTATTACAGCGTTCTGAACT
>ST179
AATCCCCAAACCATTTGTATCCATACTGGAATTGGGTTTTTGGATCATATGCTACACGCATTAGCCAAACATTCAGGGTGGTCCCTCATTGTTGAGTGCATTGGTGATTTTACATATTGACGACCATCACACAATGCGAAGACTGTGGGCATTGCATTGGGTGAGGGCGTTTCACGAGGCGCTTACGGCCCACGGTCCCATCAGAGGTGTCAAGAGATTTGGCTATGCCTTATGCACCATTGGATGAGGCCCTAAGTAGGGCTGTTGTTGATTTAAGTAATTCGCCCGTTTGCCGTTGTAGAACTAGGTTTGAAAAAGAGAAAAGATTGGCGACTTGAGCTGTGAGATGATTCCCCATGTTTTAGAGGAGTTTTGCAACTTCTGCAAGACCTCACTATGCATGTTGATTGGTAACTTTGCCAGCCGACAAGCTACTCGGTCTCTCTCCCTTGAAGAGCGAGATCGTCAAGGGGACGGACATTTTGATTGTTAGAGAGTTGGTTGGAGGTATCTACTTTGGGGAGAGAGAGGAGGACACGGGAAAATGGTAGAGCGTGGGATACTGAGGCGTACTCGGTTGAGGAAGTTACTAGAATCACTAGAATGGCGGCATTTCTAGCGTTACAGAACGATCCGCCATTACCGGGTATGGTCTATTGATAAGGCCAACGTTTTGGCATCGTCCCGATTATGGAGGGAAAACCGTTGAACCATGTCATGGCAACGGAATTCCCGCAATTGACTTCTACAGCATCAGTTGGTCGACAGTGCGGCTATGATTTTAGTCAAGTCTCCAACGAAGCTCAACGGAATCATGATCACCTCCAACATGTTTGGCGACATTTTGTCCGACGAGGCCAGCGTTATTCCCGGTTCCTTGGGCCTCCTACCTTCCGCGTCTCTTTGCTTCTCTACCAGACCACAAACAAAGCCTTTGGTCTCTACGAACCATGTCATGGCCTCTGCCCCAGACCTTGCCCCAGAACAAGGTGAATCCAGTTGCCACCATTTTGTCGGCAGCAATGATGCTCAAGCTCTCGCTTCATTTGAGTGGGTCACGCTGGACCTTGAGTCTAAGACGGGATTTAGACCAATTACACGAATTGGCCTTTATGATCATTATGTCTGAAGATCATGATGCTGTATTCAGGTTTGCATACTCTAAGTTCTTTTTTCAATTGGGCGGTTAGAAACCACCAGGATGGGTAAAGGAATGGAATGTTGGCCGTCCGTGTCAAAGAAACAGGGAGACCTAGTTGCTTTTATCAGCGGTGTACCATGTGATTTAACTGTTAGAAAAAATACTGTAAAATCTGTTGAAATCAACTTCTTGTGTGTTCATAAGCAGTTAAGATCTAAGGAGACTGGCGCCATTGCTGATCAAGGAAGTCACTAGAAGGGTCAACTTACATAACATTTGGCAGGCTTTGTATACATCCGGTACGGTTTTACCAAAGCCTGTGACTACATGTAGGTACGGCCACAGACCATTGAATTGGGCCCAAACTTTTTGAAGTGGGCTTTAGTTCCCTAACCAACGTGGTGAAACTAAGGCTAGTATGGTTGCTAAACTAAGTCTCGGGAAGTGAAATAATGAGGAATATTGATGAGGGTAGGGCCAGAGTGGTTCGAAATATCAGTAAATCAAAGTCACTGAAAAATGGGCCTTTCCTTGTTGGTGTTTTCCGTAATCAACCTTTAGAAGACGTTATCTAAAGCTAGCAAAGAGCCTTAATTTTGGATTTTGTACAGTTTACATGGTTCTGAAAACGTGGATGATTATTCTAGGCCAACTTGATATCTCCCGTTATTTCAAAGGTTCTGTTCTTAATAAACCTGAGAATAGAGAATGCACTAATGACCCATAAGTTCATCATTCCATTATTAGATTCCGAAGTGGGCCGGAGAGGGGAAATTGATTGACTGGGATGATGCAAGTTCGTTTTGGGGGACAAGATGAAAGGGAGATACATTTTTAGCAGGTGGGAAACAAATGCCATTATGCTCAATATTTTAGGGTCTGATAGTGCCAAATGGCGAACTTGAACTTTGTAAGAAGAGCACTTGAAACTACAAGCGGCTTCTGTCTATCTTTACGGGAAGTCAACTAGACCAAAGAGAAAAATGGGTCATGTTAACATTGTTTCGGGTTCTATGTCTGATTGTGATACGTAAACTTGCATACATTTGAGGGCTCTGGTGGCCTTCCGATAACAAAATCAACAGAAAATGCGGTTTCAGGCACCTCTAAAGCTCCATTAGTGGGTGTTATAATGGGTTCAGATTCGGATTTACCTGTCATGTCCTGCTGGTTGTAATTATCTTAAAGAAGTTTGGTGTTCCGTTTGAAAGGTCACCATTGTGTCAGCACATAGAACCCCACAAAGGATGGCCAAGTATGCGATTGAGGCACCGAGGAGAGGAGTTAAGATGTATAATTGCCGGTGCTGGCGGTGCTGCTCATTTAAAAGATTAGAGACTTATGGATCACTGTTTTGCCAAACAGGCCTTCCACCTTATTCACCCAGACGGACTCATTCTTTGACTTGGGAGGTCATTCTATTTTAGCAACTAGAATGATTTTTGAATTGAGAAAAAAACTATTCATTGATGTTCCATTAGGGACTATTTTCAAGCACCCAACCATTTCATCATTTGCTTCAGCAGTTCAAAGGTTATCAAACCATGGAAGGATGGTTCTGAAACAGCGGAAAATGATGCCGTAGGAAAATGAAAACGCCTCAAAGATTGATTATTATGAAGACGCGGTTAAACTTTCAAAGACCCCAATTGAAACATACATATCAGACATTGGAGAGACTTGATCCTTCGAAAGAAATCAATATTTTCCTTACCTGGTGCAACAGGTTTCTTGGGTACTTTCATTGCTGAAGGAACTATTACAGCGTTCTGAACT
>ST18
AATCCCCAAACCATTTGTATCCATACTGGAATTGGGTTTTTGGATCATATGCTACACGCATTAGCCAAACATTCAGGGTGGTCCCTCATTGTTGAGTGCATTGGTGATTTTACATATTGACGACCATCACACAATGCGAAGACTGTGGGCATTGCATTGGGTGAGGGCGTTTCACGAGGCGCTTACGGCCCACGGTCCCATCAGAGGTGTCAAGAGATTTGGCTATGCCTTATGCACCATTGGATGAGGCCCTAAGTAGGGCTGTTGTTGATTTAAGTAATTCGCCCGTTTGCCGTTGTAGAACTAGGTTTGAAAAAGAGAAAAGATTGGCGACTTGAGCTGTGAGATGATTCCCCATGTTTTAGAGGAGTTTTGCAACTTCTGCAAGACCTCACTATGCATGTTGATTGGTAACTTTGCCAGCCGACAAGCTACTCGGTCTCTCTCCCTTGAAGAGCGAGATCGTCAAGGGGACGGACATTTTGATTGTTAGAGAGTTGGTTGGAGGTATCTACTTTGGGGAGAGAGAGGAGGACACGGGAAAATGGTAGAGCGTGGGATACTGAGGCGTACTCGGTTGAGGAAGTTACTAGAATCACTAGAATGGCGGCATTTCTAGCGTTACAGAACGATCCGCCATTACCGGGTATGGTCTATTGATAAGGCCAACGTTTTGGCATCGTCCCGATTATGGAGGGAAAACCGTTGAACCATGTCATGGCAACGGAATTCCCGCAATTGACTTCTACAGCATCAGTTGGTCGACAGTGCGGCTATGATTTTAGTCAAGTCTCCAACGAAGCTCAACGGAATCATGATCACCTCCAACATGTTTGGCGACATTTTGTCCGACGAGGCCAGCGTTATTCCCGGTTCCTTGGGCCTCCTACCTTCCGCGTCTCTTTGCTTCTCTACCAGACCACAAACAAAGCCTTTGGTCTCTACGAACCATGTCATGGCCTCTGCCCCAGACCTTGCCCCAGAACAAGGTGAATCCAGTTGCCACCATTTTGTCGGCAGCAATGATGCTCAAGCTCTCGCTTCATTTGAGTGGGTCACGCTGGACCTTGAGTCTAAGACGGGATTTAGACCAATTACACGAATTGGCCTTTATGATCATTATGTCTGAAGATCATGATGCTGTATTCAGGTTTGCATACTCTAAGTTCTTTTTTCAATTGGGCGGTTAGAAACCACCAGGATGGGTAAAGGAATGGAATGTTGGCCGTCCGTGTCAAAGAAACAGGGAGACCTAGTTGCTTTTATCAGCGGTGTACCATGTGATTTAACTGTTAGAAAAAATACTGTAAAATCTGTTGAAATCAACTTCTTGTGTGTTCATAAGCAGTTAAGATCTAAGGAGACTGGCGCCATTGCTGATCAAGGAAGTCACTAGAAGGGTCAACTTACATAACATTTGGCAGGCTTTGTATACATCCGGTACGGTTTTACCAAAGCCTGTGACTACATGTAGGTACGGCCACAGACCATTGAATTGGGCCCAAACTTTTTGAAGTGGGCTTTAGTTCCCTAACCAACGTGGTGAAACTAAGGCTAGTATGGTTGCTAAACTAAGTCTCGGGAAGTGAAATAATGAGGAATATTGATGAGGGTAGGGCCAGAGTGGTTCGAAATATCAGTAAATCAAAGTCACTGAAAAATGGGCCTTTCCTTGTTGGTGTTTTCCGTAATCAACCTTTAGAAGACGTTATCTAAAGCTAGCAAAGAGCCTTAATTTTGGATTTTGTACAGTTTACATGGTTCTGAAAACGTGGATGATTATTCTAGGCCAACTTGATATCTCCCGTTATTTCAAAGGTTCTGTTCTTAATAAACCTGAGAATAGAGAATGCACTAATGACCCATAAGTTCATCATTCCATTATTAGATTCCGAAGTGGGCCGGAGAGGGGAAATTGATTGACTGGGATGATGCAAGTTCGTTTTGGGGGACAAGATGAAAGGGAGATACATTTTTAGCAGGTGGGAAACAAATGCCATTATGCTCAATATTTTAGGGTCTGATAGTGCCAAATGGCGAACTTGAACTTTGTAGGAAGAGCACTTGAAACTACAAGCGGCTTCTGTCTATCTTTACGGGAAGTCAACTAGACCAAAGAGAAAAATGGGTCATGTTAACATTGTTTCGGGTTCTATGTCTGATTGTGAAACGTAAACTTGCATACATTTGAGGGCTCTGGTGGCCTTCCGATAACAAAATCAACAGAAAATGCGGTTTCAGGCACCTCTAAAGCTCCATTAGTGGGTGTTATAATGGGTTCAGATTCGGATTTACCTGTCATGTCCTGCTGGTTGTAATTATCTTAAAGAAGTTTGGTGTTCCGTTTGAAAGGTCACCATTGTGTCAGCACATAGAACCCCACAAAGGATGGCCAAGTATGCGATTGAGGCACCGAGGAGAGGGGTTAAGATGTATAATTGCCGGTGCTGGCGGTGCTGCTCATTTAAAAGATTAGAGACTTATGGATCACTGTTTTGCCAAACAGGCCTTCCACCTTATTCACCCAGACGGACTCATTCTTTGACTTGGGAGGTCATTCTATTTTAGCAACTAGAATGATTTTTGAATTGAGAAAAAAACTATTCATTGATGTTCCATTAGGGACTATTTTCAAGCACCCAACCATTTCATCATTTGCTTCAGCAGTTCAAAGGTTATCAAACCATGGAAGGATGGTTCTGAAACAGCGGAAAATGATGCCGTAGGAAAATGAAAACGCCTCAAAGATTGATTATTATGAAGACGCGGTTAAACTTTCAAAGACCCCAATTGAAACATACATATCAGACATTGGAGAGACTTGATCCTTCGAAAGAAATCAATATTTTCCTTACCTGGTGCAACAGGTTTCTTGGGTACTTTCATTGCTGAAGGAACTATTACAGCGTTCTGAACT
>ST180
AATCCCCAAACCATTTGTATCCATACTGGAATTGGGTTTTTGGATCATATGCTACACGCATTAGCCAAACATTCAGGGTGGTCCCTCATTGTTGAGTGCATTGGTGATTTTACATATTGACGACCATCACACAATGCGAAGACTGTGGGCATTGCATTGGGTGAGGGCGTTTCACGAGGCGCTTACGGCCCACGGTCCCATCAGAGGTGTCAAGAGATTTGGCTATGCCTTATGCACCATTGGATGAGGCCCTAAGTAGGGCTGTTGTTGATTTAAGTAATTCGCCCGTTTGCCGTTGTAGAACTAGGTTTGAAAAAGAGAAAAGATTGGCGACTTGAGCTGTGAGATGATTCCCCATGTTTTAGAGGAGTTTTGCAACTTCTGCAAGACCTCACTATGCATGTTGATTGGTAACTTTGCCAGCCGACAAGCTACTCGGTCTCTCTCCCTTGAAGAGCGAGATCGTCAAGGGGACGGACATTTTGATTGTTAGAGAGTTGGTTGGAGGTATCTACTTTGGGGAGAGAGAGGAGGACACGGGAAAATGGTAGAGCGTGGGATACTGAGGCGTACTCGGTTGAGGAAGTTACTAGAATCACTAGAATGGCGGCATTTCTAGCGTTACAGAACGATCCGCCATTACCGGGTATGGTCTATTGATAAGGCCAACGTTTTGGCATCGTCCCGATTATGGAGGGAAAACCGTTGAACCATGTCATGGCAACGGAATTCCCGCAATTGACTTCTACAGCATCAGTTGGTCGACAGTGCGGCTATGATTTTAGTCAAGTCTCCAACGAAGCTCAACGGAATCATGATCACCTCCAACATGTTTGGCGACATTTTGTCCGACGAGGCCAGCGTTATTCCCGGTTCCTTGGGCCTCCTACCTTCCGCGTCTCTTTGCTTCTCTACCAGACCACAAACAAAGCCTTTGGTCTCTACGAACCATGTCATGGCCTCTGCCCCAGACCTTGCCCCAGAACAAGGTGAATCCAGTTGCCACCATTTTGTCGGCAGCAATGATGCTCAAGCTCTCGCTTCATTTGAGTGGGTCACGCTGGACCTTGAGTCTAAGACGGGATTTAGACCAATTACACGAATTGGCCTTTATGATCATTATGTCTGAAGATCATGATGCTGTATTCAGGTTTGCATACTCTAAGTTCTTTTTTCAATTGGGCGGTTAGAAACCACCAGGATGGGTAAAGGAATGGAATGTTGGCCGTCCGTGTCAAAGAAACAGGGAGACCTAGTTGCTTTTATCAGCGGTGTACCATGTGATTTAACTGTTAGAAAAAATACTGTAAAATCTGTTGAAATCAACTTCTTGTGTGTTCATAAGCAGTTAAGATCTAAGGAGACTGGCGCCATTGCTGATCAAGGAAGTCACTAGAAGGGTCAACTTACATAACATTTGGCAGGCTTTGTATACATCCGGTACGGTTTTACCAAAGCCTGTGACTACATGTAGGTACGGCCACAGACCATTGAATTGGGCCCAAACTTTTTGAAGTGGGCTTTAGTTCCCTAACCAACGTGGTGAAACTAAGGCTAGTATGGTTGCTAAACTAAGTCTCGGGAAGTGAAATAATGAGGAATATTGATGAGGGTAGGGCCAGAGTGGTTCGAAATATCAGTAAATCAAAGTCACTGAAAAATGGGCCTTTCCTTGTTGGTGTTTTCCGTAATCAACCTTTAGAAGACGTTATCCAAAGCTAGCAAAGAGCCTTAATTTTGGATTTTGTACAGTTTACATGGTTCTGAAAACGTGGATGATTATTCTAGGCCAACTTGATATTTCCCGTTATTTCAAAGGTTTTGTTCTTAATAAACCTGAAAATAGAGAATGCACTAATGACCCATAAGTTCATCATTCCATTATTAGATTCCGAAGTGGGCCGGAGAGGGGAAATTGATTGACTGGGATGATGCAAGTTCTTTTTGGGGGACAAGATGAAAGGGAGATACATTTTTAGCAGGTGGGAAACAAATGCCATTATGCTCAATATTTTAGGGTCTGATAATGCCAAATGGCGAACTTGAACTTTGTAGGAAGAGCACTTGAAACTACAAGCGGCTTCTGTCTATCTTTACGGGAAGTCAACTAGACCAAAGAGAAAAATGGGTCATGTTAACATTGTTTCGGGTTCTATGTCTGATTGTGAAACGTAAACTTGCATACATTTGAGGGCTCTGGTGGCCTTCCGATAACAAAATCAACAGAAAATGCGGTTTCAGGCACCTCTAAAGCTCCATTAGTGGGTGTTATAATGGGTTCAGATTCGGATTTACCTGTCATGTCCTGCTGGTTGTAATTATCTTAAAGAAGTTTGGTGTTCCGTTTGAAAGGTCACCATTGTGTCAGCACATAGAACCCCACAAAGGATGGCCAAGTATGCGATTGAGGCACCGAGGAGAGGGGTTAAGATGTATAATTGCCGGTGCTGGCGGTGCTGCTCATTTAAAAGATTAGAGACTTATGGATCACTGTTTTGCCAAACAGGCCTTCCACCTTATTCACCCAGACGGACTCATTCTTTGACTTGGGAGGTCATTCTATTTTAGCAACTAGAATGATTTTTGAATTGAGAAAAAAACTATTCATTGATGTTCCATTAGGGACTATTTTCAAGCACCCAACCATTTCATCATTTGCTTCAGCAGTTCAAAGGTTATCAAACCATGGAAGGATGGTTCTGAAACAGCGGAAAATGATGCCGTAGGAAAATGAAAACGCCTCAAAGATTGATTATTATGAAGACGCGGTTAAACTTTCAAAGACCCCAATTGAAACATACATATCAGACATTGGAGAGACTTGATCCTTCGAAAGAAATCAATATTTTCCTTACCTGGTGCAACAGGTTTCTTGGGTACTTTCATTGCTGAAGGAACTATTACAGCGTTCTGAACT
>ST181
AATCCCCAAACCATTTGTATCCATACTGGAATTGGGTTTTTGGATCATATGCTACACGCATTAGCCAAACATTCAGGGTGGTCCCTCATTGTTGAGTGCATTGGTGATTTTACATATTGACGACCATCACACAATGCGAAGACTGTGGGCATTGCATTGGGTGAGGGCGTTTCACGAGGCGCTTACGGCCCACGGTCCCATCAGAGGTGTCAAGAGATTTGGCTATGCCTTATGCACCATTGGATGAGGCCCTAAGTAGGGCTGTTGTTGATTTAAGTAATTCGCCCGTTTGCCGTTGTAGAACTAGGTTTGAAAAAGAGAAAAGATTGGCGACTTGAGCTGTGAGATGATTCCCCATGTTTTAGAGGAGTTTTGCAACTTCTGCAAGACCTCACTATGCATGTTGATTGGTAACTTTGCCAGCTGACAAGCTACTCGGTCTCTCTCCCTTGAAGAGCGAGATCGTCAAGGGGACGGACATTTTGATTGTTAGAGAGTTGGTTGGAGGTATCTACTTTGGGGAGAGAGAGGAGGACACGGGAAAGTGGTAGAGCGTGGGATACTGAGGCGTACTCGGTTGAGGAAGTTACTAGAATCACTAGAATGGCGGCATTTCTAGCGTTACAGAACGATCCGCCATTACCCGGTATGGTCTATTGATAAGGCCAACGTTTTGGCATCGTCCCGATTATGGAGGGAAAACCGTTGAACCATGTCATGGCAACGGAATTCCCGCAATTGACTTCTACAGCATCAGTTGGTCGACAGTGCGGCTATGATTTTAGTCAAGTCTCCAACGAAGCTCAACGGAATCATGATCACCTCCAACATGTTTGGCGACATTTTGTCCGACGAGGCCAGCGTTATTCCCGGTTCCTTGGGCCTCCTACCTTCCGCGTCTCTTTGCTTCTCTACCAGACCACAAACAAAGCCTTTGGTCTCTACGAACCATGTCATGGCCTCTGCCCCAGACCTTGCCCCAGAACAAGGTGAATCCAGTTGCCACCATTTTGTCGGCAGCAATGATGCTCAAGCTCTCGCTTCATTTGAGTGGGTCACGCTGGACCTTGAGTCTAAGACGGGATTTAGACCAATTACACGAATTGGCCTTTATGATCATTATGTCTGAAGATCATGATGCTGTATTCAGGTTTGCATACTCTAAGTTCTTTTTTCAATTGGGCGGTTAGAAACCACCAGGATGGGTAAAGGAATGGAATGTTGGCTGTCCGTGTCAAAGAAACAGGGAGACCTAGTTGCTTTTATCAGCGGTGTACCATGTGATTTAACTGTTAGAAAAAATACTGTAAAATCTGTTGAAATCAACTTCTTGTGTGTTCATAAGCAGTTAAGATCTAAGGAGACTGGCGCCATTGCTGATCAAGGAAGTCACTAGAAGGGTCAACTTACATAACATTTGGCAGGCTTTGTATACATCCGGTACGGTTTTACCAAAGCCTGTGACTACATGTAGGTACGGCCACAGACCATTGAATTGGGCCCAAACTTTTTGAAGTGGGCTTTAGTTCCCTAACCAACCTGGTGAAACTAAGGCTAGTATGGTTGCTAAACTAAGTCTCGGGAAGTGAAATAATGAGGAATATTGATGAGGGTAGGGCCAGAGTGGTTCGAAATATCAGTAAATCAAAGTCACTGAAAAATGGGCCTTTCCTTGTTGGTGTTTTCCGTAATCAACCTTTAGAAGACGTTATCTAAAGCTAGCAAAGAGCCTTAATTTTGGATTTTGTACAGTTTACATGGTTCTGAAAACGTGGATGATTATTCTAGGCCAACTTGATATCTCCCGTTATTTCAAAGGTTCTGTTCTTAATAAACCTGGGAATAGAGAATGCACTAATGACCCATAAGTTCATCATTCCATTATTAGATTCCGAAGTGGGCCGGAGAGGGGAAATTGATTGACTGGGATGATGCAAGTTCGTTTTGGGGGACAAGATGAAAGGGAGATACATTTTTAGCAGGTGGGAAACAAATGCCATTATGCTCAATATTTTAGGGTCTGATGGTGCCAAATGGCGAACTTGAACTTTGTAGGAAGAGCACTTGAAACTACAAGCGGCTTCTGTCTATCTTTACGGGAAGTCAACTAGACCAAAGAGAAAAATGGGTCATGTTAACATTGTTTCGGGTTCTATGTCTGATTGTGAAACGTAAACTTGCATACATTTGAGGGCTCTGGTGGCCTTCCGATAACAAAATCAACAGAAAATGCGGTTTCAGGCACCTCTAAAGCTCCATTAGTGGGTGTTATAATGGGTTCAGATTCGGATTTACCTGTCATGTCCTGCTGGTTGTAATTATCTTAAAGAAGTTTGGTGTTCCGTTTGAAAGGTCACCATTGTGTCAGCACATAGAACCCCACAAAGGATGGCCAAGTATGCGATTGAGGCACCGAGGAGAGGGGTTAAGATGTATAATTGCCGGTGCTGGCGGTGCTGCTCATTTAAAAGATTAGAGACTTATGGATCACTGTTTTGCCAAACAGGCCTTCCACCTTATTCACCCAGACGGACTCATTCTTTGACTTGGGAGGTCATTCTATTTTAGCAACTAGAATGATTTTTGAATTGAGAAAAAAACTATTCATTGATGTTCCATTAGGGACTATTTTCAAGCACCCAACCATTTCATCATTTGCTTCAGCAGTTCAAAGGTTATCAAACCATGGAAAGATGGTTCTGAAACAGCGGAAAATGATGCCGTAGGAAAATGAAAACGCCTCAAAGATTGATTATTATGAAGACGCGGTTAAACTTTCAAAGACCCCAATTGAAACATACATATCAGACATTGGAGAGACTTGATCCTTCGAAAGAAATCAATATTTTCCTTACCTGGTGCAACAGGTTTCTTGGGTACTTTCATTGCCGAAGGAACTATTACAGCGTTCTGAACT
>ST182
AATCCCCAAACCATTTGTATCCATACTGGAATTGGGTTTTTGGATCATATGCTACACGCATTAGCCAAACATTCAGGGTGGTCCCTCATTGTTGAGTGCATTGGTGATTTTACATATTGACGACCATCACACAATGCGAAGACTGTGGGCATTGCATTGGGTGAGGGCGTTTCACGAGGCGCTTACGGCCCACGGTCCCATCAGAGGTGTCAAGAGATTTGGCTATGCCTTATGCACCATTGGATGAGGCCCTAAGTAGGGCTGTTGTTGATTTAAGTAATTCGCCCGTTTGCCGTTGTAGAACTAGGTTTGAAAAAGAGAAAAGATTGGCGACTTGAGCTGTGAGATGATTCCCCATGTTTTAGAGGAGTTTTGCAACTTCTGCAAGACCTCACTATGCATGTTGATTGGTAACTTTGCCAGCCGACAAGCTACTCGGTCTCTCTCCCTTGAAGAGCGAGATCGTCAAGGGGACGGACATTTTGATTGTTAGAGAGTTGGTTGGAGGTATCTACTTTGGGGAGAGAGAGGAGGACACGGGAAAGTGGTAGAGCGTGGGATACTGAGGCGTACTCGGTTGAGGAAGTTACTAGAATCACTAGAATGGCGGCATTTCTAGCGTTACAGAACGATCCGCCATTACCCGGTATGGTCTATTGATAAGGCCAACGTTTTGGCATCGTCCCGATTATGGAGGGAAAACCGTTGAACCATGTCATGGCAACGGAATTCCCGCAATTGACTTCTACAGCATCAGTTGGTCGACAGTGCGGCTATGATTTTAGTCAAGTCTCCAACGAAGCTCAACGGAATCATGATCACCTCCAACATGTTTGGCGACATTTTGTCCGACGAGGCCAGCGTTATTCCCGGTTCCTTGGGCCTCCTACCTTCCGCGTCTCTTTGCTTCTCTACCAGACCACAAACAAAGCCTTTGGTCTCTACGAACCATGTCATGGCCTCTGCCCCAGACCTTGCCCCAGAACAAGGTGAATCCAGTTGCCACCATTTTGTCGGCAGCAATGATGCTCAAGCTCTCGCTTCATTTGAGTGGGTCACGCTGGACCTTGAGTCTAAGACGGGATTTAGACCAATTACACGAATTGGCCTTTATGATCATTATGTCTGAAGATCATGATGCTGTATTCAGGTTTGCATACTCTAAGTTCTTTTTTCAATTGGGCGGTTAGAAACCACCAGGATGGGTAAAGGAATGGAATGTTGGCCGTCCGTGTCAAAGAAACAGGGAGACCTAGTTGCTTTTATCAGCGGTGTACCATGTGATTTAACTGTTAGAAAAAATACTGTAAAATCTGTTGAAATCAACTTCTTGTGTGTTCATAAGCAGTTAAGATCTAAGGAGACTGGCGCCATTGCTGATCAAGGAAGTCACTAGAAGGGTCAACTTACATAACATTTGGCAGGCTTTGTATACATCCGGTACGGTTTTACCAAAGCCTGTGACTACATGTAGGTACGGCCACAGACCATTGAATTGGGCCCAAACTTTTTGAAGTGGGCTTTAGTTCCCTAACCAACGTGGTGAAACTAAGGCTAGTATGGTTGCTAAACTAAGTCTCGGGAAGTGAAATAATGAGGAATATTGATGAGGGTAGGGCCAGAGTGGTTCGAAATATCAGTAAATCAAAGTCACTGAAAAATGGGCCTTTCCTTGTTGGTGTTTTCCGTAATCAACCTTTAGAAGACGTTATCTAAAGCTAGCAAAGAGCCTTAATTTTGGATTTTGTACAGTTTACATGGTTCTGAAAACGTGGATGATTATTCTAGGCCAACTTGATATCTCCCGTTATTTCAAAGGTTCTGTTCTTAATAAACCTGAGAATAGAGAATGCACTAATGACCCATAAGTTCATCATTCCATTATTAGATTCCGAAGTGGGCCGGAGAGGGGAAATTGATTGACTGGGATGATGCAAGTTCGTTTTGGGGGACAAGATGAAAGGGAGATACATTTTTAGCAGGTGGGAAACAAATGCCATTATGCTCAATATTTTAGGGTCTGATAGTGCCAAATGGCGAACTTGAACTTTGTAGGAAGAGCACTTGAAACTACAAGCGGCTTCTGTCTATCTTTACGGGAAGTCAACTAGACCAAAGAGAAAAATGGGTCATGTTAACATTGTTTCGGGTTCTATGTCTGATTGTGAAACGTAAACTTGCATACATTTGAGGGCTCTGGTGGCCTTCCGATAACAAAATCAACAGAAAATGCGGTTTCAGGCACCTCTAAAGCTCCATTAGTGGGTGTTATAATGGGTTCAGATTCGGATTTACCTGTCATGTCCTGCTGGTTGTAATTATCTTAAAGAAGTTTGGTGTTCCGTTTGAAAGGTCACCATTGTGTCAGCACATAGAACCCCACAAAGGATGGCCAAGTATGCGATTGAGGCACCGAGGAGAGGGGTTAAGATGTATAATTGCCGGTGCTGGCGGTGCTGCTCATTTAAAAGATTAGAGACTTATGGATCACTGTTTTGCCAAACAGGCCTTCCACCTTATTCACCCAGACGGACTCATTCTTTGACTTGGGAGGTCATTCTATTTTAGCAACTAGAATGATTTTTGAATTGAGAAAAAAACTATTCATTGATGTTCCATTAGGGACTATTTTCAAGCACCCAACCATTTCATCATTTGCTTCAGCAGTTCAAAGGTTATCAAACCATGGAAGGATGGTTCTGAAACAGCGGAAAATGATGCCGTAGGAAAATGAAAACGCCTCAAAGATTGATTATTATGAAGACGCGGTTAAACTTTCAAAGACCCCAATTGAAACATACATATCAGACATTGGAGAGACTTGATCCTTCGAAAGAAATCAATATTTTCCTTACCTGGTGCAACAGGTTTCTTGGGTACTTTCATTGCCGAAGGAACTATTACAGCGTTCTGAACT
>ST183
AATCCCCAAACCATTTGTATCCATACTGGAATTGGGTTTTTGGATCATATGCTACACGCATTAGCCAAACATTCAGGGTGGTCCCTCATTGTTGAGTGCATTGGTGATTTTACATATTGACGACCATCACACAATGCGAAGACTGTGGGCATTGCATTGGGTGAGGGCGTTTCACGAGGCGCTTACGGCCCACGGTCCCATCAGAGGTGTCAAGAGATTTGGCTATGCCCTATGCACCATTGGATGAGGCCCTAAGTAGGGCTGTTGTTGATTTAAGTAATTCGCCCGTTTGCCGTTGTAGAACTAGGTTTGAAAAAGAGAAAAGATTGGCGACTTGAGCTGTGAGATGATTCCCCATGTTTTAGAGGAGTTTTGCAACTTCTGCAAGACCTCACTATGCATGTTGATTGGTAACTTTGCCAGCCGACAAGCTACTCGGTCTCTCTCCCTTGAAGAGCGAGATCGTCAAGGGGACGGACATTTTGATTGTTAGAGAGTTGGTTGGAGGTATCTACTTTGGGGAGAGAGAGGAGGACACGGGAAGGTGGTAGAGCGTGGGATACTGAGGCGTACTCGGTTGAGGAAGTTACTAGAATCACTAGAATGGCGGCATTTCTAGCGTTACAGAACGATCCGCCATTACCCCGTATGGTCTATTGATAAGGCCAACGTTTTGGCATCGTCCCGATTATGGAGAGAAAACCGTTGAACCATGTCATGGCAACGGAATTCCCGCAATTGACTTCTACAGCATCAGTTGGTCGACAGTGCGGCTATGATTTTAGTCAAGTCTCCAACGAAGCTCAACGGAATCATGATCACCTCCAACATGTTTGGCGACATTTTGTCCGACGAGGCCAGCGTTATTCCCGGTTCCTTGGGCCTCCTACCTTCCGCGTCTCTTTGCTTCTCTACCAGACCACAAACAAAGCCTTTGGTCTCTACGAACCATGTCATGGCCTCTGCCCCAGACCTTGCCCCAGAACAAGGTGAATCCAGTTGCCACCATTTTGTCGGCAGCAATGATGCTCAAGCTCTCGCTTCATTTGAGTGGGTCACGCTGGACCTTGAGTCTAAGACGGGATTTAGACCAATTACACGAATTAGCCTTTATGATCATTATGTCTGAAGATCATGATGCTGTATTCAGGTTTGCATACTCTAAGTTCTTTTTTCAATTGGGCGGTTAGAAACCACCAGGATGGGTAAAGGAATGGAATGTTGGCTGTCCGTGTCAAAGAAACAGGGAGACCTAGTTGCTTTTATCAGCGGTGTACCATGTGATTTAACTGTTAGAAAAAATACTGTAAAATCTGTTGAAATCAACTTCTTGTGTGTTCATAAGCAGTTAAGATCTAAGGAGACTGGCGCCATTGCTGATCAAGGAAGTCACTAGAAGGGTCAACTTACATAACATTTGGCAGGCTTTGTATACATCCGGTACGGTTTTACCAAAGCCTGTGACTACATGTAGGTACGGCCACAGACCATTGAATTGGGCCCAAACTTTTTGAAGTGGGCTTTAGTTCCCTAACCAACCTGGTGAAACTAAGGCTAGTATGGTTGCTAAACTAAGTCTCGGGAAGTGAAATAATGAGGAATATTGATGAGGGTAGGGCCAGAGTGGTTCGAAATATCAGTAAATCAAAGTCACTGAAAAATGGGCCTTTCCTTGTTGGTGTTTTCCGTAATCAACCTTTAGAAGACGTTATCTAAAGCTAGCAAAGAGCCTTAATTTTGGATTTTGTACAGTTTACATGGTTCTGAAAACGTGGATGATTATTCTAGGCCAACTTGATATCTCCCGTTATTTCAAAGGTTCTGTTCTTAATAAACCTGGGAATAGAGAATGCACTAATGACCCATAAGTTCATCATTCCATTATTAGATTCCGAAGTGGGCCGGAGAGGGGAAATTGATTGACTGGGATGATGCAAGTTCGTTTTGGGGGACAAGATGAAAGGGAGATACATTTTTAGCAGGTGGGAAACAAATGCCATTATGCTCAATATTTTAGGGTCTGATAGTGCCAAATGGCGAACTTGAACTTTGTAGGAAGAGCACTTGAAACTACAAGCGGCTTCTGTCTATCTTTACGGGAAGTCAACTAGACCAAAGAGAAAAATGGGTCATGTTAACATTGTTTCGGGTTCTATGTCTGATTGTGAAACGTAAACTTGCATACATTTGAGGGCTCTGGTGGCCTTCCGATAACAAAATCAACAGAAAATGCGGTTTCAGGCACCTCTAAAGCTCCATTAGTGGGTGTTATAATGGGTTCAGATTCGGATTTACCTGTCATGTCCTGCTGGTTGTAATTATCTTAAAGAAGTTTGGTGTTCCGTTTGAAAGGTCACCATTGTGTCAGCACATAGAACCCCACAAAGGATGGCCAAGTATGCGATTGAGGCACCGAGGAGAGGGGTTAAGATGTATAATTGCCGGTGCTGGCGGTGCTGCTCATTTAAAAGATTAGAGACTTATGGATCACTGTTTTGCCAAACAGGCCTTCCACCTTATTCACCCAGAGGGACTCATTCTTTGACTTGGGAGGTCATTCTATTTTAGCAACTAGAATGATTTTTGAATTGAGAAAAAAACTATTCATTGATGTTCCATTAGGGACTATTTTCAAGCACCCAACCATTTCATCATTTGCTTCAGCAGTTCAAAGGTTATCAAACCATGGAAAGATGGTTCTGAAACAGCGGAAAATGATGCCGTAGGAAAATGAAAACGCCTCAAAGATTGATTATTATGAAGACGCGGTTAAACTTTCAAAGACCCCAATTGAAACATACATATCAGACATTGGAGAGACTTGATCCTTCGAAAGAAATCAATATTTTCCTTACCTGGTGCAACAGGTTTCTTGGGTACTTTCATTGCCGAAGGAACTATTACAGCGTTCTGAACT
>ST184
AATCCCCAAACCATTTGTATCCATACTGGAATTGGGTTTTTGGATCATATGCTACACGCATTAGCCAAACATTCAGGGTGGTCCCTCATTGTTGAGTGCATTGGTGATTTTACATATTGACGACCATCACACAATGCGAAGACTGTGGGCATTGCATTGGGTGAGGGCGTTTCACGAGGCGCTTACGGCCCACGGTCCCATCAGAGGTGTCAAGAGATTTGGCTATGCCTTATGCACCATTGGATGAGGCCCTAAGTAGGGCTGTTGTTGATTTAAGTAATTCGCCCGTTTGCCGTTGTAGAACTAGGTTTGAAAAAGAGAAAAGATTGGCGACTTGAGCTGTGAGATGATTCCCCATGTTTTAGAGGAGTTTTGCAACTTCTGCAAGACCTCACTATGCATGTTGATTGGTAACTTTGCCAGCCGACAAGCTACTCGGTCTCTCTCCCTTGAAGAGCGAGATCGTCAAGGGGACGGACATTTTGATTGTTAGAGAGTTGGTTGGAGGTATCTACTTTGGGGAGAGAGAGGAGGACACGGGAAAGTGGTAGAGCGTGGGATACTGAGGCGTACTCGGTTGAGGAAGTTACTAGAATCACTAGAATGGCGGCATTTCTAGCGTTACAGAACGATCCGCCATTACCCGGTATGGTCTATTGATAAGGCCAACGTTTTGGCATCGTCCCGATTATGGAGGGAAAACCGTTGAACCATGTCATGGCAACGGAATTCCCGCAATTGACTTCTACAGCATCAGTTGGTCGACAGTGCGGCTATGATTTTAGTCAAGTCTCCAACGAAGCTCAACGGAATCATGATCACCTCCAACATGTTTGGCGACATTTTGTCCGACGAGGCCAGCGTTATTCCCGGTTCCTTGGGCCTCCTACCTTCCGCGTCTCTTTGCTTCTCTACCAGACCACAAACAAAGCCTTTGGTCTCTACGAACCATGTCATGGCCTCTGCCCCAGACCTTGCCCCAGAACAAGGTGAATCCAGTTGCCACCATTTTGTCGGCAGCAATGATGCTCAAGCTCTCGCTTCATTTGAGTGGGTCACGCTGGACCTTGAGTCTAAGACGGGATTTAGACCAATTACACGAATTGGCCTTTATGATCATTATGTCTGAAGATCATGATGCTGTATTCAGGTTTGCATACTCTAAGTTCTTTTTTCAATTGGGCGGTTAGAAACCACCAGGATGGGTAAAGGAATGGAATGTTGGCCGTCCGTGTCAAAGAAACAGGGAGACCTAGTTGCTTTTATCAGCGGTGTACCATGTGATTTAACTGTTAGAAAAAATACTGTAAAATCTGTTGAAATCAACTTCTTGTGTGTTCATAAGCAGTTAAGATCTAAGGAGACTGGCGCCATTGCTGATCAAGGAAGTCACTAGAAGGGTCAACTTACATAACATTTGGCAGGCTTTGTATACATCCGGTACGGTTTTACCAAAGCCTGTGACTACATGTAGGTACGGCCACAGACCATTGAATTGGGCCCAAACTTTTTGAAGTGGGCTTTAGTTCCCTAACCAACGTGGTGAAACTAAGGCTAGTATGGTTGCTAAACTAAGTCTCGGGAAGTGAAATAATGAGGAATATTGATGAGGGTAGGGCCAGAGTGGTTCGAAATATCAGTAAATCAAAGTCACTGAAAAATGGGCCTTTCCTTGTTGGTGTTTTCCGTAATCAACCTTTAGAAGACGTTATCTAAAGCTAGCAAAGAGCCTTAATTTTGGATTTTGTACAGTTTACATGGTTCTGAAAACGTGGATGATTATTCTAGGCCAACTTGATATCTCCCGTTATTTCAAAGGTTCTGTTCTTAATAAACCTGAGAATAGAGAATGCACTAATGACCCATAAGTTCATCATTCCATTATTAGATTCCGAAGTGGGCCGGAGAGGGGAAATTGATTGACTGGGATGATGCAAGTTCGTTTTGGGGGACAAGATGAAAGGGAGATACATTTTTAGCAGGTGGGAAACAAATGCCATTATGCTCAATATTTTAGGGTCTGATAGTGCCAAATGGCGAACTTGAACTTTGTAGGAAGAGCACTTGAAACTACAAGCGGCTTCTGTCTATCTTTACGGGAAGTCAACTAGACCAAAGAGAAAAATGGGTCATGTTAACATTGTTTCGGGTTCTATGTCTGATTGTGAAACGTAAACTTGCATACATTTGAGGGCTCTGGTGGCCTTCCGATAACAAAATCAACAGAAAATGCGGTTTCAGGCACCTCTAAAGCTCCATTAGTGGGTGTTATAATGGGTTCAGATTCGGATTTACCTGTCATGTCCTGCTGGTTGTAATTATCTTAAAGAAGTTTGGTGTTCCGTTTGAAAGGTCACCATTGTGTCAGCACATAGAACCCCACAAAGGATGGCCAAGTATGCGATTGAGGCACCGAGGAGAGGGGTTAAGATGTATAATTGCCGGTGCTGGCGGTGCTGCTCATTTAAAAGATTAGAGACTTATGGATCACTGTTTTGCCAAACAGGCCTTCCACCTTATTCACCCAGACCGACTCATTCTTTGACTTGGGAGGTCATTCTATTTTAGCAACTAGAATGATTTTTGAATTGAGAAAAAAACTATTCATTGATGTTCCATTAGGGACTATTTTCAAGCACCCAACCATTTCATCATTTGCTTCAGCAGTTCAAAGGTTATCAAACCATGGAAAGATGGTTCTGAAACAGCGGAAAATGATGCCGTAAGAAAATGAAAACGCCTCAAAGATTGATTATTATGAAGACGCGGTTAAACTTTCAAAGACCCCAATTGAAACATACATATCAGACATTGGAGAGACTTGATCCTTCGAAAGAAATCAATATTTTCCTTACCTGGTGCAACAGGTTTCTTGGGTACTTTCATTGTTGAAGGAACTATTACAGCGTTCTGAACT
>ST185
AATCCCCAAACCATTTGTATCCATACTGGAATTGGGTTTTTGGATCATATGCTACACGCATTAGCCAAACATTCAGGGTGGTCCCTCATTGTTGAGTGCATTGGTGATTTTACATATTGACGACCATCACACAATGCGAAGACTGTGGGCATTGCATTGGGTGAGGGCGTTTCACGAGGCGCTTACGGCCCACGGTCCCATCAGAGGTGTCAAGAGATTTGGCTATGCCTTATGCACCATTGGATGAGGCCCTAAGTAGGGCTGTTGTTGATTTAAGTAATTCGCCCGTTTGCCGTTGTAGAACTAGGTTTGAAAAAGAGAAAAGATTGGCGACTTGAGCTGTGAGATGATTCCCCATGTTTTAGAGGAGTTTTGCAACTTCTGCAAGACCTCACTATGCATGTTGATTGGTAACTTTGCCAGCCGACAAGCTACTCGGTCTCTCTCCCTTGAAGAGCGAGATCGTCAAGGGGACGGACATTTTGATTGTTAGAGAGTTGGTTGGAGGTATCTACTTTGGGGAGAGAGAGGAGGACACGGGAAAGTGGTAGAGCGTGGGATACTGAGGCGTACTCGGTTGAGGAAGTTACTAGAATCACTAGAATGGCGGCATTTCTAGCGTTACAGAACGATCCGCCATTACCCGGTATGGTCTATTGATAAGGCCAACGTTTTGGCATCGTCCCGATTATGGAGGGAAAACCGTTGAACCATGTCATGGCAACGGAATTCCCGCAATTGACTTCTACAGCATCAGTTGGTCGACAGTGCGGCTATGATTTTAGTCAAGTCTCCAACGAAGCTCAACGGAATCATGATCACCTCCAACATGTTTGGCGACATTTTGTCCGACGAGGCCAGCGTTATTCCCGGTTCCTTGGGCCTCCTACCTTCCGCGTCTCTTTGCTTCTCTACCAGACCACAAACAAAGCCTTTGGTCTCTACGAACCATGTCATGGCCTCTGCCCCAGACCTTGCCCCAGAACAAGGTGAATCCAGTTGCCACCATTTTGTCGGCAGCAATGATGCTCAAGCTCTCGCTTCATTTGAGTGGGTCACGCTGGACCTTGAGTCTAAGACGGGATTTAGACCAATTACACGAATTGGCCTTTATGATCATTATGTCTGAAGATCATGATGCTGTATTCAGGTTTGCATACTCTAAGTTCTTTTTTCAATTGGGCGGTTAAAAACCACCAGGATGGGTAAAGGAATGGAATGTTGGCCGTCCGTGTCAAAGAAACAGGGAGACCTAGTTGCTTTTATCAGCGGTGTACCATGTGATTTAACTGTTAGAAAAAATACTGTAAAATCTGTTGAAATCAACTTCTTGTGTGTTCATAAGCAGTTAAGATCTAAGGAGACTGGCGCCATTGCTGATCAAGGAAGTCACTAGAAGGGTCAACTTACATAACATTTGGCAGGCTTTGTATACATCCGGTACGGTTTTACCAAAGCCTGTGACTACATGTAGGTACGGCCACAGACCATTGAATTGGGCCCAAACTTTTTGAAGTGGGCTTTAGTTCCCTAACCAACGTGGTGAAACTAAGGCTAGTATGGTTGCTAAACTAAGTCTCGGGAAGTGAAATAATGAGGAATATTGATGAGGGTAGGGCCAGAGTGGTTCGAAATATCAGTAAATCAAAGTCACTGAAAAATGGGCCTTTCCTTGTTGGTGTTTTCCGTAATCAACCTTTAGAAGACGTTATCTAAAGCTAGCAAAGAGCCTTAATTTTGGATTTTGTACAGTTTACATGGTTCTGAAAACGTGGATGATTATTCTAGGCCAACTTGATATCTCCCGTTATTTCAAAGGTTCTGTTCTTAATAAACCTGAGAATAGAGAATGCACTAATGACCCATAAGTTCATCATTCCATTATTAGATTCCGAAGTGGGCCGGAGAGGGGAAATTGATTGACTGGGATGATGCAAGTTCGTTTTGGGGGACAAGATGAAAGGGAGATACATTTTTAGCAGGTGGGAAACAAATGCCATTATGCTCAATATTTTAGGGTCTGATAGTGCCAAATGGCGAACTTGAACTTTGTAGGAAGAGCACTTGAAACTACAAGCGGCTTCTGTCTATCTTTACGGGAAGTCAACTAGACCAAAGAGAAAAATGGGTCATGTTAACATTGTTTCGGGTTCTATGTCTGATTGTGAAACGTAAACTTGCATACATTTGAGGGCTCTGGTGGCCTTCCGATAACAAAATCAACAGAAAATGCGGTTTCAGGCACCTCTAAAGCTCCATTAGTGGGTGTTATAATGGGTTCAGATTCGGATTTACCTGTCATGTCCTGCTGGTTGTAATTATCTTAAAGAAGTTTGGTGTTCCGTTTGAAAGGTCACCATTGTGTCAGCACATAGAACCCCACAAAGGATGGCCAAGTATGCGATTGAGGCACCGAGGAGAGGGGTTAAGATGTATAATTGCCGGTGCTGGCGGTGCTGCTCATTTAAAAGATTAGAGACTTATGGATCACTGTTTTGCCAAACAGGCCTTCCACCTTATTCACCCAGACGGACTCATTCTTTGACTTGGGAGGTCATTCTATTTTAGCAACTAGAATGATTTTTGAATTGAGAAAAAAACTATTCATTGATGTTCCATTAGGGACTATTTTCAAGCACCCAACCATTTCATCATTTGCTTCAGCAGTTCAAAGGTTATCAAACCATGGAAAGATGGTTCTGAAACAGCGGAAAATGATGCCGTAGGAAAATGAAAACGCCTCAAAGATTGATTATTATGAAGACGCGGTTAAACTTTCAAAGACCCCAATTGAAACATACATATCAGACATTGGAGAGACTTGATCCTTCGAAAGAAATCAATATTTTCCTTACCTGGTGCAACAGGTTTCTTGGGTACTTTCATTGCCGAAGGAACTATTACAGCGTTCTGAACT
>ST186
AATCCCCAAACCATTTGTATCCATACTGGAATTGGGTTTTTGGATCATATGCTACACGCATTAGCCAAACATTCAGGGTGGTCCCTCATTGTTGAGTGCATTGGTGATTTTACATATTGACGACCATCACACAATGCGAAGACTGTGGGCATTGCATTGGGTGAGGGCGTTTCACGAGGCGCTTACGGCCCACGGTCCCATCAGAGGTGTCAAGAGATTTGGCTATGCCTTATGCACCATTGGATGAGGCCCTAAGTAGGGCTGTTGTTGATTTAAGTAATTCGCCCGTTTGCCGTTGTAGAACTAGGTTTGAAAAAGAGAAAAGATTGGCGACTTGAGCTGTGAGATGATTCCCCATGTTTTAGAGGAGTTTTGCAACTTCTGCAAGACCTCACTATGCATGTTGATTGGTAACTTTGCCAGCCGACAAGCTACTCGGTCTCTCTCCCTTGAAGAGCGAGATCGTCAAGGGGACGGACATTTTGATTGTTAGAGAGTTGGTTGGAGGTATCTACTTTGGGGAGAGAGAGGAGGACACGGGAAAGTGGTAGAGCGTGGGATACTGAGGCGTACTCGGTTGAGGAAGTTACTAGAATCACTAGAATGGCGGCATTTCTAGCGTTACAGAACGATCCGCCATTACCCGGTATGGTCTATTGATAAGGCCAACGTTTTGGCATCGTCCCGATTATGGAGGGAAAACCGTTGAACCATGTCATGGCAACGGAATTCCCGCAATTGACTTCTACAGCATCAGTTGGTCGACAGTGCGGCTATGATTTTAGTCAAGTCTCCAACGAAGCTCAACGGAATCATGATCACCTCCAACATGTTTGGCGACATTTTGTCCGACGAGGCCAGCGTTATTCCCGGTTCCTTGGGCCTCCTACCTTCCGCGTCTCTTTGCTTCTCTACCAGACCACAAACAAAGCCTTTGGTCTCTACGAACCATGTCATGGCCTCTGCCCCAGACCTTGCCCCAGAACAAGGTGAATCCAGTTGCCACCATTTTGTCGGCAGCAATGATGCTCAAGCTCTCGCTTCATTTGAGTGGGTCACGCTGGACCTTGAGTCTAAGACGGGATTTAGACCAATTACACGAATTGGCCTTTATGATCATTATGTCTGAAGATCATGATGCTGTATTCAGGTTTGCATACTCTAAGTTCTTTTTTCAATTGGGCGGTTAGAAACCACCAGGATGGGTAAAGGAATGGAATGTTGGCCGTCCGTGTCAAAGAAACAGGGAGACCTAGTTGCTTTTATCAGCGGTGTACCATGTGATTTAACTGTTAGAAAAAATACTGTAAAATCTGTTGAAATCAACTTCTTGTGTGTTCATAAGCAGTTAAGATCTAAGGAGACTGGCGCCATTGCTGATCAAGGAAGTCACTAGAAGGGTCAACTTACATAACATTTGGCAGGCTTTGTATACATCCGGTACGGTTTTACCAAAGCCTGTGACTACATGTAGGTACGGCCACAGACCATTGAATTGGGCCCAAACTTTTTGAAGTGGGCTTTAGTTCCCTAACCAACGTGGTGAAACTAAGGCTAGTATGGTTGCTAAACTAAGTCTCGGGAAGTGAAATAATGAGGAATATTGATGAGGGTAGGGCCAGAGTGGTTCGAAATATCAGTAAATCAAAGTCACTGAAAAATGGGCCTTTCCTTGTTGGTGTTTTCCGTAATCAACCTTTAGAAGACGTTATCTAAAGCTAGCAAAGAGCCTTAATTTTGGATTTTGTACAGTTTACATGGTTCTGAAAACGTGGATGATTATTCTAGGCCAACTTGATATCTCCCGTTATTTCAAAGGTTCTGTTCTTAATAAACCTGAGAATAGAGAATGCACTAATGACCCATAAGTTCATCATTCCATTATTAGATTCCGAAGTGGGCCGGAGAGGGGAAATTGATTGACTGGGATGATGCAAGTTCGTTTTGGGGGACAAGATGAAAGGGAGATACATTTTTAGCAGGTGGGAAACAAATGCCATTATGCTCAATATTTTAGGGTCTGATAGTGCCAAATGGCGAACTTGAACTTTGTAGGAAGAGCACTTGAAACTACAAGCGGCTTCTGTCTATCTTTACGGGAAGTCAACTAGACCAAAGAGAAAAATGGGTCATGTTAACATTGTTTCGGGTTCTATGTCTGATTGTGAAACGTAAACTTGCATACATTTGAGGGCTCTGGTGGCCTTCCGATAACAAAATCAACAGAAAATGCGGTTTCAGGCACCTCTAAAGCTCCATTAGTGGGTGTTATAATGGGTTCAGATTCGGATTTACCTGTCATGTCCTGCTGGTTGTAATTATCTTAAAGAAGTTTGGTGTTCCGTTTGAAAGGTCACCATTGTGTCAGCACATAGAACCCCACAAAGGATGGCCAAGTATGCGATTGAGGCACCGAGGAGAGGGGTTAAGATGTATAATTGCCGGTGCTGGCGGTGCTGCTCATTTAAAAGATTAGAGACTTATGGATCACTGTTTTGCCAAACAGGCCTTCCACCTTATTCACCCAGACGGACTCATTCTTTGACTTGGGAGGTCATTCTATTTTAGCAACTAGAATGATTTTTGAATTGAGAAAAAAACTATTCATTGATGTTCCATTAGGGACTATTTTCAAGCACCCAACCATTTCATCATTTGCTTCAGCAGTTCAAAGGTTATCAAACCATGGAGGGATGGTTCTGAAACAGCGGAAAATGATGCCGTAGGAAAATGAAAACGCCTCAAAGATTGATTATTATGAAGACGCGGTTAAACTTTCAAAGACCCCAATTGAAACATACATATCAGACATTGGAGAGACTTGATCCTTCGAAAGAAATCAATATTTTCCTTACCTGGTGCAACAGGTTTCTTGGGTACTTTCATTGCTGAAGGAACTATTACAGCGTTCTGAACT
>ST187
AATCCCCAAACCATTTGTATCCATACTGGAATTGGGTTTTTGGATCATATGCTACACGCATTAGCCAAACATTCAGGGTGGTCCCTCATTGTTGAGTGCATTGGTGATTTTACATATTGACGACCATCACACAATGCGAAGACTGTGGGCATTGCATTGGGTGAGGGCGTTTCACGAGGCGCTTACGGCCCACGGTCCCATCAGAGGTGTCAAGAGATTTGGCTATGCCCTATGCACCATTGGATGAGGCCCTAAGTAGGGCTGTTGTTGATTTAAGTAATTCGCCCGTTTGCCGTTGTAGAACTAGGTTTGAAAGAGAGAAAAGATTGGCGACTTGAGCTGTGAGATGATTCCCCATGTTTTAGAGGAGTTTTGCAACTTCTGCAAGACCTCACTATGCATGTTGATTGGTAACTTTGCCAGCCGACAAGCTACTCGGTCTCTCTCCCTTGAAGAGCGAGATCGTCAAGGGGACGGACATTTTGATTGTTAGAGAGTTGGTTGGAGGTATCTACTTTGGGGAGAGAGAGGAGGACACGGGAAGGTGGTAGAGCGTGGGATACTGAGGCGTACTCGGTTGAGGAAGTTACTAGAATCACTAGAATGGCGGCATTTCTAGCGTTACAGAACGATCCGCCATTACCCCGTATGGTCTATTGATAAGGCCAACGTTTTGGCATCGTCCCGATTATGGAGGGAAAACCGTTGAACCATGTCATGGCAACGGAATTCCCGCAATTGACTTCTACAGCATCAGTTGGTCGACAGTGCGGCTATGATTTTAGTCAAGTCTCCAACGAAGCTCAACGGAATCATGATCACCTCCAACATGTTTGGCGACATTTTGTCCGACGAGGCCAGCGTTATTCCCGGTTCCTTGGGCCTCCTACCTTCCGCGTCTCTCTGCTTCTCTACCAGACCACAAACAAAGCCTTTGGTCTCTACGAACCATGTCATGGCTTCTGCCCCAGACCTTGCCCCAGAACAAGGTGAATCCAGTTGCCACCATTTTGTCGGCAGCAATGATGCTCAAGCTCTCGCTTCATTTGAGTGGGTCACGCTGGACCTTGAGTCTAAGACGGGATTTAGACCAATTACACGAATTGGCCTTTATGATCATTATGTCCGAAGATCATGATGCTGTATTCAGGTTTGCATACTCTAAGTTCTTTTTTCAATTGGGCGGTTAAAAACCACCAGGATGGGTAAAGGAATGGAATGTTGGCCGTCCGTGTCAAAGAAACAGGGAGACCTAGTTGCTTTTATCAGCGGTGTACCATGTGATTTAACTGTTAGAAAAAATACTGTAAAATCTGTTGAAATCAACTTCTTGTGTGTTCATAAGCAGTTAAGATCTAAGGAGACTGGCGCCATTGCTGATCAAGGAAGTCACTAGAAGGGTCAACTTACATAACATTTGGCAGGCTTTGTATACATCCGGTACGGTTTTACCAAAGCCTGTGACTACATGTAGGTACGGCCACAGACCATTGAATTGGGCCCAAACTTTTTGAAGTGGGCTTTAGTTCCCTAACCAACCTGGTGAAACTAAGGCTAGTATGGTTGCTAAACTAAGTCTCGGGAAGTGAAATAATGAGGAATATTGATGAGGGTAGGGCCAGAGTGGTTCGAAATATCAGTAAATCAAAGTCACTGAAAAATGGGCCTTTCCTTGTTGGTGTTTTCCGTAATCAACCTTTAGAAGACGTTATCTAAAGCTAGCAAAGAGCCTTAATTTTGGATTTTGTACAGTTTACATGGTTCTGAAAACGTGGATGATTATTCTAGGCCAACTTGATATCTCCCGTTATTTCAAAGGTTCTGTTCTTAATAAACCTGGGAATAGAGAATGCACTAATGACCCATAAGTTCATCATTCCATTATTAGATTCCGAAGTGGGACGGAGAGGGGAAATTGATTGACTGGGATGATGCAAGTTCGTTTTGGGGGACAAGATGAAAGGGAGATACATTTTTAGCAGGTGGGAAACAAATGCCATTATGCTCAATATTTTAGGGTCTGATAGTGCCAAATGGCGAACTTGAACTTTGTAAGAAGAGCACTTGAAACTACAAGCGGCTTCTGTCTATCTTTACGGGAAGTCAACTAGACCAAAGAGAAAAATGGGTCATGTTAACATTGTTTCGGGTTCTATGTCTGATTGTGAAACGTAAACTTGCATACATTTGAGGGCTCTGGTGGCCTTCCGATAACAAAATCAACAGAAAATGCGGTTTCAGGCACCTCTAAAGCTCCATTAGTGGGTGTTATAATGGGTTCAGATTCGGATTTACCTGTCATGTCCTGCTGGTTGTAATTATCTTAAAGAAGTTTGGTGTTCCGTTTGAAAGGTCACCATTGTGTCAGCACATAGAACCCCACAAAGGATGGCCAAGTATGCGATTGAGGCACCGAGGAGAGGAGTTAAGATGTATAATTGCCGGTGCTGGCGGTGCTGCTCATTTAAAAGATTAGAGACTTATGGATCACTGTTTTGCCAAACAGGCCTTCCACCTTATTCACCCAGACGGACTCATTCTTTGACTTGGGAGGTCATTCTATTTTAGCAACTAGAATGATTTTTGAATTGAGAAAAAAACTATTCATTGATGTTCCATTAGGGACTATTTTCAAGCACCCAACCATTTCATCATTTGCTTCAGCAGTTCAAAGGTTATCAAACCATGGAAAGATGGTTCTGAAACAGCGGAAAATGATGCCGTAGGAAAATGAAAACGCCTCAAAGATTGATTATTATGAAGACGCGGTTAAACTTTCAAAGACCCCAATTGAAACATACATATCAGACATTGGAGAGACTTGATCCTTCGAAAGAAATCAATATTTTCCTTACCTGGTGCAACAGGTTTCTTGGGTACTTTCATTGCCGAAGGAACTATTACAGCGTTCTGAACT
>ST188
AATCCCCAAACCATTTGTATCCATACTGGAATTGGGTTTTTGGATCATATGCTACACGCATTAGCCAAACATTCAGGGTGGTCCCTCATTGTTGAGTGCATTGGTGATTTTACATATTGACGACCATCACACAATGCGAAGACCGTGGGCATTGCATTGGGTGAGGGCGTTTCACGAGGCGCTTACGGCCCACGGTCCCATCAGAGGTGTCAAGAGATTTGGCTATGCCCTATGCACCATTGGATGAGGCCCTAAGTAGGGCTGTTGTTGATTTAAGTAATTCGCCCGTTTGCCGTTGTAGAACTAGGTTTGAAAAAGAGAAAAGATTGGCGACTTGAGCTGTGAGATGATTCCCCATGTTTTAGAGGAGTTTTGCAACTTCTGCAAGACCTCACTATGCATGTTGATTGGTAACTTTGCCAGCCGACAAGCTACTCGGTCTCTCTCCCTTGAAGAGCGAGATCGTCAAGGGGACGGACATTTTGATTGTTAGAGAGTTGGTTGGAGGTATCTACTTTGGGGAGAGAGAGGAGGACACGGGAAGGTGGTAGAGCGTGGGATACTGAGGCGTACTCGGTTGAGGAAGTTACTAGAATCACTAGAATGGCGGCATTTCTAGCGTTACAGAACGATCCGCCATTACCCCGTATGGTCTATTGATAAGGCCAACGTTTTGGCATCGTCCCGATTATGGAGGGAAAACCGTTGAACCATGTCATGGCAACGGAATTCCCGCAATTGACTTCTACAGCATCAGTTGGTCGACAGTGCGGCTATGATTTTAGTCAAGTCTCCAACGAAGCTCAACGGAATCATGATCACCTCCAACATGTTTGGCGACATTTTGTCCGACGAGGCCAGCGTTATTCCCGGTTCCTTGGGCCTCCTACCTTCCGCGTCTCTCTGCTTCTCTACCAGACCACAAACAAAGCCTTTGGTCTCTACGAACCATGTCATGGCTTCTGCCCCAGACCTTGCCCCAGAACAAGGTGAATCCAGTTGCCACCATTTTGTCGGCAGCAATGATGCTCAAGCTCTCGCTTCATTTGAGTGGGTCACGCTGGACCTTGAGTCTAAGACGGGATTTAGACCAATTACACGAATTGGCCTTTATGATCATTATGTCCGAAGATCATGATGCTGTATTCAGGTTTGCATACTCTAAGTTCTTTTTTCAATTGGGCGGTTAAAAACCACCAGGATGGGTAAAGGAATGGAATGTTGGCCGTCCGTGTCAAAGAAACAGGGAGACCTAGTTGCTTTTATCAGCGGTGTACCATGTGATTTAACTGTTAGAAAAAATACTGTAAAATCTGTTGAAATCAACTTCTTGTGTGTTCATAAGCAGTTAAGATCTAAGGAGACTGGCGCCATTGCTGATCAAGGAAGTCACTAGAAGGGTCAACTTACATAACATTTGGCAGGCTTTGTATACATCCGGTACGGTTTTACCAAAGCCTGTGACTACATGTAGGTACGGCCACAGACCATTGAATTGGGCCCAAACTTTTTGAAGTGGGCTTTAGTTCCCTAACCAACCTGGTGAAACTAAGGCTAGTATGGTTGCTAAACTAAGTCTCGGGAAGTGAAATAATGAGGAATATTGATGAGGGTAGGGCCAGAGTGGTTCGAAATATCAGTAAATCAAAGTCACTGAAAAATGGGCCTTTCCTTGTTGGTGTTTTCCGTAATCAACCTTTAGAAGACGTTATTTAAAGCTAGCAAAGAGCCTTAATTTTGGATTTTGTACAGTTTACATGGTTCTGAAAACGTGGATGATTATTCTAGGCCAACTTGATATCCCCCGTTATTTCAAAGGTTCCGTTCTTAATAAACCTGGGAATAGAGAATGCACTAATGACCCATAAGTTCATCATTCCATTATTAGATTCCGAAGTGGGCCGGAGAGGGGAAATTGATTGACTGGGATGATGCAAGTTCGGTTTGGGGGACAAGATGAAAGGGAGATACATTTTTAGCAGGTGGGAAACAAATGCCATTATGCTCAATATTTTAGGGTCTGATGGTGCCAAATGGCGAACTTGAACTTTGTAGGAAGAGCACTTGAAACTACAAGCGGCTTCTGTCTATCTTTACGGGAAGTCAACTAGACCAAAGAGAAAAATGGGTCATGTTAACATTGTTTCGGGTTCTATGTCTGATTGTGAAACGTAAACTTGCATACATTTGAGGGCTCTGGTGGCCTTCCGATAACAAAATCAACAGAAAATGCGGTTTCAGGCACCTCTAAAGCTCCATTAGTGGGTGTTATAATGGGTTCAGATTCGGATTTACCTGTCATGTCCTGCTGGTTGTAATTATCTTAAAGAAGTTTGGTGTTCCGTTTGAAAGGTCACCATTGTGTCAGCACATAGAACCCCACAAAGGATGGCCAAGTATGCGATTGAGGCACCGAGGAGAGGGGTTAAGATGTATAATTGCCGGTGCTGGCGGTGCTGCTCATTTAAAAGATTAGAGACTTATGGATCACTGTTTTGCCAAACAGGCCTTCCACCTTATTCACCCAGACGGACTCATTCTTTGACTTGGGAGGTCATTCTATTTTAGCAACTAGAATGATTTTTGAATTGAGAAAAAAACTATTCATTGATGTTCCATTAGGGACTATTTTCAAGCACCCAACCATTTCATCATTTGCTTCAGCAGTTCAAAGGTTATCAAACCATGGAAAGATGGTTCTGAAACAGCGGAAAATGATGCCGTAGGAAAATGAAAACGCCTCAAAGATTGATTATTATGAAGACGCGGTTAAACTTTCAAAGACCCCAATTGAAACATACATATCAGACATTGGAGAGACTTGATCCTTCGAAAGAAATCAATATTTTCCTTACCTGGTGCAACAGGTTTCTTGGGTACTTTCATTGCCGAAGGAACTATTACAGCGTTCTGAACT
>ST189
AATCCCCAAACCATTTGTATCCATACTGGAATTGGGTTTTTGGATCATATGCTACACGCATTAGCCAAACATTCAGGGTGGTCCCTCATTGTTGAGTGCATTGGTGATTTTACATATTGACGACCATCACACAATGCGAAGATTGTGGGCATTGCATTGGGTGAGGGCGTTTCACGAGGCGCTTACGGCCCACGGTCCCATCAGAGGTGTCAAGAGATTTGGCTATGCTTTATGCACCATTGGATGAGGCCCTAAGTAGGGCTGTTGTTGATTTAAGTAATTCGCCCGTTTGCCGTTGTAGAACTAGGTTTGAAAAAGAGAAAAGATTGGCGACTTGAGCTGTGAGATGATTCCCCATGTTTTAGAGGAGTTTTGCAACTTCTGCAAGACCTCACTATGCATGTTGATTGGTAACTTTGCCAGCCGACAAGCTACTCGGTCTCTCTCCCTTGAAGAGCGAGATCGTCAAGGGGACGGACATTTTGATTGTTAGAGAGTTGGTTGGAGGTATCTACTTTGGGGAGAGAGAGGAGGACACGGGAAGGTGGTAGAGCGTGGGATACTGAGGCGTACTCGGTTGAGGAAGTTACTAGAATCACTAGAATGGCGGCATTTCTAGCGTTACAGAACGATCCGCCATTACCCCGTATGGTCTATTGATAAGGCCAACGTTTTGGCATCGTCCCGATTATGGAGGGAAAACCGTTGAACCATGTCATGGCAACGGAATTCCCGCAATTGACTTCTACAGCATCAGTTGGTCGACAGTGCGGCTATGATTTTAGTCAAGTCTCCAACGAAGCTCAACGGAATCATGATCACCTCCAACATGTTTGGCGACATTTTGTCCGACGAGGCCAGCGTTATTCCCGGTTCCTTGGGCCTCCTACCTTCCGCGTCTCTTTGCTTCTCTACCAGACCACAAACAAAGCCTTTGGTCTCTACGAACCATGTCATGGCCTCTGCCCCAGACCTTGCCCCAGAACAAGGTGAATCCAGTTGCCACCATTTTGTCGGCAGCAATGATGCTCAAGCTCTCGCTTCATTTGAGTGGGTCACGCTGGACCTTGAGTCTAAGACGGGATTTAGACCAATTACACGAATTAGCCTTTATGATCATTATGTCCGAAGATCATGATGCTGTATTCAGGTTTGCATACTCTAAGTTCTTTTTTCAATTGGGCGGTTAAAAACCACCAGGATGGGTAAAGGAATGGAATGTTGGCCGTCCGTGTCAAAGAAACAGGGAGACCTAGTTGCTTTTATCAGCGGTGTACCATGTGATTTAACTGTTAGAAAAAATACTGTAAAATCTGTTGAAATCAACTTCTTGTGTGTTCATAAGCAGTTAAGATCTAAGGAGACTGGCGCCATTGCTGATCAAGGAAGTCACTAGAAGGGTCAACTTACATAACATTTGGCAGGCTTTGTATACATCCGGTACGGTTTTACCAAAGCCTGTGACTACATGTAGGTACGGCCACAGACCATTGAATTGGGCCCAAACTTTTTGAAGTGGGCTTTAGTTCCCTAACCAACCTGGTGAAACTAAGGCTAGTATGGTTGCTAAACTAAGTCTCGGGAAGTGAAATAATGAGGAATATTGATGAGGGTAGGGCCAGAGTGGTTCGAAATATCAGTAAATCAAAGTCACTGAAAAATGGGCCTTTCCTTGTTGGTGTTTTCCGTAATCAACCTTTAGAAGACGTTATTTAAAGCTAGCAAAGAGCCTTAATTTTGGATTTTGTACAGTTTACATGGTTCTGAAAACGTGGATGATTATTCTAGGCCAACTTGATATCCCCCGTTATTTCAAAGGTTCCGTTCTTAATAAACCTGGGAATAGAGAATGCACTAATGACCCATAAGTTCATCATTCCATTATTAGATTCCGAAGTGGGCCGGAGAGGGGAAATTGATTGACTGGGATGATGCAAGTTCGGTTTGGGGGACAAGATGAAAGGGAGATACATTTTTAGCAGGTGGGAAACAAATGCCATTATGCTCAATATTTTAGGGTCTGATGGTGCCAAATGGCGAACTTGAACTTTGTAGGAAGAGCACTTGAAACTACAAGCGGCTTCTGTCTATCTTTACGGGAAGTCAACTAGACCAAAGAGAAAAATGGGTCATGTTAACATTGTTTCGGGTTCTATGTCTGATTGTGAAACGTAAACTTGCATACATTTGAGGGCTCTGGTGGCCTTCCGATAACAAAATCAACAGAAAATGCGGTTTCAGGCACCTCTAAAGCTCCATTAGTGGGTGTTATAATGGGTTCAGATTCGGATTTACCTGTCATGTCCTGCTGGTTGTAATTATCTTAAAGAAGTTTGGTGTTCCGTTTGAAAGGTCACCATTGTGTCAGCACATAGAACCCCACAAAGGATGGCCAAGTATGCGATTGAGGCACCGAGGAGAGGAATTAAGATGTATAATTGCCGGTGCTGGCGGTGCTGCTCATTTAAAAGATTAGAGACTTATGGATCACTGTTTTGCCAAACAGGCCTTCCACCTTATTCACCCAGAGGGACTCATTCTTTGACTTGGGAGGTCATTCTATTTTAGCAACTAGAATGATTTTTGAATTGAGAAAAAAACTATTCATTGATGTTCCATTAGGGACTATTTTCAAGCACCCAACCATTTCATCATTTGCTTCAGCAGTTCAAAGGTTATCAAACCATGGAAAGATGGTTCTGAAACAGCGGAAAATGATGCCGTGGGAAAATGAAAACGCCTCAAAGATTGATTATTATGAAGACGCGGTTAAACTTTCAAAGACCCCAATTGAAACATACATATCAGACATTGGAGAGACTTGATCCTTCGAAAGAAATCAATATTTTCCTTACCTGGTGCAACAGGTTTCTTGGGTACTTTCATTGCCGAAGGAACTATTACAGCGTTCTGAACT
>ST19
AATCCCCAAACCATTTGTATCCATACTGGAATTGGGTTTTTGGATCATATGCTACACGCATTAGCCAAACATTCAGGGTGGTCCCTCATTGTTGAGTGCATTGGTGATTTTACATATTGACGACCATCACACAATGCGAAGACTGTGGGCATTGCATTGGGTGAGGGCGTTTCACGAGGCGCTTACGGCCCACGGTCCCATCAGAGGTGTCAAGAGATTTGGCTATGCCCTATGCACCATTGGATGAGGCCCTAAGTAGGGCTGTTGTTGATTTAAGTAATTCGCCCGTTTGCCGTTGTAGAACTAGGTTTGAAAAAGAGAAAAGATTGGCGACTTGAGCTGTGAGATGATTCCCCATGTTTTAGAGGAGTTTTGCAACTTCTGCAAGACCTCACTATGCATGTTGATTGGTAACTTTGCCAGCCGACAAGCTACTCGGTCTCTCTCCCTTGAAGAGCGAGATCGTCAAGGGGACGGACATTTTGATTGTTAGAGAGTTGGTTGGAGGTATCTACTTTGGGGAGAGAGAGGAGGACACGGGAAGGTGGTAGAGCGTGGGATACTGAGGCGTACTCGGTTGAGGAAGTTACTAGAATCACTAGAATGGCGGCATTTCTAGCGTTACAGAACGATCCGCCATTACCCCGTATGGTCTATTGATAAGGCCAACGTTTTGGCATCGTCCCGATTATGGAGAGAAAACCGTTGAACCATGTCATGGCAACGGAATTCCCGCAATTGACTTCTACAGCATCAGTTGGTCGACAGTGCGGCTATGATTTTAGTCAAGTCTCCAACGAAGCTCAACGGAATCATGATCACCTCCAACATGTTTGGCGACATTTTGTCCGACGAGGCCAGCGTTATTCCCGGTTCCTTGGGCCTCCTACCTTCCGCGTCTCTTTGCTTCTCTACCAGACCACAAACAAAGCCTTTGGTCTCTACGAACCATGTCATGGCCTCTGCCCCAGACCTTGCCCCAGAACAAGGTGAATCCAGTTGCCACCATTTTGTCGGCAGCAATGATGCTCAAGCTCTCGCTTCATTTGAGTGGGTCACGCTGGACCTTGAGTCTAAGACGGGATTTAGACCAATTACACGAATTAGCCTTTATGATCATTATGTCTGAAGATCATGATGCTGTATTCAGGTTTGCATACTCTAAGTTCTTTTTTCAATTGGGCGGTTAGAAACCACCAGGATGGGTAAAGGAATGGAATGTTGGCTGTCCGTGTCAAAGAAACAGGGAGACCTAGTTGCTTTTATCAGCGGTGTACCATGTGATTTAACTGTTAGAAAAAATACTGTAAAATCTGTTGAAATCAACTTCTTGTGTGTTCATAAGCAGTTAAGATCTAAGGAGACTGGCGCCATTGCTGATCAAGGAAGTCACTAGAAGGGTCAACTTACATAACATTTGGCAGGCTTTGTATACATCCGGTACGGTTTTACCAAAGCCTGTGACTACATGTAGGTACGGCCACAGACCATTGAATTGGGCCCAAACTTTTTGAAGTGGGCTTTAGTTCCCTAACCAACCTGGTGAAACTAAGGCTAGTATGGTTGCTAAACTAAGTCTCGGGAAGTGAAATAATGAGGAATATTGATGAGGGTAGGGCCAGAGTGGTTCGAAATATCAGTAAATCAAAGTCACTGAAAAATGGGCCTTTCCTTGTTGGTGTTTTCCGTAATCAACCTTTAGAAGACGTTATCTAAAGCTAGCAAAGAGCCTTAATTTTGGATTTTGTACAGTTTACATGGTTCTGAAAACGTGGATGATTATTCTAGGCCAACTTGATATCTCCCGTTATTTCAAAGGTTCTGTTCTTAATAAACCTGGGAATAGAGAATGCACTAATGACCCATAAGTTCATCATTCCATTATTAGATTCCGAAGTGGGCCGGAGAGGGGAAATTGATTGACTGGGATGATGCAAGTTCGTTTTGGGGGACAAGATGAAAGGGAGATACATTTTTAGCAGGTGGGAAACAAATGCCATTATGCTCAATATTTTAGGGTCTGATAGTGCCAAATGGCGAACTTGAACTTTGTAGGAAGAGCACTTGAAACTACAAGCGGCTTCTGTCTATCTTTACGGGAAGTCAACTAGACCAAAGAGAAAAATGGGTCATGTTAACATTGTTTCGGGTTCTATGTCTGATTGTGAAACGTAAACTTGCATACATTTGAGGGCTCTGGTGGCCTTCCGATAACAAAATCAACAGAAAATGCGGTTTCAGGCACCTCTAAAGCTCCATTAGTGGGTGTTATAATGGGTTCAGATTCGGATTTACCTGTCATGTCCTGCTGGTTGTAATTATCTTAAAGAAGTTTGGTGTTCCGTTTGAAAGGTCACCATTGTGTCAGCACATAGAACCCCACAAAGGATGGCCAAGTATGCGATTGAGGCACCGAGGAGAGGGGTTAAGATGTATAATTGCCGGTGCTGGCGGTGCTGCTCATTTAAAAGATTAGAGACTTATGGATCACTGTTTTGCCAAACAGGCCTTCCACCTTATTCACCCAGACGGACTCATTCTTTGACTTGGGAGGTCATTCTATTTTAGCAACTAGAATGATTTTTGAATTGAGAAAAAAACTATTCATTGATGTTCCATTAGGGACTATTTTCAAGCACCCAACCATTTCATCATTTGCTTCAGCAGTTCAAAGGTTATCAAACCATGGAAAGATGGTTCTGAAACAGCGGAAAATGATGCCGTAGGAAAATGAAAACGCCTCAAAGATTGATTATTATGAAGACGCGGTTAAACTTTCAAAGACCCCAATTGAAACATACATATCAGACATTGGAGAGACTTGATCCTTCGAAAGAAATCAATATTTTCCTTACCTGGTGCAACAGGTTTCTTGGGTACTTTCATTGCCGAAGGAACTATTACAGCGTTCTGAACT
>ST190
AATCCCCAAACCATTTGTATCCATACTGGAATTGGGTTTTTGGATCATATGCTACACGCATTAGCCAAACATTCAGGGTGGTCCCTCATTGTTGAGTGCATTGGTGATTTTACATATTGACGACCATCACACAATGCGAAGACCGTGGGCATTGCATTGGGTGAGGGCGTTTCACGAGGCGCTTACGGCCCACGGTCCCATCAGAGGTGTCAAGAGATTTGGCTATGCCCTATGCACCATTGGATGAGGCCCTAAGTAGGGCTGTTGTTGATTTAAGTAATTCGCCCGTTTGCCGTTGTAGAACTAGGTTTGAAAAAGAGAAAAGATTGGCGACTTGAGCTGTGAGATGATTCCCCATGTTTTAGAGGAGTTTTGCAACTTCTGCAAGACCTCACTATGCATGTTGATTGGTAACTTTGCCAGCCGACAAGCTACTCGGTCTCTCTCCCTTGAAGAGCGAGATCGTCAAGGGGACGGACATTTTGATTGTTAGAGAGTTGGTTGGAGGTATCTACTTTGGGGAGAGAGAGGAGGACACGGGAAGGTGGTAGAGCGTGGGATACTGAGGCGTACTCGGTTGAGGAAGTTACTAGAATCACTAGAATGGCGGCATTTCTAGCGTTACAGAACGATCCGCCATTACCCCGTATGGTCTATTGATAAGGCCAACGTTTTGGCATCGTCCCGATTATGGAGGGAAAACCGTTGAACCATGTCATGGCAACGGAATTCCCGCAATTGACTTCTACAGCATCAGTTGGTCGACAGTGCGGCTATGATTTTAGTCAAGTCTCCAACGAAGCTCAACGGAATCATGATCACCTCCAACATGTTTGGCGACATTTTGTCCGACGAGGCCAGCGTTATTCCCGGTTCCTTGGGCCTCCTACCTTCCGCGTCTCTTTGCTTCTCTACCAGACCACAAACAAAGCCTTTGGTCTCTACGAACCATGTCATGGCCTCTGCCCCAGACCTTGCCCCAGAACAAGGTGAATCCAGTTGCCACCATTTTGTCGGCAGCAATGATGCTCAAGCTCTCGCTTCATTTGAGTGGGTCACGCTGGACCTTGAGTCTAAGACGGGATTTAGACCAATTACACGAATTGGCCTTTATGATCATTATGTCTGAAGATCATGATGCTGTATTCAGGTTTGCATACTCTAAGTTCTTTTTTCAATTGGGCGGTTAGAAACCACCAGGATGGGTAAAGGAATGGAATGTTGGCTGTCCGTGTCAAAGAAACAGGGAGACCTAGTTGCTTTTATCAGCGGTGTACCATGTGATTTAACTGTTAGAAAAAATACTGTAAAATCTGTTGAAATCAACTTCTTGTGTGTTCATAAGCAGTTAAGATCTAAGGAGACTGGCGCCATTGCTGATCAAGGAAGTCACTAGAAGGGTCAACTTACATAACATTTGGCAGGCTTTGTATACATCCGGTACGGTTTTACCAAAGCCTGTGACTACATGTAGGTACGGCCACAGACCATTGAATTGGGCCCAAACTTTTTGAAGTGGGCTTTAGTTCCCTAACCAACCTGGTGAAACTAAGGCTAGTATGGTTGCTAAACTAAGTCTCGGGAAGTGAAATAATGAGGAATATTGATGAGGGTAGGGCCAGAGTGGTTCGAAATATCAGTAAATCAAAGTCACTGAAAAATGGGCCTTTCCTTGTTGGTGTTTTCCGTAATCAACCTTTAGAAGACGTTATCCAAAGCTAGCAAAGAGCCTTAATTTTGGATTTTGTACAGTTTACATGGTTCTGAAAACGTGGATGATTATTCTAGGCCAACTTGATATCTCCCGTTATTTCAAAGGTTCTGTTCTTAATAAACCTGGGAATAGAGAATGCACTAATGACCCATAAGTTCATCATTCCATTATTAGATTCCGAAGTGGGCCGGAGAGGGGAAATTGATTGACTGGGATGATGCAAGTTCGTTTTGGGGGACAAGATGAAAGGGAGATACATTTTTAGCAGGTGGGAAACAAATGCCATTATGCTCAATATTTTAGGGTCTGATAGTGCCAAATGGCGAACTTGAACTTTGTAGGAAGAGCACTTGAAACTACAAGCGGCTTCTGTCTATCTTTACGGGAAGTCAACTAGACCAAAGAGAAAAATGGGTCATGTTAACATTGTTTCGGGTTCTATGTCTGATTGTGAAACGTAAACTTGCATACATTTGAGGGCTCTGGTGGCCTTCCGATAACAAAATCAACAGAAAATGCGGTTTCAGGCACCTCTAAAGCTCCATTAGTGGGTGTTATAATGGGTTCAGATTCGGATTTACCTGTCATGTCCTGCTGGTTGTAATTATCTTAAAGAAGTTTGGTGTTCCGTTTGAAAGGTCACCATTGTGTCAGCACATAGAACCCCACAAAGGATGGCCAAGTATGCGATTGAGGCACCGAGGAGAGGGGTTAAGATGTATAATTGCCGGTGCTGGCGGTGCTGCTCATTTAAAAGATTAGAGACTTATGGATCACTGTTTTGCCAAACAGGCCTTCCACCTTATTCACCCAGACGGACTCATTCTTTGACTTGGGAGGTCATTCTATTTTAGCAACTAGAATGATTTTTGAATTGAGAAAAAAACTATTCATTGATGTTCCATTAGGGACTATTTTCAAGCACCCAACCATTTCATCATTTGCTTCAGCAGTTCAAAGGTTATCAAACCATGGAAAGATGGTTCTGAAACAGCGGAAAATGATGCCGTAGGAAAATGAAAACGCCTCAAAGATTGATTATTATGAAGACGCGGTTAAACTTTCAAAGACCCCAATTGAAACATACATATCAGACATTGGAGAGACTTGATCCTTCGAAAGAAATCAATATTTTCCTTACCTGGTGCAACAGGTTTCTTGGGTACTTTCATTGCCGAAGGAACTATTACAGCGTTCTGAACT
>ST191
AATCCCCAAACCATTTGTATCCATACTGGAATTGGGTTTTTGGATCATATGCTACACGCATTAGCCAAACATTCAGGGTGGTCCCTCATTGTTGAGTGCATTGGTGATTTTACATATTGACGACCATCACACAATGCGAAGACCGTGGGCATTGCATTGGGTGAGGGCGTTTCACGAGGCGCTTACGGCCCACGGTCCCATCAGAGGTGTCAAGAGATTTGGCTATGCCCTATGCACCATTGGATGAGGCCCTAAGTAGGGCTGTTGTTGATTTAAGTAATTCGCCCGTTTGCCGTTGTAGAACTAGGTTTGAAAAAGAGAAAAGATTGGCGACTTGAGCTGTGAGATGATTCCCCATGTTTTAGAGGAGTTTTGCAACTTCTGCAAGACGTCACTATGCATGTTGATTGGTAACTTTGCCAGCCGACAAGCTACTCGGTCTCTCTCCCTTGAAGAGCGAGATCGTCAAGGGGACGGACATTTTGATTGTTAGAGAGTTGGTTGGAGGTATCTACTTTGGGGAGAGAGAGGAGGACACGGGAAGGTGGTAGAGCGTGGGATACTGAGGCGTACTCGGTTGAGGAAGTTACTAGAATCACTAGAATGGCGGCATTTCTAGCGTTACAGAACGATCCGCCATTACCCCGTATGGTCTATTGATAAGGCCAACGTTTTGGCATCGTCCCGATTATGGAGGGAAAACCGTTGAACCATGTCATGGCAACGGAATTCCCGCAATTGACTTCTACAGCATCAGTTGGTCGACAGTGCGGCTATGATTTTAGTCAAGTCTCCAACGAAGCTCAACGGAATCATGATCACCTCCAACATGTTTGGCGACATTTTGTCCGACGAGGCCAGCGTTATTCCCGGTTCCTTGGGCCTCCTACCTTCCGCGTCTCTTTGCTTCTCTACCAGACCACAAACAAAGCCTTTGGTCTCTACGAACCATGTCATGGCCTCTGCCCCAGACCTTGCCCCAGAACAAGGTGAATCCAGTTGCCACCATTTTGTCGGCAGCAATGATGCTCAAGCTCTCGCTTCATTTGAGTGGGTCACGCTGGACCTTGAGTCTAAGACGGGATTTAGACCAATTACACGAATTGGCCTTTATGATCATTATGTCTGAAGATCATGATGCTGTATTCAGGTTTGCATACTCTAAGTTCTTTTTTCAATTGGGCGGTTAGAAACCACCAGGATGGGTAAAGGAATGGAATGTTGGCCGTCCGTGTCAAAGAAACAGGGAGACCTAGTTGCTTTTATCAGCGGTGTACCATGTGATTTAACTGTTAGAAAAAATACTGTAAAATCTGTTGAAATCAACTTCTTGTGTGTTCATAAGCAGTTAAGATCTAAGGAGACTGGCGCCATTGCTGATCAAGGAAGTCACTAGAAGGGTCAACTTACATAACATTTGGCAGGCTTTGTATACATCCGGTACGGTTTTACCAAAGCCTGTGACTACATGTAGGTACGGCCACAGACCATTGAATTGGGCCCAAACTTTTTGAAGTGGGCTTTAGTTCCCTAACCAACCTGGTGAAACTAAGGCTAGTATGGTTGCTAAACTAAGTCTCGGGAAGTGAAATAATGAGGAATATTGATGAGGGTAGGGCCAGAGTGGTTCGAAATATCAGTAAATCAAAGTCACTGAAAAATGGGCCTTTCCTTGTTGGTGTTTTCCGTAATCAACCTTTAGAAGACGTTATCTAAAGCTAGCAAAGAGCCTTAATTTTGGATTTTGTACAGTTTACATGGTTCTGAAAACGTGGATGATTATTCTAGGCCAACTTGATATCTCCCGTTATTTCAAAGGTTCTGTTCTTAATAAACCTGGGAATAGAGAATGCACTAATGACCCATAAGTTCATCATTCCATTATTAGATTCCGAAGTGGGCCGGAGAGGGGAAATTGATTGACTGGGATGATGCAAGTTCGTTTTGGGGGACAAGATGAAAGGGAGATACATTTTTAGCAGGTGGGAAACAAATGCCATTATGCTCAATATTTTAGGGTCTGATAGTGCCAAATGGCGAACTTGAACTTTGTAGGAAGAGCACTTGAAACTACAAGCGGCTTCTGTCTATCTTTACGGGAAGTCAACTAGACCAAAGAGAAAAATGGGTCATGTTAACATTGTTTCGGGTTCTATGTCTGATTGTGAAACGTAAACTTGCATACATTTGAGGGCTCTGGTGGCCTTCCGATAACAAAATCAACAGAAAATGCGGTTTCAGGCACCTCTAAAGCTCCATTAGTGGGTGTTATAATGGGTTCAGATTCGGATTTACCTGTCATGTCCTGCTGGTTGTAATTATCTTAAAGAAGTTTGGTGTTCCGTTTGAAAGGTCACCATTGTGTCAGCACATAGAACCCCACAAAGGATGGCCAAGTATGCGATTGAGGCACCGAGGAGAGGGGTTAAGATGTATAATTGCCGGTGCTGGCGGTGCTGCTCATTTAAAAGATTAGAGACTTATGGATCACTGTTTTGCCAAACAGGCCTTCCACCCTATTCACCCAGACGGACTCATTCTTTGACTTGGGAGGTCATTCTATTTTAGCAACTAGAATGATTTTTGAATTGAGAAAAAAACTATTCATTGATGTTCCATTAGGGACTATTTTCAAGCACCCAACCATTTCATCATTTGCTTCAGCAGTTCAAAGGTTATCAAACCATGGAAAGATGGTTCTGAAACAGCGGAAAATGATGCCGTAGGAAAATGAAAACGCCTCAAAGATTGATTATTATGAAGACGCGGTTAAACTTTCAAAGACCCCAATTGAAACATACATATCAGACATTGGAGAGACTTGATCCTTCGAAAGAAATCAATATTTTCCTTACCTGGTGCAACAGGTTTCTTGGGTACTTTCATTGCCGAAGGAACTATTACAGCGTTCTGAACT
>ST2
AATCCCCAAACCATTTGTATCCATACTGGAATTGGGTTTTTGGATCATATGCTACACGCATTAGCCAAACATTCAGGGTGGTCCCTCATTGTTGAGTGCATTGGTGATTTTACATATTGACGACCATCACACAATGCGAAGATTGTGGGCATTGCATTGGGTGAGGGCGTTTCACGAGGCGCTTACGGCCCACGGTCCCATCAGAGGTGTCAAGAGATTTGGCTATGCCCTATGCACCATTGGATGAGGCCCTAAGTAGGGCTGTTGTTGATTTAAGTAATTCGCCCGTTTGCCGTTGTAGAACTAGGTTTGAAAAAGAGAAAAGATTGGCGACTTGAGCTGTGAGATGATTCCCCATGTTTTAGAGGAGTTTTGCAACTTCTGCAAGACCTCACTATGCATGTTGATTGGTAACTTTGCCAGCCGACAAGCTACTCGGTCTCTCTCCCTTGAAGAGCGAGATCGTCAAGGGGACGGACATTTTGATTGTTAGAGAGTTGGTTGGAGGTATCTACTTTGGGGAGAGAGAGGAGGACACGGGAAGGTGGTAGAGCGTGGGATACTGAGGCGTACTCGGTTGAGGAAGTTACTAGAATCACTAGAATGGCGGCATTTCTAGCGTTACAGAACGATCCGCCATTACCCCGTATGGTCTATTGATAAGGCCAACGTTTTGGCATCGTCCCGATTATGGAGAGAAAACCGTTGAACCATGTCATGGCAACGGAATTCCCGCAATTGACTTCTACAGCATCAGTTGGTCGACAGTGCGGCTATGATTTTAGTCAAGTCTCCAACGAAGCTCAACGGAATCATGATCACCTCCAACATGTTTGGCGACATTTTGTCCGACGAGGCCAGCGTTATTCCCGGTTCCTTGGGCCTCCTACCTTCCGCGTCTCTTTGCTTCTCTACCAGACCACAAACAAAGCCTTTGGTCTCTACGAACCATGTCATGGCCTCTGCCCCAGACCTTGCCCCAGAACAAGGTGAATCCAGTTGCCACCATTTTGTCGGCAGCAATGATGCTCAAGCTCTCGCTTCATTTGAGTGGGTCACGCTGGACCTTGAGTCTAAGACGGGATTTAGACCAATTACACGAATTAGCCTTTATGATCATTATGTCCGAAGATCATGATGCTGTATTCAGGTTTGCATACTCTAAGTTCTTTTTTCAATTGGGCGGTTAAAAACCACCAGGATGGGTAAAGGAATGGAATGTTGGCCGTCCGTGTCAAAGAAACAGGGAGACCTAGTTGCTTTTATCAGCGGTGTACCATGTGATTTAACTGTTAGAAAAAATACTGTAAAATCTGTTGAAATCAACTTCTTGTGTGTTCATAAGCAGTTAAGATCTAAGGAGACTGGCGCCATTGCTGATCAAGGAAGTCACTAGAAGGGTCAACTTACATAACATTTGGCAGGCTTTGTATACATCCGGTACGGTTTTACCAAAGCCTGTGACTACATGTAGGTACGGCCACAGACCATTGAATTGGGCCCAAACTTTTTGAAGTGGGCTTTAGTTCCCTAACCAACCTGGTGAAACTAAGGCTAGTATGGTTGCTAAACTAAGTCTCGGGAAGTGAAATAATGAGGAATATTGATGAGGGTAGGGCCAGAGTGGTTCGAAATATCAGTAAATCAAAGTCACTGAAAAATGGGCCTTTCCTTGTTGGTGTTTTCCGTAATCAACCTTTAGAAGACGTTATCTAAAGCTAGCAAAGAGCCTTAATTTTGGATTTTGTACAGTTTACATGGTTCTGAAAACGTGGATGATTATTCTAGGCCAACTTGATATCCCCCGTTATTTCAAAGGTTCCGTTCTTAATAAACCTGGGAATAGAGAATGCACTAATGACCCATAAGTTCATCATTCCATTATTAGATTCCGAAGTGGGACGGAGAGGGGAAATTGATTGACTGGGATGATGCAAGTTCGGTTTGGGGGACAAGATGAAAGGGAGATACATTTTTAGCAGGTGGGAAACAAATGCCATTATGCTCAATATTTTAGGGTCTGATAATGCCAAATGGCGAACTTGAACTTTGTAGGAAGAGCACTTGAAACTACAAGCGGCTTCTGTCTATCTTTACGGGAAGTCAACTAGACCAAAGAGAAAAATGGGTCATGTTAACATTGTTTCGGGTTCTATGTCTGATTGTGAAACGTAAACTTGCATACATTTGAGGGCTCTGGTGGCCTTCCGATAACAAAATCAACAGAAAATGCGGTTTCAGGCACCTCTAAAGCTCCATTAGTGGGTGTTATAATGGGTTCAGATTCGGATTTACCTGTCATGTCCTGCTGGTTGTAATTATCTTAAAGAAGTTTGGTGTTCCGTTTGAAAGGTCACCATTGTGTCAGCACATAGAACCCCACAAAGGATGGCCAAGTATGCGATTGAGGCACCGAGGAGAGGGGTTAAGATGTATAATTGCCGGTGCTGGCGGTGCTGCTCATTTAAAAGATTAGAGACTTATGGATCACTGTTTTGCCAAACAGGCCTTCCACCTTATTCACCCAGAGGGACTCATTCTTTGACTTGGGAGGTCATTCTATTTTAGCAACTAGAATGATTTTTGAATTGAGAAAAAAACTATTCATTGATGTTCCATTAGGGACTATTTTCAAGCACCCAACCATTTCATCATTTGCTTCAGCAGTTCAAAGGTTATCAAACCATGGAAAGATGGTTCTGAAACAGCGGAAAATGATGCCGTGGGAAAATGAAAACGCCTCAAAGATTGATTATTATGAAGACGCGGTTAAACTTTCAAAGACCCCAATTGAAACATACATATCAGACATTGGAGAGACTTGATCCTTCGAAAGAAATCAATATTTTCCTTACCTGGTGCAACAGGTTTCTTGGGTACTTTCATTGCCGAAGGAACTATTACAGCGTTCTGAACT
>ST20
AATCCCCAAACCATTTGTATCCATACTGGAATTGGGTTTTTGGATCATATGCTACACGCATTAGCCAAACATTCAGGGTGGTCCCTCATTGTTGAGTGCATTGGTGATTTTACATATTGACGACCATCACACAATGCGAAGATTGTGGGCATTGCATTGGGTGAGGGCGTTTCACGAGGCGCTTACGGCCCACGGTCCCATCAGAGGTGTCAAGAGATTTGGCTATGCCTTATGCACCATTGGATGAGGCCCTAAGTAGGGCTGTTGTTGATTTAAGTAATTCGCCCGTTTGCCGTTGTAGAACTAGGTTTGAAAAAGAGAAAAGATTGGCGACTTGAGCTGTGAGATGATTCCCCATGTTTTAGAGGAGTTTTGCAACTTCTGCAAGACCTCACTATGCATGTTGATTGGTAACTTTGCCAGCCGACAAGCTACTCGGTCTCTCTCCCTTGAAGAGCGAGATCGTCAAGGGGACGGACATTTTGATTGTTAGAGAGTTGGTTGGAGGTATCTACTTTGGGGAGAGAGAGGAGGACACGGGAAAGTGGTAGAGCGTGGGATACTGAGGCGTACTCGGTTGAGGAAGTTACTAGAATCACTAGAATGGCGGCATTTCTAGCGTTACAGAACGATCCGCCATTACCCGGTATGGTCTATTGATAAGGCCAACGTTTTGGCATCGTCCCGATTATGGAGGGAAAACCGTTGAACCATGTCATGGCAACGGAATTCCCGCAATTGACTTCTACAGCATCAGTTGGTCGACAGTGCGGCTATGATTTTAGTCAAGTCTCCAACGAAGCTCAACGGAATCATGATCACCTCCAACATGTTTGGCGACATTTTGTCCGACGAGGCCAGCGTTATTCCCGGTTCCTTGGGCCTCCTACCTTCCGCGTCTCTTTGCTTCTCTACCAGACCACAAACAAAGCCTTTGGTCTCTACGAACCATGTCATGGCCTCTGCCCCAGACCTTGCCCCAGAACAAGGTGAATCCAGTTGCCACCATTTTGTCGGCAGCAATGATGCTCAAGCTCTCGCTTCATTTGAGTGGGTCACGCTGGACCTTGAGTCTAAGACGGGATTTAGACCAATTACACGAATTGGCCTTTATGATCATTATGTCTGAAGATCATGATGCTGTATTCAGGTTTGCATACTCTAAGTTCTTTTTTCAATTGGGCGGTTAGAAACCACCAGGATGGGTAAAGGAATGGAATGTTGGCCGTCCGTGTCAAAGAAACAGGGAGACCTAGTTGCTTTTATCAGCGGTGTACCATGTGATTTAACTGTTAGAAAAAATACTGTAAAATCTGTTGAAATCAACTTCTTGTGTGTTCATAAGCAGTTAAGATCTAAGGAGACTGGCGCCATTGCTGATCAAGGAAGTCACTAGAAGGGTCAACTTACATAACATTTGGCAGGCTTTGTATACATCCGGTACGGTTTTACCAAAGCCTGTGACTACATGTAGGTACGGCCACAGACCATTGAATTGGGCCCAAACTTTTTGAAGTGGGCTTTAGTTCCCTAACCAACGTGGTGAAACTAAGGCTAGTATGGTTGCTAAACTAAGTCTCGGGAAGTGAAATAATGAGGAATATTGATGAGGGTAGGGCCAGAGTGGTTCGAAATATCAGTAAATCAAAGTCACTGAAAAATGGGCCTTTCCTTGTTGGTGTTTTCCGTAATCAACCTTTAGAAGACGTTATCTAAAGCTAGCAAAGAGCCTTAATTTTGGATTTTGTACAGTTTACATGGTTCTGAAAACGTGGATGATTATTCTAGGCCAACTTGATATCTCCCGTTATTTCAAAGGTTCTGTTCTTAATAAACCTGAGAATAGAGAATGCACTAATGACCCATAAGTTCATCATTCCATTATTAGATTCCGAAGTGGGCCGGAGAGGGGAAATTGATTGACTGGGATGATGCAAGTTCGTTTTGGGGGACAAGATGAAAGGGAGATACATTTTTAGCAGGTGGGAAACAAATGCCATTATGCTCAATATTTTAGGGTCTGATGGTGCCAAATGGCGAACTTGAACTTTGTAGGAAGAGCACTTGAAACTACAAGCGGCTTCTGTCTATCTTTACGGGAAGTCAACTAGACCAAAGAGAAAAATGGGTCATGTTAACATTGTTTCGGGTTCTATGTCTGATTGTGAAACGTAAACTTGCATACATTTGAGGGCTCTGGTGGCCTTCCGATAACAAAATCAACAGAAAATGCGGTTTCAGGCACCTCTAAAGCTCCATTAGTGGGTGTTATAATGGGTTCAGATTCGGATTTACCTGTCATGTCCTGCTGGTTGTAATTATCTTAAAGAAGTTTGGTGTTCCGTTTGAAAGGTCACCATTGTGTCAGCACATAGAACCCCACAAAGGATGGCCAAGTATGCGATTGAGGCACCGAGGAGAGGGGTTAAGATGTATAATTGCCGGTGCTGGCGGTGCTGCTCATTTAAAAGATTAGAGACTTATGGATCACTGTTTTGCCAAACAGGCCTTCCACCTTATTCACCCAGAGGGACTCATTCTTTGACTTGGGAGGTCATTCTATTTTAGCAACTAGAATGATTTTTGAATTGAGAAAAAAACTATTCATTGATGTTCCATTAGGGACTATTTTCAAGCACCCAACCATTTCATCATTTGCTTCAGCAGTTCAAAGGTTATCAAACCATGGAGGGATGGTTCTGAAACAGCGGAAAATGATGCCGTGGGAAAATGAAAACGCCTCAAAGATTGATTATTATGAAGACGCGGTTAAACTTTCAAAGACCCCAATTGAAACATACATATCAGACATTGGAGAGACTTGATCCTTCGAAAGAAATCAATATTTTCCTTACCTGGTGCAACAGGTTTCTTGGGTACTTTCATTGCCGAAGGAACTATTACAGCGTTCTGAACT
>ST21
AATCCCCAAACCATTTGTATCCATACTGGAATTGGGTTTTTGGATCATATGCTACACGCATTAGCCAAACATTCAGGGTGGTCCCTCATTGTTGAGTGCATTGGTGATTTTACATATTGACGACCATCACACAATGCGAAGACTGTGGGCATTGCATTGGGTGAGGGCGTTTCACGAGGCGCTTACGGCCCACGGTCCCATCAGAGGTGTCAAGAGATTTGGCTATGCCCTATGCACCATTGGATGAGGCCCTAAGTAGGGCTGTTGTTGATTTAAGTAATTCGCCCGTTTGCCGTTGTAGAACTAGGTTTGAAAAAGAGAAAAGATTGGCGACTTGAGCTGTGAGATGATTCCCCATGTTTTAGAGGAGTTTTGCAACTTCTGCAAGACCTCACTATGCATGTTGATTGGTAACTTTGCCAGCCGACAAGCTACTCGGTCTCTCTCCCTTGAAGAGCGAGATCGTCAAGGGGACGGACATTTTGATTGTTAGAGAGTTGGTTGGAGGTATCTACTTTGGGGAGAGAGAGGAGGACACGGGAAAATGGTAGAGCGTGGGATACTGAGGCGTACTCGGTTGAGGAAGTTACTAGAATCACTAGAATGGCGGCATTTCTAGCGTTACAGAACGATCCGCCATTACCGGGTATGGTCTATTGATAAGGCCAACGTTTTGGCATCGTCCCGATTATGGAGGGAAAACCGTTGAACCATGTCATGGCAACGGAATTCCCGCAATTGACTTCTACAGCATCAGTTGGTCGACAGTGCGGCTATGATTTTAGTCAAGTCTCCAACGAAGCTCAACGGAATCATGATCACCTCCAACATGTTTGGCGACATTTTGTCCGACGAGGCCAGCGTTATTCCCGGTTCCTTGGGCCTCCTACCTTCCGCGTCTCTTTGCTTCTCTACCAGACCACAAACAAAGCCTTTGGTCTCTACGAACCATGTCATGGCCTCTGCCCCAGACCTTGCCCCAGAACAAGGTGAATCCAGTTGCCACCATTTTGTCGGCAGCAATGATGCTCAAGCTCTCGCTTCATTTGAGTGGGTCACGCTGGACCTTGAGTCTAAGACGGGATTTAGACCAATTACACGAATTGGCCTTTATGATCATTATGTCCGAAGATCATGATGCTGTATTCAGGTTTGCATACTCTAAGTTCTTTTTTCAATTGGGCGGTTAAAAACCACCAGGATGGGTAAAGGAATGGAATGTTGGCCGTCCGTGTCAAAGAAACAGGGAGACCTAGTTGCTTTTATCAGCGGTGTACCATGTGATTTAACTGTTAGAAAAAATACTGTAAAATCTGTTGAAATCAACTTCTTGTGTGTTCATAAGCAGTTAAGATCTAAGGAGACTGGCGCCATTGCTGATCAAGGAAGTCACTAGAAGGGTCAACTTACATAACATTTGGCAGGCTTTGTATACATCCGGTACGGTTTTACCAAAGCCTGTGACTACATGTAGGTACGGCCACAGACCATTGAATTGGGCCCAAACTTTTTGAAGTGGGCTTTAGTTCCCTAACCAACCTGGTGAAACTAAGGCTAGTATGGTTGCTAAACTAAGTCTCGGGAAGTGAAATAATGAGGAATATTGATGAGGGTAGGGCCAGAGTGGTTCGAAATATCAGTAAATCAAAGTCACTGAAAAATGGGCCTTTCCTTGTTGGTGTTTTCCGTAATCAACCTTTAGAAGACGTTATTTAAAGCTAGCAAAGAGCCTTAATTTTGGATTTTGTACAGTTTACATGGTTCTGAAAACGTGGATGATTATTCTAGGCCAACTTGATATCCCCCGTTATTTCAAAGGTTCCGTTCTTAATAAACCTGGGAATAGAGAATGCACTAATGACCCATAAGTTCATCATTCCATTATTAGATTCCGAAGTGGGAAGGAGAGGGGAAATTGATTGACTGGGATGATGCAAGTTCGGTTTGGGGGACAAGATGAAAGGGAGATACATTTTTAGCAGGTGGGAAACAAATGCCATTATGCTCAATATTTTAGGGTCTGATGGTGCCAAATGGCGAACTTGAACTTTGTAAAAAGAGCACTTGAAACTACAAGCGGCTTCTGTCTATCTTTACGGGAAGTCAACTAGACCAAAGAGAAAAATGGGTCATGTTAACATTGTTTCGGGTTCTATGTCTGATTGTGATACGTAAACTTGCATACATTTGAGGGCTCTGGTGGCCTTCCGATAACAAAATCAACAGAAAATGCGGTTTCAGGCACCTCTAAAGCTCCATTAGTGGGTGTTATAATGGGTTCAGATTCGGATTTACCTGTCATGTCCTGCTGGTTGTAATTATCTTAAAGAAGTTTGGTGTTCCGTTTGAAAGGTCACCATTGTGTCAGCACATAGAACCCCACAAAGGATGGCCAAGTATGCGATTGAGGCACCGAGGAGAGGAGTTAAGATGTATAATTGCCGGTGCTGGCGGTGCTGCTCATTTAAAAGATTAGAGACTTATGGATCACTGTTTTGCCAAACAGGCCTTCCACCTTATTCACCCAGAGGGACTCATTCTTTGACTTGGGAGGTCATTCTATTTTAGCAACTAGAATGATTTTTGAATTGAGAAAAAAACTATTCATTGATGTTCCATTAGGGACTATTTTCAAGCACCCAACCATTTCATCATTTGCTTCAGCAGTTCAAAGGTTATCAAACCATGGAAAGATGGTTCTGAAACAGCGGAAAATGATGCCGTAGGAAAATGAAAACGCCTCAAAGATTGATTATTATGAAGACGCGGTTAAACTTTCAAAGACCCCAATTGAAACATACATATCAGACATTGGAGAGACTTGATCCTTCGAAAGAAATCAATATTTTCCTTACCTGGTGCAACAGGTTTCTTGGGTACTTTCATTGCCGAAGGAACTATTACAGCGTTCTGAACT
>ST22
AATCCCCAAACCATTTGTATCCATACTGGAATTGGGTTTTTGGATCATATGCTACACGCATTAGCCAAACATTCAGGGTGGTCCCTCATTGTTGAGTGCATTGGTGATTTTACATATTGACGACCATCACACAATGCGAAGACTGTGGGCATTGCATTGGGTGAGGGCGTTTCACGAGGCGCTTACGGCCCACGGTCCCATCAGAGGTGTCAAGAGATTTGGCTATGCCTTATGCACCATTGGATGAGGCCCTAAGTAGGGCTGTTGTTGATTTAAGTAATTCGCCCGTTTGCCGTTGTAGAACTAGGTTTGAAAGAGAGAAAAGATTGGCGACTTGAGCTGTGAGATGATTCCCCATGTTTTAGAGGAGTTTTGCAACTTCTGCAAGACCTCACTATGCATGTTGATTGGTAACTTTGCCAGCTGACAAGCTACTCGGTCTCTCTCCCTTGAAGAGCGAGATCGTCAAGGGGACGGACATTTTGATTGTTAGAGAGTTGGTTGGAGGTATCTACTTTGGGGAGAGAGAGGAGGACACGGGAAGGTGGTAGAGCGTGGGATACTGAGGCGTACTCGGTTGAGGAAGTTACTAGAATCACTAGAATGGCGGCATTTCTAGCGTTACAGAACGATCCGCCATTACCCCGTATGGTCTATTGATAAGGCCAACGTTTTGGCATCGTCCCGATTATGGAGGGAAAACCGTTGAACCATGTCATGGCAACGGAATTCCCGCAATTGACTTCTACAGCATCAGTTGGTCGACAGTGCGGCTATGATTTTAGTCAAGTCTCCAACGAAGCTCAACGGAATCATGATCACCTCCAACATGTTTGGCGACATTTTGTCCGACGAGGCCAGCGTTATTCCCGGTTCCTTGGGCCTCCTACCTTCCGCGTCTCTTTGCTTCTCTACCAGACCACAAACAAAGCCTTTGGTCTCTACGAACCATGTCATGGCTTCTGCCCCAGACCTTGCCCCAGAACAAGGTGAATCCAGTTGCCACCATTTTGTCGGCAGCAATGATGCTCAAGCTCTCGCTTCATTTGAGTGGGTCACGCTGGACCTTGAGTCTAAGACGGGATTTAGACCAATTACACGAATTAGCCTTTATGATCATTATGTCCGAAGATCATGATGCTGTATTCAGGTTTGCATACTCTAAGTTCTTTTTTCAATTGGGCGGTTAAAAACCACCAGGATGGGTAAAGGAATGGAATGTTGGCCGTCCGTGTCAAAGAAACAGGGAGACCTAGTTGCTTTTATCAGCGGTGTACCATGTGATTTAACTGTTAGAAAAAATACTGTAAAATCTGTTGAAATCAACTTCTTGTGTGTTCATAAGCAGTTAAGATCTAAGGAGACTGGCGCCATTGCTGATCAAGGAAGTCACTAGAAGGGTCAACTTACATAACATTTGGCAGGCTTTGTATACATCCGGTACGGTTTTACCAAAGCCTGTGACTACATGTAGGTACGGCCACAGACCATTGAATTGGGCCCAAACTTTTTGAAGTGGGCTTTAGTTCCCTAACCAACCTGGTGAAACTAAGGCTAGTATGGTTGCTAAACTAAGTCTCGGGAAGTGAAATAATGAGGAATATTGATGAGGGTAGGGCCAGAGTGGTTCGAAATATCAGTAAATCAAAGTCACTGAAAAATGGGCCTTTCCTTGTTGGTGTTTTCCGTAATCAACCTTTAGAAGACGTTATCTAAAGCTAGCAAAGAGCCTTAATTTTGGATTTTGTACAGTTTACATGGTTCTGAAAACGTGGATGATTATTCTAGGCCAACTTGATATCCCCCGTTATTTCAAAGGTTCCGTTCTTAATAAACCTGGGAATAGAGAATGCACTAATGACCCATAAGTTCATCATTCCATTATTAGATTCCGAAGTGGGCCGGAGAGGGGAAATTGATTGACTGGGATGATGCAAGTTCGGTTTGGGGGACAAGATGAAAGGGAGATACATTTTTAGCAGGTGGGAAACAAATGCCATTATGCTCAATATTTTAGGGTCTGATGGTGCCAAATGGCGAACTTGAACTTTGTAGGAAGAGCACTTGAAACTACAAGCGGCTTCTGTCTATCTTTACGGGAAGTCAACTAGACCAAAGAGAAAAATGGGTCATGTTAACATTGTTTCGGGTTCTATGTCTGATTGTGAAACGTAAACTTGCATACATTTGAGGGCTCTGGTGGCCTTCCGATAACAAAATCAACAGAAAATGCGGTTTCAGGCACCTCTAAAGCTCCATTAGTGGGTGTTATAATGGGTTCAGATTCGGATTTACCTGTCATGTCCTGCTGGTTGTAATTATCTTAAAGAAGTTTGGTGTTCCGTTTGAAAGGTCACCATTGTGTCAGCACATAGAACCCCACAAAGGATGGCCAAGTATGCGATTGAGGCACCGAGGAGAGGAGTTAAGATGTATAATTGCCGGTGCTGGCGGTGCTGCTCATTTAAAAGATTAGAGACTTATGGATCACTGTTTTGCCAAACAGGCCTTCCACCTTATTCACCCAGAGGGACTCATTCTTTGACTTGGGAGGTCATTCTATTTTAGCAACTAGAATGATTTTTGAATTGAGAAAAAAACTATTCATTGATGTTCCATTAGGGACTATTTTCAAGCACCCAACCATTTCATCATTTGCTTCAGCAGTTCAAAGGTTATCAAACCATGGAAAGATGGTTCTGAAACAGCGGAAAATGATGCCGTGGGAAAATGAAAACGCCTCAAAGATTGATTATTATGAAGACGCGGTTAAACTTTCAAAGACCCCAATTGAAACATACATATCAGACATTGGAGAGACTTGATCCTTCGAAAGAAATCAATATTTTCCTTACCTGGTGCAACAGGTTTCTTGGGTACTTTCATTGCCGAAGGAACTATTACAGCGTTCTGAACT
>ST23
AATCCCCAAACCATTTGTATCCATACTGGAATTGGGTTTTTGGATCATATGCTACACGCATTAGCCAAACATTCAGGGTGGTCCCTCATTGTTGAGTGCATTGGTGATTTTACATATTGACGACCATCACACAATGCGAAGACCGTGGGCATTGCATTGGGTGAGGGCGTTTCACGAGGCGCTTACGGCCCACGGTCCCATCAGAGGTGTCAAGAGATTTGGCTATGCCCTATGCACCATTGGATGAGGCCCTAAGTAGGGCTGTTGTTGATTTAAGTAATTCGCCCGTTTGCCGTTGTAGAACTAGGTTTGAAAAAGAGAAAAGATTGGCGACTTGAGCTGTGAGATGATTCCCCATGTTTTAGAGGAGTTTTGCAACTTCTGCAAGACCTCACTATGCATGTTGATTGGTAACTTTGCCAGCCGACAAGCTACTCGGTCTCTCTCCCTTGAAGAGCGAGATCGTCAAGGGGACGGACATTTTGATTGTTAGAGAGTTGGTTGGAGGTATCTACTTTGGGGAGAGAGAGGAGGACACGGGAAGGTGGTAGAGCGTGGGATACTGAGGCGTACTCGGTTGAGGAAGTTACTAGAATCACTAGAATGGCGGCATTTCTAGCGTTACAGAACGATCCGCCATTACCCCGTATGGTCTATTGATAAGGCCAACGTTTTGGCATCGTCCCGATTATGGAGAGAAAACCGTTGAACCATGTCATGGCAACGGAATTCCCGCAATTGACTTCTACAGCATCAGTTGGTCGACAGTGCGGCTATGATTTTAGTCAAGTCTCCAACGAAGCTCAACGGAATCATGATCACCTCCAACATGTTTGGCGACATTTTGTCCGACGAGGCCAGCGTTATTCCCGGTTCCTTGGGCCTCCTACCTTCCGCGTCTCTCTGCTTCTCTACCAGACCACAAACAAAGCCTTTGGTCTCTACGAACCATGTCATGGCTTCTGCCCCAGACCTTGCCCCAGAACAAGGTGAATCCAGTTGCCACCATTTTGTCGGCAGCAATGATGCTCAAGCTCTCGCTTCATTTGAGTGGGTCACGCTGGACCTTGAGTCTAAGACGGGATTTAGACCAATTACACGAATTAGCCTTTATGATCATTATGTCTGAAGATCATGATGCTGTATTCAGGTTTGCATACTCTAAGTTCTTTTTTCAATTGGGCGGTTAGAAACCACCAGGATGGGTAAAGGAATGGAATGTTGGCCGTCCGTGTCAAAGAAACAGGGAGACCTAGTTGCTTTTATCAGCGGTGTACCATGTGATTTAACTGTTAGAAAAAATACTGTAAAATCTGTTGAAATCAACTTCTTGTGTGTTCATAAGCAGTTAAGATCTAAGGAGACTGGCGCCATTGCTGATCAAGGAAGTCACTAGAAGGGTCAACTTACATAACATTTGGCAGGCTTTGTATACATCCGGTACGGTTTTACCAAAGCCTGTGACTACATGTAGGTACGGCCACAGACCATTGAATTGGGCCCAAACTTTTTGAAGTGGGCTTTAGTTCCCTAACCAACCTGGTGAAACTAAGGCTAGTATGGTTGCTAAACTAAGTCTCGGGAAGTGAAATAATGAGGAATATTGATGAGGGTAGGGCCAGAGTGGTTCGAAATATCAGTAAATCAAAGTCACTGAAAAATGGGCCTTTCCTTGTTGGTGTTTTCCGTAATCAACCTTTAGAAGACGTTATCTAAAGCTAGCAAAGAGCCTTAATTTTGGATTTTGTACAGTTTACATGGTTCTGAAAACGTGGATGATTATTCTAGGCCAACTTGATATCTCCCGTTATTTCAAAGGTTCTGTTCTTAATAAACCTGGGAATAGAGAATGCACTAATGACCCATAAGTTCATCATTCCATTATTAGATTCCGAAGTGGGCCGGAGAGGGGAAATTGATTGACTGGGATGATGCAAGTTCGTTTTGGGGGACAAGATGAAAGGGAGATACACTTTTAGCAGGTGGGAAACAAATGCCATTATGCTCAATATTTTAGGGTCTGATAATGCCAAATGGCGAACTTGAACTTTGTAGGAAGAGCACTTGAAACTACAAGCGGCTTCTGTCTATCTTTACGGGAAGTCAACTAGACCAAAGAGAAAAATGGGTCATGTTAACATTGTTTCGGGTTCTATGTCTGATTGTGAAACGTAAACTTGCATACATTTGAGGGCTCTGGTGGCCTTCCGATAACAAAATCAACAGAAAATGCGGTTTCAGGCACCTCTAAAGCTCCATTAGTGGGTGTTATAATGGGTTCAGATTCGGATTTACCTGTCATGTCCTGCTGGTTGTAATTATCTTAAAGAAGTTTGGTGTTCCGTTTGAAAGGTCACCATTGTGTCAGCACATAGAACCCCACAAAGGATGGCCAAGTATGCGATTGAGGCACCGAGGAGAGGGGTTAAGATGTATAATTGCCGGTGCTGGCGGTGCTGCTCATTTAAAAGATTAGAGACTTATGGATCACTGTTTTGCCAAACAGGCCTTCCACCTTATTCACCCAGAGGGACTCATTCTTTGACTTGGGAGGTCATTCTATTTTAGCAACTAGAATGATTTTTGAATTGAGAAAAAAACTATTCATTGATGTTCCATTAGGGACTATTTTCAAGCACCCAACCATTTCATCATTTGCTTCAGCAGTTCAAAGGTTATCAAACCATGGAGGGATGGTTCTGAAACAGCGGAAAATGATGCCGTGGGAAAATGAAAACGCCTCAAAGATTGATTATTATGAAGACGCGGTTAAACTTTCAAAGACCCCAATTGAAACATACATATCAGACATTGGAGAGACTTGATCCTTCGAAAGAAATCAATATTTTCCTTACCTGGTGCAACAGGTTTCTTGGGTACTTTCATTGCCGAAGGAACTATTACAGCGTTCTGAACT
>ST24
AATCCCCAAACCATTTGTATCCATACTGGAATTGGGTTTTTGGATCATATGCTACACGCATTAGCCAAACATTCAGGGTGGTCCCTCATTGTTGAGTGCATTGGTGATTTTACATATTGACGACCATCACACAATGCGAAGACTGTGGGCATTGCATTGGGTGAGGGCGTTTCACGAGGCGCTTACGGCCCACGGTCCCATCAGAGGTGTCAAGAGATTTGGCTATGCCCTATGCACCATTGGATGAGGCCCTAAGTAGGGCTGTTGTTGATTTAAGTAATTCGCCCGTTTGCCGTTGTAGAACTAGGTTTGAAAAAGAGAAAAGATTGGCGACTTGAGCTGTGAGATGATTCCCCATGTTTTAGAGGAGTTTTGCAACTTCTGCAAGACCTCACTATGCATGTTGATTGGTAACTTTGCCAGCCGACAAGCTACTCGGTCTCTCTCCCTTGAAGAGCGAGATCGTCAAGGGGACGGACATTTTGATTGTTAGAGAGTTGGTTGGAGGTATCTACTTTGGGGAGAGAGAGGAGGACACGGGAAGGTGGTAGAGCGTGGGATACTGAGGCGTACTCGGTTGAGGAAGTTACTAGAATCACTAGAATGGCGGCATTTCTAGCGTTACAGAACGATCCGCCATTACCCCGTATGGTCTATTGATAAGGCCAACGTTTTGGCATCGTCCCGATTATGGAGAGAAAACCGTTGAACCATGTCATGGCAACGGAATTCCCGCAATTGACTTCTACAGCATCAGTTGGTCGACAGTGCGGCTATGATTTTAGTCAAGTCTCCAACGAAGCTCAACGGAATCATGATCACCTCCAACATGTTTGGCGACATTTTGTCCGACGAGGCCAGCGTTATTCCCGGTTCCTTGGGCCTCCTACCTTCCGCGTCTCTTTGCTTCTCTACCAGACCACAAACAAAGCCTTTGGTCTCTACGAACCATGTCATGGCCTCTGCCCCAGACCTTGCCCCAGAACAAGGTGAATCCAGTTGCCACCATTTTGTCGGCAGCAATGATGCTCAAGCTCTCGCTTCATTTGAGTGGGTCACGCTGGACCTTGAGTCTAAGACGGGATTTAGACCAATTACACGAATTAGCCTTTATGATCATTATGTCTGAAGATCATGATGCTGTATTCAGGTTTGCATACTCTAAGTTCTTTTTTCAATTGGGCGGTTAGAAACCACCAGGATGGGTAAAGGAATGGAATGTTGGCTGTCCGTGTCAAAGAAACAGGGAGACCTAGTTGCTTTTATCAGCGGTGTACCATGTGATTTAACTGTTAGAAAAAATACTGTAAAATCTGTTGAAATCAACTTCTTGTGTGTTCATAAGCAGTTAAGATCTAAGGAGACTGGCGCCATTGCTGATCAAGGAAGTCACTAGAAGGGTCAACTTACATAACATTTGGCAGGCTTTGTATACATCCGGTACGGTTTTACCAAAGCCTGTGACTACATGTAGGTACGGCCACAGACCATTGAATTGGGCCCAAACTTTTTGAAGTGGGCTTTAGTTCCCTAACCAACCTGGTGAAACTAAGGCTAGTATGGTTGCTAAACTAAGTCTCGGGAAGTGAAATAATGAGGAATATTGATGAGGGTAGGGCCAGAGTGGTTCGAAATATCAGTAAATCAAAGTCACTGAAAAATGGGCCTTTCCTTGTTGGTGTTTTCCGTAATCAACCTTTAGAAGACGTTATCTAAAGCTAGCAAAGAGCCTTAATTTTGGATTTTGTACAGTTTACATGGTTCTGAAAACGTGGATGATTATTCTAGGCCAACTTGATATCTCCCGTTATTTCAAAGGTTCTGTTCTTAATAAACCTGGGAATAGAGAATGCACTAATGACCCATAAGTTCATCATTCCATTATTAGATTCCGAAGTGGGCCGGAGAGGGGAAATTGATTGACTGGGATGATGCAAGTTCGTTTTGGGGGACAAGATGAAAGGGAGATACATTTTTAGCAGGTGGGAAACAAATGCCATTATGCTCAATATTTTAGGGTCTGATAGTGCCAAATGGCGAACTTGAACTTTGTAGGAAGAGCACTTGAAACTACAAGCGGCTTCTGTCTATCTTTACGGGAAGTCAACTAGACCAAAGAGAAAAATGGGTCATGTTAACATTGTTTCGGGTTCTATGTCTGATTGTGAAACGTAAACTTGCATACATTTGAGGGCTCTGGTGGCCTTCCGATAACAAAATCAACAGAAAATGCGGTTTCAGGCACCTCTAAAGCTCCATTAGTGGGTGTTATAATGGGTTCAGATTCGGATTTACCTGTCATGTCCTGCTGGTTGTAATTATCTTAAAGAAGTTTGGTGTTCCGTTTGAAAGGTCACCATTGTGTCAGCACATAGAACCCCACAAAGGATGGCCAAGTATGCGATTGAGGCACCGAGGAGAGGGGTTAAGATGTATAATTGCCGGTGCTGGCGGTGCTGCTCATTTAAAAGATTAGAGACTTATGGATCACTGTTTTGCCAAACAGGCCTTCCACCTTATTCACCCAGACCGACTCATTCTTTGACTTGGGAGGTCATTCTATTTTAGCAACTAGAATGATTTTTGAATTGAGAAAAAAACTATTCATTGATGTTCCATTAGGGACTATTTTCAAGCACCCAACCATTTCATCATTTGCTTCAGCAGTTCAAAGGTTATCAAACCATGGAAAGATGGTTCTGAAACAGCGGAAAATGATGCCGTAAGAAAATGAAAACGCCTCAAAGATTGATTATTATGAAGACGCGGTTAAACTTTCAAAGACCCCAATTGAAACATACATATCAGACATTGGAGAGACTTGATCCTTCGAAAGAAATCAATATTTTCCTTACCTGGTGCAACAGGTTTCTTGGGTACTTTCATTGCCGAAGGAACTATTACAGCGTTCTGAACT
>ST25
AATCCCCAAACCATTTGTATCCATACTGGAATTGGGTTTTTGGATCATATGCTACACGCATTAGCCAAACATTCAGGGTGGTCCCTCATTGTTGAGTGCATTGGTGATTTTACATATTGACGACCATCACACAATGCGAAGACCGTGGGCATTGCATTGGGTGAGGGCGTTTCACGAGGCGCTTACGGCCCACGGTCCCATCAGAGGTGTCAAGAGATTTGGCTATGCCCTATGCACCATTGGATGAGGCCCTAAGTAGGGCTGTTGTTGATTTAAGTAATTCGCCCGTTTGCCGTTGTAGAACTAGGTTTGAAAAAGAGAAAAGATTGGCGACTTGAGCTGTGAGATGATTCCCCATGTTTTAGAGGAGTTTTGCAACTTCTGCAAGACCTCACTATGCATGTTGATTGGTAACTTTGCCAGCCGACAAGCTACTCGGTCTCTCTCCCTTGAAGAGCGAGATCGTCAAGGGGACGGACATTTTGATTGTTAGAGAGTTGGTTGGAGGTATCTACTTTGGGGAGAGAGAGGAGGACACGGGAAGGTGGTAGAGCGTGGGATACTGAGGCGTACTCGGTTGAGGAAGTTACTAGAATCACTAGAATGGCGGCATTTCTAGCGTTACAGAACGATCCGCCATTACCCCGTATGGTCTATTGATAAGGCCAACGTTTTGGCATCGTCCCGATTATGGAGAGAAAACCGTTGAACCATGTCATGGCAACGGAATTCCCGCAATTGACTTCTACAGCATCAGTTGGTCGACAGTGCGGCTATGATTTTAGTCAAGTCTCCAACGAAGCTCAACGGAATCATGATCACCTCCAACATGTTTGGCGACATTTTGTCCGACGAGGCCAGCGTTATTCCCGGTTCCTTGGGCCTCCTACCTTCCGCGTCTCTTTGCTTCTCTACCAGACCACAAACAAAGCCTTTGGTCTCTACGAACCATGTCATGGCCTCTGCCCCAGACCTTGCCCCAGAACAAGGTGAATCCAGTTGCCACCATTTTGTCGGCAGCAATGATGCTCAAGCTCTCGCTTCATTTGAGTGGGTCACGCTGGACCTTGAGTCTAAGACGGGATTTAGACCAATTACACGAATTGGCCTTTATGATCATTATGTTTGAAGATCATGATGCTGTATTCAGGTTTGCATACTCTAAGTTCTTTTTTCAATTGGGCGGTTGGAAACCACCAGGATGGGTAAAGGAATGGAATGTTGGCCGTCCGTGTCAAAGAAACAGGGAGACCTAGTTGCTTTTATCAGCGGTGTACCATGTGATTTAACTGTTAGAAAAAATACTGTAAAATCTGTTGAAATCAACTTCTTGTGTGTTCATAAGCAGTTAAGATCTAAGGAGACTGGCGCCATTGCTGATCAAGGAAGTCACTAGAAGGGTCAACTTACATAACATTTGGCAGGCTTTGTATACATCCGGTACGGTTTTACCAAAGCCTGTGACTACATGTAGGTACGGCCACAGACCATTGAATTGGGCCCAAACTTTTTGAAGTGGGCTTTAGTTCCCTAACCAACCTGGTGAAACTAAGGCTAGTATGGTTGCTAAACTAAGTCTCGGGAAGTGAAATAATGAGGAATATTGATGAGGGTAGGGCCAGAGTGGTTCGAAATATCAGTAAATCAAAGTCACTGAAAAATGGGCCTTTCCTTGTTGGTGTTTTCCGTAATCAACCTTTAGAAGACGTTATCTAAAGCTAGCAAAGAGCCTTAATTTTGGATTTTGTACAGTTTACATGGTTCTGAAAACGTGGATGATTATTCTAGGCCAACTTGATATCTCCCGTTATTTCAAAGGTTCTGTTCTTAATAAACCTGGGAATAGAGAATGCACTAATGACCCATAAGTTCATCATTCCATTATTAGATTCCGAAGTGGGCCGGAGAGGGGAAATTGATTGACTGGGATGATGCAAGTTCGTTTTGGGGGACAAGATGAAAGGGAGATACATTTTTAGCAGGTGGGAAACAAATGCCATTATGCTCAATATTTTAGGGTCTGATAGTGCCAAATGGCGAACTTGAACTTTGTAGGAAGAGCACTTGAAACTACAAGCGGCTTCTGTCTATCTTTACGGGAAGTCAACTAGACCAAAGAGAAAAATGGGTCATGTTAACATTGTTTCGGGTTCTATGTCTGATTGTGAAACGTAAACTTGCATACATTTGAGGGCTCTGGTGGCCTTCCGATAACAAAATCAACAGAAAATGCGGTTTCAGGCACCTCTAAAGCTCCATTAGTGGGTGTTATAATGGGTTCAGATTCGGATTTACCTGTCATGTCCTGCTGGTTGTAATTATCTTAAAGAAGTTTGGTGTTCCGTTTGAAAGGTCACCATTGTGTCAGCACATAGAACCCCACAAAGGATGGCCAAGTATGCGATTGAGGCACCGAGGAGAGGGGTTAAGATGTATAATTGCCGGTGCTGGCGGTGCTGCTCATTTAAAAGATTAGAGACTTATGGATCACTGTTTTGCCAAACAGGCCTTCCACCTTATTCACCCAGACGGACTCATTCTTTGACTTGGGAGGTCATTCTATTTTAGCAACTAGAATGATTTTTGAATTGAGAAAAAAACTATTCATTGATGTTCCATTAGGGACTATTTTCAAGCACCCAACCATTTCATCATTTGCTTCAGCAGTTCAAAGGTTATCAAACCATGGAAAGATGGTTCTGAAACAGCGGAAAATGATGCCGTAGGAAAATGAAAACGCCTCAAAGATTGATTATTATGAAGACGCGGTTAAACTTTCAAAGACCCCAATTGAAACATACATATCAGACATTGGAGAGACTTGATCCTTCGAAAGAAATCAATATTTTCCTTACCTGGTGCAACAGGTTTCTTGGGTACTTTCATTGCTGAAGGAACTATTACAGCGTTCTGAACT
>ST26
AATCCCCAAACCATTTGTATCCATACTGGAATTGGGTTTTTGGATCATATGCTACACGCATTAGCCAAACATTCAGGGTGGTCCCTCATTGTTGAGTGCATTGGTGATTTTACATATTGACGACCATCACACAATGCGAAGACTGTGGGCATTGCATTGGGTGAGGGCGTTTCACGAGGCGCTTACGGCCCACGGTCCCATCAGAGGTGTCAAGAGATTTGGCTATGCCCTATGCACCATTGGATGAGGCCCTAAGTAGGGCTGTTGTTGATTTAAGTAATTCGCCCGTTTGCCGTTGTAGAACTAGGTTTGAAAAAGAGAAAAGATTGGCGACTTGAGCTGTGAGATGATTCCCCATGTTTTAGAGGAGTTTTGCAACTTCTGCAAGACCTCACTATGCATGTTGATTGGTAACTTTGCCAGCCGACAAGCTACTCGGTCTCTCTCCCTTGAAGAGCGAGATCGTCAAGGGGACGGACATTTTGATTGTTAGAGAGTTGGTTGGAGGTATCTACTTTGGGGAGAGAGAGGAGGACACGGGAAAGTGGTAGAGCGTGGGATACTGAGGCGTACTCGGTTGAGGAAGTTACTAGAATCACTAGAATGGCGGCATTTCTAGCGTTACAGAACGATCCGCCATTACCCGGTATGGTCTATTGATAAGGCCAACGTTTTGGCATCGTCCCGATTATGGAGGGAAAACCGTTGAACCATGTCATGGCAACGGAATTCCCGCAATTGACTTCTACAGCATCAGTTGGTCGACAGTGCGGCTATGATTTTAGTCAAGTCTCCAACGAAGCTCAACGGAATCATGATCACCTCCAACATGTTTGGCGACATTTTGTCCGACGAGGCCAGCGTTATTCCCGGTTCCTTGGGCCTCCTACCTTCCGCGTCTCTTTGCTTCTCTACCAGACCACAAACAAAGCCTTTGGTCTCTACGAACCATGTCATGGCCTCTGCCCCAGACCTTGCCCCAGAACAAGGTGAATCCAGTTGCCACCATTTTGTCGGCAGCAATGATGCTCAAGCTCTCGCTTCATTTGAGTGGGTCACGCTGGACCTTGAGTCTAAGACGGGATTTAGACCAATTACACGAATTGGCCTTTATGATCATTATGTCCGAAGATCATGATGCTGTATTCAGGTTTGCATACTCTAAGTTCTTTTTTCAATTGGGCGGTTAAAAACCACCAGGATGGGTAAAGGAATGGAATGTTGGCCGTCCGTGTCAAAGAAACAGGGAGACCTAGTTGCTTTTATCAGCGGTGTACCATGTGATTTAACTGTTAGAAAAAATACTGTAAAATCTGTTGAAATCAACTTCTTGTGTGTTCATAAGCAGTTAAGATCTAAGGAGACTGGCGCCATTGCTGATCAAGGAAGTCACTAGAAGGGTCAACTTACATAACATTTGGCAGGCTTTGTATACATCCGGTACGGTTTTACCAAAGCCTGTGACTACATGTAGGTACGGCCACAGACCATTGAATTGGGCCCAAACTTTTTGAAGTGGGCTTTAGTTCCCTAACCAACCTGGTGAAACTAAGGCTAGTATGGTTGCTAAACTAAGTCTCGGGAAGTGAAATAATGAGGAATATTGATGAGGGTAGGGCCAGAGTGGTTCGAAATATCAGTAAATCAAAGTCACTGAAAAATGGGCCTTTCCTTGTTGGTGTTTTCCGTAATCAACCTTTAGAAGACGTTATCCAAAGCTAGCAAAGAGCCTTAATTTTGGATTTTGTACAGTTTACATGGTTCTGAAAACGTGGATGATTATTCTAGGCCAACTTGATATTTCCCGTTATTTCTTAGGTTTTGTTCTTAATAAACCTGGGAATAGAGAATGCACTAATGACCCATAAGTTCATCATTCCATTATTAGATTCCGAAGTGGGCCGGAGAGGGGAAATTGATTGACTGGGATGATGCAAGTTCTTTTTGGGGGACAAGATGAAAGGGAGATACATTTTTAGCAGGTGGGAAACAAATGCCATTATGCTCAATATTTTAGGGTCTGATGGTGCCAAATGGCGAACTTGAACTTTGTAAAAAGAGCACTTGAAACTACAAGCGGCTTCTGTCTATCTTTACGGGAAGTCAACTAGACCAAAGAGAAAAATGGGTCATGTTAACATTGTTTCGGGTTCTATGTCTGATTGTGATACGTAAACTTGCATACATTTGAGGGCTCTGGTGGCCTTCCGATAACAAAATCAACAGAAAATGCGGTTTCAGGCACCTCTAAAGCTCCATTAGTGGGTGTTATAATGGGTTCAGATTCGGATTTACCTGTCATGTCCTGCTGGTTGTAATTATCTTAAAGAAGTTTGGTGTTCCGTTTGAAAGGTCACCATTGTGTCAGCACATAGAACCCCACAAAGGATGGCCAAGTATGCGATTGAGGCACCGAGGAGAGGAGTTAAGATGTATAATTGCCGGTGCTGGCGGTGCTGCTCATTTAAAAGATTAGAGACTTATGGATCACTGTTTTGCCAAACAGGCCTTCCACCTTATTCACCCAGAGGGACTCATTCTTTGACTTGGGAGGTCATTCTATTTTAGCAACTAGAATGATTTTTGAATTGAGAAAAAAACTATTCATTGATGTTCCATTAGGGACTATTTTCAAGCACCCAACCATTTCATCATTTGCTTCAGCAGTTCAAAGGTTATCAAACCATGGAAAGATGGTTCTGAAACAGCGGAAAATGATGCCGTGGGAAAATGAAAACGCCTCAAAGATTGATTATTATGAAGACGCGGTTAAACTTTCAAAGACCCCAATTGAAACATACATATCAGACATTGGAGAGACTTGATCCTTCGAAAGAAATCAATATTTTCCTTACCTGGTGCAACAGGTTTCTTGGGTACTTTCATTGCCGAAGGAACTATTACAGCGTTCTGAACT
>ST27
AATCCCCAAACCATTTGTATCCATACTGGAATTGGGTTTTTGGATCATATGCTACACGCATTAGCCAAACATTCAGGGTGGTCCCTCATTGTTGAGTGCATTGGTGATTTTACATATTGACGACCATCACACAATGCGAAGATTGTGGGCATTGCATTGGGTGAGGGCGTTTCACGAGGCGCTTACGGCCCACGGTCCCATCAGAGGTGTCAAGAGATTTGGCTATGCCCTATGCACCATTGGATGAGGCCCTAAGTAGGGCTGTTGTTGATTTAAGTAATTCGCCCGTTTGCCGTTGTAGAACTAGGTTTGAAAAAGAGAAAAGATTGGCGACTTGAGCTGTGAGATGATTCCCCATGTTTTAGAGGAGTTTTGCAACTTCTGCAAGACCTCACTATGCATGTTGATTGGTAACTTTGCCAGCCGACAAGCTACTCGGTCTCTCTCCCTTGAAGAGCGAGATCGTCAAGGGGACGGACATTTTGATTGTTAGAGAGTTGGTTGGAGGTATCTACTTTGGGGAGAGAGAGGAGGACACGGGAAGGTGGTAGAGCGTGGGATACTGAGGCGTACTCGGTTGAGGAAGTTACTAGAATCACTAGAATGGCGGCATTTCTAGCGTTACAGAACGATCCGCCATTACCCCGTATGGTCTATTGATAAGGCCAACGTTTTGGCATCGTCCCGATTATGGAGGGAAAACCGTTGAACCATGTCATGGCAACGGAATTCCCGCAATTGACTTCTACAGCATCAGTTGGTCGACAGTGCGGCTATGATTTTAGTCAAGTCTCCAACGAAGCTCAACGGAATCATGATCACCTCCAACATGTTTGGCGACATTTTGTCCGACGAGGCCAGCGTTATTCCCGGTTCCTTGGGCCTCCTACCTTCCGCGTCTCTTTGCTTCTCTACCAGACCACAAACAAAGCCTTTGGTCTCTACGAACCATGTCATGGCCTCTGCCCCAGACCTTGCCCCAGAACAAGGTGAATCCAGTTGCCACCATTTTGTCGGCAGCAATGATGCTCAAGCTCTCGCTTCATTTGAGTGGGTCACGCTGGACCTTGAGTCTAAGACGGGATTTAGACCAATTACACGAATTAGCCTTTATGATCATTATGTCCGAAGATCATGATGCTGTATTCAGGTTTGCATACTCTAAGTTCTTTTTTCAATTGGGCGGTTAAAAACCACCAGGATGGGTAAAGGAATGGAATGTTGGCCGTCCGTGTCAAAGAAACAGGGAGAACTAGTTGCTTTTATCAGCGGTGTACCATGTGATTTAACTGTTAGAAAAAATACTGTAAAATCTGTTGAAATCAACTTCTTGTGTGTTCATAAGCAGTTAAGATCTAAGGAGACTGGCGCCATTGCTGATCAAGGAAGTCACTAGAAGGGTCAACTTACATAACATTTGGCAGGCTTTGTATACATCCGGTACGGTTTTACCAAAGCCTGTGACTACATGTAGGTACGGCCACAGACCATTGAATTGGGCCCAAACTTTTTGAAGTGGGCTTTAGTTCCCTAACCAACCTGGTGAAACTAAGGCTAGTATGGTTGCTAAACTAAGTCTCGGGAAGTGAAATAATGAGGAATATTGATGAGGGTAGGGCCAGAGTGGTTCGAAATATCAGTAAATCAAAGTCACTGAAAAATGGGCCTTTCCTTGTTGGTGTTTTCCGTAATCAACCTTTAGAAGACGTTATTTAAAGCTAGCAAAGAGCTTTAATTTTGGATTTTGTACAGTTTACATGGTTCTGAAAACGTGGATGATTATTCTAGGCCAACTTGATATCCCCCGTTATTTCAAAGGTTCCGTTCTTAATAAACCTGGGAATAGAGAATGCACTAATGACCCATAAGTTCATCATTCCATTATTAGATTCCGAAGTGGGCCGGAGAGGGGAAATTGATTGACTGGGATGATGCAAGTTCGGTTTGGGGGACAAGATGAAAGGGAGATACATTTTTAGCAGGTGGGAAACAAATGCCATTATGCTCAATATTTTAGGGTCTGATGGTGCCAAATGGCGAACTTGAACTTTGTAGGAAGAGCACTTGAAACTACAAGCGGCTTCTGTCTATCTTTACGGGAAGTCAACTAGACCAAAGAGAAAAATGGGTCATGTTAACATTGTTTCGGGTTCTATGTCTGATTGTGAAACGTAAACTTGCATACATTTGAGGGCTCTGGTGGCCTTCCGATAACAAAATCAACAGAAAATGCGGTTTCAGGCACCTCTAAAGCTCCATTAGTGGGTGTTATAATGGGTTCAGATTCGGATTTACCTGTCATGTCCTGCTGGTTGTAATTATCTTAAAGAAGTTTGGTGTTCCGTTTGAAAGGTCACCATTGTGTCAGCACATAGAACCCCACAAAGGATGGCCAAGTATGCGATTGAGGCACCGAGGAGAGGGGTTAAGATGTATAATTGCCGGTGCTGGCGGTGCTGCTCATTTAAAAGATTAGAGACTTATGGATCACTGTTTTGCCAAACAGGCCTTCCACCTTATTCACCCAGAGGGACTCATTCTTTGACTTGGGAGGTCATTCTATTTTAGCAACTAGAATGATTTTTGAATTGAGAAAAAAACTATTCATTGATGTTCCATTAGGGACTATTTTCAAGCACCCAACCATTTCATCATTTGCTTCAGCAGTTCAAAGGTTATCAAACCATGGAAAGATGGTTCTGAAACAGCGGAAAATGATGCCGTGGGAAAATGAAAACGCCTCAAAGATTGATTATTATGAAGACGCGGTTAAACTTTCAAAGACCCCAATTGAAACATACATATCAGACATTGGAGAGACTTGATCCTTCGAAAGAAATCAATATTTTCCTTACCTGGTGCAACAGGTTTCTTGGGTACTTTCATTGCCGAAGGAACTATTACAGCGTTCTGAACT
>ST28
AATCCCCAAACCATTTGTATCCATACTGGAATTGGGTTTTTGGATCATATGCTACACGCATTAGCCAAACATTCAGGGTGGTCCCTCATTGTTGAGTGCATTGGTGATTTTACATATTGACGACCATCACACAATGCGAAGACCGTGGGCATTGCATTGGGTGAGGGCGTTTCACGAGGCGCTTACGGCCCACGGTCCCATCAGAGGTGTCAAGAGATTTGGCTATGCCCTATGCACCATTGGATGAGGCCCTAAGTAGGGCTGTTGTTGATTTAAGTAATTCGCCCGTTTGCCGTTGTAGAACTAGGTTTGAAAAAGAGAAAAGATTGGCGACTTGAGCTGTGAGATGATTCCCCATGTTTTAGAGGAGTTTTGCAACTTCTGCAAGACCTCACTATGCATGTTGATTGGTAACTTTGCCAGCCGACAAGCTACTCGGTCTCTCTCCCTTGAAGAGCGAGATCGTCAAGGGGACGGACATTTTGATTGTTAGAGAGTTGGTTGGAGGTATCTACTTTGGGGAGAGAGAGGAGGACACGGGAAAGTGGTAGAGCGTGGGATACTGAGGCGTACTCGGTTGAGGAAGTTACTAGAATCACTAGAATGGCGGCATTTCTAGCGTTACAGAACGATCCGCCATTACCCGGTATGGTCTATTGATAAGGCCAACGTTTTGGCATCGTCCCGATTATGGAGGGAAAACCGTTGAACCATGTCATGGCAACGGAATTCCCGCAATTGACTTCTACAGCATCAGTTGGTCGACAGTGCGGCTATGATTTTAGTCAAGTCTCCAACGAAGCTCAACGGAATCATGATCACCTCCAACATGTTTGGCGACATTTTGTCCGACGAGGCCAGCGTTATTCCCGGTTCCTTGGGCCTCCTACCTTCCGCGTCTCTTTGCTTCTCTACCAGACCACAAACAAAGCCTTTGGTCTCTACGAACCATGTCATGGCCTCTGCCCCAGACCTTGCCCCAGAACAAGGTGAATCCAGTTGCCACCATTTTGTCGGCAGCAATGATGCTCAAGCTCTCGCTTCATTTGAGTGGGTCACGCTGGACCTTGAGTCTAAGACGGGATTTAGACCAATTACACGAATTGGCCTTTATGATCATTATGTCCGAAGATCATGATGCTGTATTCAGGTTTGCATACTCTAAGTTCTTTTTTCAATTGGGCGGTTAAAAACCACCAGGATGGGTAAAGGAATGGAATGTTGGCCGTCCGTGTCAAAGAAACAGGGAGACCTAGTTGCTTTTATCAGCGGTGTACCATGTGATTTAACTGTTAGAAAAAATACTGTAAAATCTGTTGAAATCAACTTCTTGTGTGTTCATAAGCAGTTAAGATCTAAGGAGACTGGCGCCATTGCTGATCAAGGAAGTCACTAGAAGGGTCAACTTACATAACATTTGGCAGGCTTTGTATACATCCGGTACGGTTTTACCAAAGCCTGTGACTACATGTAGGTACGGCCACAGACCATTGAATTGGGCCCAAACTTTTTGAAGTGGGCTTTAGTTCCCTAACCAACCTGGTGAAACTAAGGCTAGTATGGTTGCTAAACTAAGTCTCGGGAAGTGAAATAATGAGGAATATTGATGAGGGTAGGGCCAGAGTGGTTCGAAATATCAGTAAATCAAAGTCACTGAAAAATGGGCCTTTCCTTGTTGGTGTTTTCCGTAATCAACCTTTAGAAGACGTTATCTAAAGCTAGCAAAGAGCCTTAATTTTGGATTTTGTACAGTTTACATGGTTCTGAAAACGTGGATGATTATTCTAGGCCAACTTGATATCTCCCGTTATTTCATAGGTTCTGTTCTTAATAAACCTGGGAATAGAGAATGCACTAATGACCCATAAGTTCATCATTCCATTATTAGATTCCGAAGTGGGACGGAGAGGGGAAATTGATTGACTGGGATGATGCAAGTTCGTTTTGGGGGACAAGATGAAAGGGAGATACATTTTTAGCAGGTGGGAAACAAATGCCATTATGCTCAATATTTTAGGGTCTGATGGTGCCAAATGGCGAACTTGAACTTTGTAAAAAGAGCACTTGAAACTACAAGCGGCTTCTGTCTATCTTTACGGGAAGTCAACTAGACCAAAGAGAAAAATGGGTCATGTTAACATTGTTTCGGGTTCTATGTCTGATTGTGATACGTAAACTTGCATACATTTGAGGGCTCTGGTGGCCTTCCGATAACAAAATCAACAGAAAATGCGGTTTCAGGCACCTCTAAAGCTCCATTAGTGGGTGTTATAATGGGTTCAGATTCGGATTTACCTGTCATGTCCTGCTGGTTGTAATTATCTTAAAGAAGTTTGGTGTTCCGTTTGAAAGGTCACCATTGTGTCAGCACATAGAACCCCACAAAGGATGGCCAAGTATGCGATTGAGGCACCGAGGAGAGGAGTTAAGATGTATAATTGCCGGTGCTGGCGGTGCTGCTCATTTAAAAGATTAGAGACTTATGGATCACTGTTTTGCCAAACAGGCCTTCCACCTTATTCACCCAGAGGGACTCATTCTTTGACTTGGGAGGTCATTCTATTTTAGCAACTAGAATGATTTTTGAATTGAGAAAAAAACTATTCATTGATGTTCCATTAGGGACTATTTTCAAGCACCCAACCATTTCATCATTTGCTTCAGCAGTTCAAAGGTTATCAAACCATGGAAAGATGGTTCTGAAACAGCGGAAAATGATGCCGTGGGAAAATGAAAACGCCTCAAAGATTGATTATTATGAAGACGCGGTTAAACTTTCAAAGACCCCAATTGAAACATACATATCAGACATTGGAGAGACTTGATCCTTCGAAAGAAATCAATATTTTCCTTACCTGGTGCAACAGGTTTCTTGGGTACTTTCATTGCCGAAGGAACTATTACAGCGTTCTGAACT
>ST29
AATCCCCAAACCATTTGTATCCATACTGGAATTGGGTTTTTGGATCATATGCTACACGCATTAGCCAAACATTCAGGGTGGTCCCTCATTGTTGAGTGCATTGGTGATTTTACATATTGACGACCATCACACAATGCGAAGACTGTGGGCATTGCATTGGGTGAGGGCGTTTCACGAGGCGCTTACGGCCCACGGTCCCATCAGAGGTGTCAAGAGATTTGGCTATGCCCTATGCACCATTGGATGAGGCCCTAAGTAGGGCTGTTGTTGATTTAAGTAATTCGCCCGTTTGCCGTTGTAGAACTAGGTTTGAAAAAGAGAAAAGATTGGCGACTTGAGCTGTGAGATGATTCCCCATGTTTTAGAGGAGTTTTGCAACTTCTGCAAGACCTCACTATGCATGTTGATTGGTAACTTTGCCAGCCGACAAGCTACTCGGTCTCTCTCCCTTGAAGAGCGAGATCGTCAAGGGGACGGACATTTTGATTGTTAGAGAGTTGGTTGGAGGTATCTACTTTGGGGAGAGAGAGGAGGACACGGGAAGGTGGTAGAGCGTGGGATACTGAGGCGTACTCGGTTGAGGAAGTTACTAGAATCACTAGAATGGCGGCATTTCTAGCGTTACAGAACGATCCGCCATTACCCCGTATGGTCTATTGATAAGGCCAACGTTTTGGCATCGTCCCGATTATGGAGGGAAAACCGTTGAACCATGTCATGGCAACGGAATTCCCGCAATTGACTTCTACAGCATCAGTTGGTCGACAGTGCGGCTATGATTTTAGTCAAGTCTCCAACGAAGCTCAACGGAATCATGATCACCTCCAACATGTTTGGCGACATTTTGTCCGACGAGGCCAGCGTTATTCCCGGTTCCTTGGGCCTCCTACCTTCCGCGTCTCTTTGCTTCTCTACCAGACCACAAACAAAGCCTTTGGTCTCTACGAACCATGTCATGGCCTCTGCCCCAGACCTTGCCCCAGAACAAGGTGAATCCAGTTGCCACCATTTTGTCGGCAGCAATGATGCTCAAGCTCTCGCTTCATTTGAGTGGGTCACGCTGGACCTTGAGTCTAAGACGGGATTTAGACCAATTACACGAATTAGCCTTTATGATCATTATGTCTGAAGATCATGATGCTGTATTCAGGTTTGCATACTCTAAGTTCTTTTTTCAATTGGGCGGTTAGAAACCACCAGGATGGGTAAAGGAATGGAATGTTGGCTGTCCGTGTCAAAGAAACAGGGAGACCTAGTTGCTTTTATCAGCGGTGTACCATGTGATTTAACTGTTAGAAAAAATACTGTAAAATCTGTTGAAATCAACTTCTTGTGTGTTCATAAGCAGTTAAGATCTAAAGAGACTGGCGCCATTGCTGATCAAGGAAGTCACTAGAAGGGTCAACTTACATAACATTTGGCAGGCTTTGTATACATCCGGTACGGTTTTACCAAAGCCTGTGACTACATGTAGGTACGGCCACAGACCATTGAATTGGGCCCAAACTTTTTGAAGTGGGCTTTAGTTCCCTAACCAACCTGGTGAAACTAAGGCTAGTATGGTTGCTAAACTAAGTCTCGGGAAGTGAAATAATGAGGAATATTGATGAGGGTAGGGCCAGAGTGGTTCGAAATATCAGTAAATCAAAGTCACTGAAAAATGGGCCTTTCCTTGTTGGTGTTTTCCGTAATCAACCTTTAGAAGACGTTATCCAAAGCTAGCAAAGAGCCTTAATTTTGGATTTTGTACAGTTTACATGGTTCTGAAAACGTGGATGATTATTCTAGGCCAACTTGATATTTCCCGTTATTTCATAGGTTTTGTTCTTAATAAACCTGGGAATAGAGAATGCACTAATGACCCATAAGTTCATCATTCCATTATTAGATTCCGAAGTGGGCCGGAGAGGGGAAATTGATTGACTGGGATGATGCAAGTTCTTTTTGGGGGACAAGATGAAAGGGAGATACATTTTTAGCAGGTGGGAAACAAATGCCATTATGCTCAATATTTTAGGGTCTGATAGTGCCAAATGGCGAACTTGAACTTTGTAAGAAGAGCACTTGAAACTACAAGCGGCTTCTGTCTATCTTTACGGGAAGTCAACTAGACCAAAGAGAAAAATGGGTCATGTTAACATTGTTTCGGGTTCTATGTCTGATTGTGAAACGTAAACTTGCATACATTTGAGGGCTCTGGTGGCCTTCCGATAACAAAATCAACAGAAAATGCGGTTTCAGGCACCTCTAAAGCTCCATTAGTGGGTGTTATAATGGGTTCAGATTCGGATTTACCTGTCATGTCCTGCTGGTTGTAATTATCTTAAAGAAGTTTGGTGTTCCGTTTGAAAGGTCACCATTGTGTCAGCACATAGAACCCCACAAAGGATGGCCAAGTATGCGATTGAGGCACCGAGGAGAGGGGTTAAGATGTATAATTGCCGGTGCTGGCGGTGCTGCTCATTTAAAAGATTAGAGACTTATGGATCACTGTTTTGCCAAACAGGCCTTCCACCTTATTCACCCAGACGGACTCATTCTTTGACTTGGGAGGTCATTCTATTTTAGCAACTAGAATGATTTTTGAATTGAGAAAAAAACTATTCATTGATGTTCCATTAGGGACTATTTTCAAGCACCCAACCATTTCATCATTTGCTTCAGCAGTTCAAAGGTTATCAAACCATGGAAAGATGGTTCTGAAACAGCGGAAAATGATGCCGTAGGAAAATGAAAACGCCTCAAAGATTGATTATTATGAAGACGCGGTTAAACTTTCAAAGACCCCAATTGAAACATACATATCAGACATTGGAGAGACTTGATCCTTCGAAAGAAATCAATATTTTCCTTACCTGGTGCAACAGGTTTCTTGGGTACTTTCATTGCCGAAGGAACTATTACAGCGTTCTGAACT
>ST3
AATCCCCAAACCATTTGTATCCATACTGGAATTGGGTTTTTGGATCATATGCTACACGCATTAGCCAAACATTCAGGGTGGTCCCTCATTGTTGAGTGCATTGGTGATTTTACATATTGACGACCATCACACAATGCGAAGACTGTGGGCATTGCATTGGGTGAGGGCGTTTCACGAGGCGCTTACGGCCCACGGTCCCATCAGAGGTGTCAAGAGATTTGGCTATGCCCTATGCACCATTGGATGAGGCCCTAAGTAGGGCTGTTGTTGATTTAAGTAATTCGCCCGTTTGCCGTTGTAGAACTAGGTTTGAAAAAGAGAAAAGATTGGCGACTTGAGCTGTGAGATGATTCCCCATGTTTTAGAGGAGTTTTGCAACTTCTGCAAGACCTCACTATGCATGTTGATTGGTAACTTTGCCAGCCGACAAGCTACTCGGTCTCTCTCCCTTGAAGAGCGAGATCGTCAAGGGGACGGACATTTTGATTGTTAGAGAGTTGGTTGGAGGTATCTACTTTGGGGAGAGAGAGGAGGACACGGGAAAGTGGTAGAGCGTGGGATACTGAGGCGTACTCGGTTGAGGAAGTTACTAGAATCACTAGAATGGCGGCATTTCTAGCGTTACAGAACGATCCGCCATTACCCGGTATGGTCTATTGATAAGGCCAACGTTTTGGCATCGTCCCGATTATGGAGGGAAAACCGTTGAACCATGTCATGGCAACGGAATTCCCGCAATTGACTTCTACAGCATCAGTTGGTCGACAGTGCGGCTATGATTTTAGTCAAGTCTCCAACGAAGCTCAACGGAATCATGATCACCTCCAACATGTTTGGCGACATTTTGTCCGACGAGGCCAGCGTTATTCCCGGTTCCTTGGGCCTCCTACCTTCCGCGTCTCTTTGCTTCTCTACCAGACCACAAACAAAGCCTTTGGTCTCTACGAACCATGTCATGGCCTCTGCCCCAGACCTTGCCCCAGAACAAGGTGAATCCAGTTGCCACCATTTTGTCGGCAGCAATGATGCTCAAGCTCTCGCTTCATTTGAGTGGGTCACGCTGGACCTTGAGTCTAAGACGGGATTTAGACCAATTACACGAATTGGCCTTTATGATCATTATGTCCGAAGATCATGATGCTGTATTCAGGTTTGCATACTCTAAGTTCTTTTTTCAATTGGGCGGTTAAAAACCACCAGGATGGGTAAAGGAATGGAATGTTGGCCGTCCGTGTCAAAGAAACAGGGAGACCTAGTTGCTTTTATCAGCGGTGTACCATGTGATTTAACTGTTAGAAAAAATACTGTAAAATCTGTTGAAATCAACTTCTTGTGTGTTCATAAGCAGTTAAGATCTAAGGAGACTGGCGCCATTGCTGATCAAGGAAGTCACTAGAAGGGTCAACTTACATAACATTTGGCAGGCTTTGTATACATCCGGTACGGTTTTACCAAAGCCTGTGACTACATGTAGGTACGGCCACAGACCATTGAATTGGGCCCAAACTTTTTGAAGTGGGCTTTAGTTCCCTAACCAACCTGGTGAAACTAAGGCTAGTATGGTTGCTAAACTAAGTCTCGGGAAGTGAAATAATGAGGAATATTGATGAGGGTAGGGCCAGAGTGGTTCGAAATATCAGTAAATCAAAGTCACTGAAAAATGGGCCTTTCCTTGTTGGTGTTTTCCGTAATCAACCTTTAGAAGACGTTATCTAAAGCTAGCAAAGAGCCTTAATTTTGGATTTTGTACAGTTTACATGGTTCTGAAAACGTGGATGATTATTCTAGGCCAACTTGATATCTCCCGTTATTTCATAGGTTCTGTTCTTAATAAACCTGGGAATAGAGAATGCACTAATGACCCATAAGTTCATCATTCCATTATTAGATTCCGAAGTGGGACGGAGAGGGGAAATTGATTGACTGGGATGATGCAAGTTCGTTTTGGGGGACAAGATGAAAGGGAGATACATTTTTAGCAGGTGGGAAACAAATGCCATTATGCTCAATATTTTAGGGTCTGATGGTGCCAAATGGCGAACTTGAACTTTGTAAAAAGAGCACTTGAAACTACAAGCGGCTTCTGTCTATCTTTACGGGAAGTCAACTAGACCAAAGAGAAAAATGGGTCATGTTAACATTGTTTCGGGTTCTATGTCTGATTGTGATACGTAAACTTGCATACATTTGAGGGCTCTGGTGGCCTTCCGATAACAAAATCAACAGAAAATGCGGTTTCAGGCACCTCTAAAGCTCCATTAGTGGGTGTTATAATGGGTTCAGATTCGGATTTACCTGTCATGTCCTGCTGGTTGTAATTATCTTAAAGAAGTTTGGTGTTCCGTTTGAAAGGTCACCATTGTGTCAGCACATAGAACCCCACAAAGGATGGCCAAGTATGCGATTGAGGCACCGAGGAGAGGAGTTAAGATGTATAATTGCCGGTGCTGGCGGTGCTGCTCATTTAAAAGATTAGAGACTTATGGATCACTGTTTTGCCAAACAGGCCTTCCACCTTATTCACCCAGAGGGACTCATTCTTTGACTTGGGAGGTCATTCTATTTTAGCAACTAGAATGATTTTTGAATTGAGAAAAAAACTATTCATTGATGTTCCATTAGGGACTATTTTCAAGCACCCAACCATTTCATCATTTGCTTCAGCAGTTCAAAGGTTATCAAACCATGGAAAGATGGTTCTGAAACAGCGGAAAATGATGCCGTAGGAAAATGAAAACGCCTCAAAGATTGATTATTATGAAGACGCGGTTAAACTTTCAAAGACCCCAATTGAAACATACATATCAGACATTGGAGAGACTTGATCCTTCGAAAGAAATCAATATTTTCCTTACCTGGTGCAACAGGTTTCTTGGGTACTTTCATTGCCGAAGGAACTATTACAGCGTTCTGAACT
>ST30
AATCCCCAAACCATTTGTATCCATACTGGAATTGGGTTTTTGGATCATATGCTACACGCATTAGCCAAACATTCAGGGTGGTCCCTCATTGTTGAGTGCATTGGTGATTTTACATATTGACGACCATCACACAATGCGAAGACTGTGGGCATTGCATTGGGTGAGGGCGTTTCACGAGGCGCTTACGGCCCACGGTCCCATCAGAGGTGTCAAGAGATTTGGCTATGCCCTATGCACCATTGGATGAGGCCCTAAGTAGGGCTGTTGTTGATTTAAGTAATTCGCCCGTTTGCCGTTGTAGAACTAGGTTTGAAAAAGAGAAAAGATTGGCGACTTGAGCTGTGAGATGATTCCCCATGTTTTAGAGGAGTTTTGCAACTTCTGCAAGACCTCACTATGCATGTTGATTGGTAACTTTGCCAGCCGACAAGCTACTCGGTCTCTCTCCCTTGAAGAGCGAGATCGTCAAGGGGACGGACATTTTGATTGTTAGAGAGTTGGTTGGAGGTATCTACTTTGGGGAGAGAGAGGAGGACACGGGAAAGTGGTAGAGCGTGGGATACTGAGGCGTACTCGGTTGAGGAAGTTACTAGAATCACTAGAATGGCGGCATTTCTAGCGTTACAGAACGATCCGCCATTACCCGGTATGGTCTATTGATAAGGCCAACGTTTTGGCATCGTCCCGATTATGGAGGGAAAACCGTTGAACCATGTCATGGCAACGGAATTCCCGCAATTGACTTCTACAGCATCAGTTGGTCGACAGTGCGGCTATGATTTTAGTCAAGTCTCCAACGAAGCTCAACGGAATCATGATCACCTCCAACATGTTTGGCGACATTTTGTCCGACGAGGCCAGCGTTATTCCCGGTTCCTTGGGCCTCCTACCTTCCGCGTCTCTTTGCTTCTCTACCAGACCACAAACAAAGCCTTTGGTCTCTACGAACCATGTCATGGCCTCTGCCCCAGACCTTGCCCCAGAACAAGGTGAATCCAGTTGCCACCATTTTGTCGGCAGCAATGATGCTCAAGCTCTCGCTTCATTTGAGTGGGTCACGCTGGACCTTGAGTCTAAGACGGGATTTAGACCAATTACACGAATTGGCCTTTATGATCATTATGTCCGAAGATCATGATGCTGTATTCAGGTTTGCATACTCTAAGTTCTTTTTTCAATTGGGCGGTTAAAAACCACCAGGATGGGTAAAGGAATGGAATGTTGGCCGTCCGTGTCAAAGAAACAGGGAGACCTAGTTGCTTTTATCAGCGGTGTACCATGTGATTTAACTGTTAGAAAAAATACTGTAAAATCTGTTGAAATCAACTTCTTGTGTGTTCATAAGCAGTTAAGATCTAAGGAGACTGGCGCCATTGCTGATCAAGGAAGTCACTAGAAGGGTCAACTTACATAACATTTGGCAGGCTTTGTATACATCCGGTACGGTTTTACCAAAGCCTGTGACTACATGTAGGTACGGCCACAGACCATTGAATTGGGCCCAAACTTTTTGAAGTGGGCTTTAGTTCCCTAACCAACCTGGTGAAACTAAGGCTAGTATGGTTGCTAAACTAAGTCTCGGGAAGTGAAATAATGAGGAATATTGATGAGGGTAGGGCCAGAGTGGTTCGAAATATCAGTAAATCAAAGTCACTGAAAAATGGGCCTTTCCTTGTTGGTGTTTTCCGTAATCAACCTTTAGAAGACGTTATCTAAAGCTAGCAAAGAGCCTTAATTTTGGATTTTGTACAGTTTACATGGTTCTGAAAACGTGGATGATTATTCTAGGCCAACTTGATATCTCCCGTTATTTCATAGGTTCTGTTCTTAATAAACCTGGGAATAGAGAATGCACTAATGACCCATAAGTTCATCATTCCATTATTAGATTCCGAAGTGGGACGGAGAGGGGAAATTGATTGACTGGGATGATGCAAGTTCGTTTTGGGGGACAAGATGAAAGGGAGATACATTTTTAGCAGGTGGGAAACAAATGCCATTATGCTCAATATTTTAGGGTCTGATGGTGCCAAATGGCGAACTTGAACTTTGTAAAAAGAGCACTTGAAACTACAAGCGGCTTCTGTCTATCTTTACGGGAAGTCAACTAGACCAAAGAGAAAAATGGGTCATGTTAACATTGTTTCGGGTTCTATGTCTGATTGTGATACGTAAACTTGCATACATTTGAGGGCTCTGGTGGCCTTCCGATAACAAAATCAACAGAAAATGCGGTTTCAGGCACCTCTAAAGCTCCATTAGTGGGTGTTATAATGGGTTCAGATTCGGATTTACCTGTCATGTCCTGCTGGTTGTAATTATCTTAAAGAAGTTTGGTGTTCCGTTTGAAAGGTCACCATTGTGTCAGCACATAGAACCCCACAAAGGATGGCCAAGTATGCGATTGAGGCACCGAGGAGAGGAGTTAAGATGTATAATTGCCGGTGCTGGCGGTGCTGCTCATTTAAAAGATTAGAGACTTATGGATCACTGTTTTGCCAAACAGGCCTTCCACCTTATTCACCCAGACGGACTCATTCTTTGACTTGGGAGGTCATTCTATTTTAGCAACTAGAATGATTTTTGAATTGAGAAAAAAACTATTCATTGATGTTCCATTAGGGACTATTTTCAAGCACCCAACCATTTCATCATTTGCTTCAGCAGTTCAAAGGTTATCAAACCATGGAAAGATGGTTCTGAAACAGCGGAAAATGATGCCGTAGGAAAATGAAAACGCCTCAAAGATTGATTATTATGAAGACGCGGTTAAACTTTCAAAGACCCCAATTGAAACATACATATCAGACATTGGAGAGACTTGATCCTTCGAAAGAAATCAATATTTTCCTTACCTGGTGCAACAGGTTTCTTGGGTACTTTCATTGCCGAAGGAACTATTACAGCGTTCTGAACT
>ST31
AATCCCCAAACCATTTGTATCCATACTGGAATTGGGTTTTTGGATCATATGCTACACGCATTAGCCAAACATTCAGGGTGGTCCCTCATTGTTGAGTGCATTGGTGATTTTACATATTGACGACCATCACACAATGCGAAGACCGTGGGCATTGCATTGGGTGAGGGCGTTTCACGAGGCGCTTACGGCCCACGGTCCCATCAGAGGTGTCAAGAGATTTGGCTATGCCCTATGCACCATTGGATGAGGCCCTAAGTAGGGCTGTTGTTGATTTAAGTAATTCGCCCGTTTGCCGTTGTAGAACTAGGTTTGAAAAAGAGAAAAGATTGGCGACTTGAGCTGTGAGATGATTCCCCATGTTTTAGAGGAGTTTTGCAACTTCTGCAAGACCTCACTATGCATGTTGATTGGTAACTTTGCCAGCCGACAAGCTACTCGGTCTCTCTCCCTTGAAGAGCGAGATCGTCAAGGGGACGGACATTTTGATTGTTAGAGAGTTGGTTGGAGGTATCTACTTTGGGGAGAGAGAGGAGGACACGGGAAGGTGGTAGAGCGTGGGATACTGAGGCGTACTCGGTTGAGGAAGTTACTAGAATCACTAGAATGGCGGCATTTCTAGCGTTACAGAACGATCCGCCATTACCCCGTATGGTCTATTGATAAGGCCAACGTTTTGGCATCGTCCCGATTATGGAGGGAAAACCGTTGAACCATGTCATGGCAACGGAATTCCCGCAATTGACTTCTACAGCATCAGTTGGTCGACAGTGCGGCTATGATTTTAGTCAAGTCTCCAACGAAGCTCAACGGAATCATGATCACCTCCAACATGTTTGGCGACATTTTGTCCGACGAGGCCAGCGTTATTCCCGGTTCCTTGGGCCTCCTACCTTCCGCGTCTCTTTGCTTCTCTACCAGACCACAAACAAAGCCTTTGGTCTCTACGAACCATGTCATGGCCTCTGCCCCAGACCTTGCCCCAGAACAAGGTGAATCCAGTTGCCACCATTTTGTCGGCAGCAATGATGCTCAAGCTCTCGCTTCATTTGAGTGGGTCACGCTGGACCTTGAGTCTAAGACGGGATTTAGACCAATTACACGAATTGGCCTTTATGATCATTATGTCTGAAGATCATGATGCTGTATTCAGGTTTGCATACTCTAAGTTCTTTTTTCAATTGGGCGGTTAGAAACCACCAGGATGGGTAAAGGAATGGAATGTTGGCCGTCCGTGTCAAAGAAACAGGGAGACCTAGTTGCTTTTATCAGCGGTGTACCATGTGATTTAACTGTTAGAAAAAATACTGTAAAATCTGTTGAAATCAACTTCTTGTGTGTTCATAAGCAGTTAAGATCTAAGGAGACTGGCGCCATTGCTGATCAAGGAAGTCACTAGAAGGGTCAACTTACATAACATTTGGCAGGCTTTGTATACATCCGGTACGGTTTTACCAAAGCCTGTGACTACATGTAGGTACGGCCACAGACCATTGAATTGGGCCCAAACTTTTTGAAGTGGGCTTTAGTTCCCTAACCAACCTGGTGAAACTAAGGCTAGTATGGTTGCTAAACTAAGTCTCGGGAAGTGAAATAATGAGGAATATTGATGAGGGTAGGGCCAGAGTGGTTCGAAATATCAGTAAATCAAAGTCACTGAAAAATGGGCCTTTCCTTGTTGGTGTTTTCCGTAATCAACCTTTAGAAGACGTTATCTAAAGCTAGCAAAGAGCCTTAATTTTGGATTTTGTACAGTTTACATGGTTCTGAAAACGTGGATGATTATTCTAGGCCAACTTGATATCTCCCGTTATTTCAAAGGTTCTGTTCTTAATAAACCTGGGAATAGAGAATGCACTAATGACCCATAAGTTCATCATTCCATTATTAGATTCCGAAGTGGGCCGGAGAGGGGAAATTGATTGACTGGGATGATGCAAGTTCGTTTTGGGGGACAAGATGAAAGGGAGATACATTTTTAGCAGGTGGGAAACAAATGCCATTATGCTCAATATTTTAGGGTCTGATAGTGCCAAATGGCGAACTTGAACTTTGTAGGAAGAGCACTTGAAACTACAAGCGGCTTCTGTCTATCTTTACGGGAAGTCAACTAGACCAAAGAGAAAAATGGGTCATGTTAACATTGTTTCGGGTTCTATGTCTGATTGTGAAACGTAAACTTGCATACATTTGAGGGCTCTGGTGGCCTTCCGATAACAAAATCAACAGAAAATGCGGTTTCAGGCACCTCTAAAGCTCCATTAGTGGGTGTTATAATGGGTTCAGATTCGGATTTACCTGTCATGTCCTGCTGGTTGTAATTATCTTAAAGAAGTTTGGTGTTCCGTTTGAAAGGTCACCATTGTGTCAGCACATAGAACCCCACAAAGGATGGCCAAGTATGCGATTGAGGCACCGAGGAGAGGGGTTAAGATGTATAATTGCCGGTGCTGGCGGTGCTGCTCATTTAAAAGATTAGAGACTTATGGATCACTGTTTTGCCAAACAGGCCTTCCACCTTATTCACCCAGACGGACTCATTCTTTGACTTGGGAGGTCATTCTATTTTAGCAACTAGAATGATTTTTGAATTGAGAAAAAAACTATTCATTGATGTTCCATTAGGGACTATTTTCAAGCACCCAACCATTTCATCATTTGCTTCAGCAGTTCAAAGGTTATCAAACCATGGAAAGATGGTTCTGAAACAGCGGAAAATGATGCCGTAGGAAAATGAAAACGCCTCAAAGATTGATTATTATGAAGACGCGGTTAAACTTTCAAAGACCCCAATTGAAACATACATATCAGACATTGGAGAGACTTGATCCTTCGAAAGAAATCAATATTTTCCTTACCTGGTGCAACAGGTTTCTTGGGTACTTTCATTGCTGAAGGAACTATTACAGCGTTCTGAACT
>ST32
AATCCCCAAACCATTTGTATCCATACTGGAATTGGGTTTTTGGATCATATGCTACACGCATTAGCCAAACATTCAGGGTGGTCCCTCATTGTTGAGTGCATTGGTGATTTTACATATTGACGACCATCACACAATGCGAAGACCGTGGGCATTGCATTGGGTGAGGGCGTTTCACGAGGCGCTTACGGCCCACGGTCCCATCAGAGGTGTCAAGAGATTTGGCTATGCCCTATGCACCATTGGATGAGGCCCTAAGTAGGGCTGTTGTTGATTTAAGTAATTCGCCCGTTTGCCGTTGTAGAACTAGGTTTGAAAAAGAGAAAAGATTGGCGACTTGAGCTGTGAGATGATTCCCCATGTTTTAGAGGAGTTTTGCAACTTCTGCAAGACCTCACTATGCATGTTGATTGGTAACTTTGCCAGCCGACAAGCTACTCGGTCTCTCTCCCTTGAAGAGCGAGATCGTCAAGGGGACGGACATTTTGATTGTTAGAGAGTTGGTTGGAGGTATCTACTTTGGGGAGAGAGAGGAGGACACGGGAAGGTGGTAGAGCGTGGGATACTGAGGCGTACTCGGTTGAGGAAGTTACTAGAATCACTAGAATGGCGGCATTTCTAGCGTTACAGAACGATCCGCCATTACCCCGTATGGTCTATTGATAAGGCCAACGTTTTGGCATCGTCCCGATTATGGAGGGAAAACCGTTGAACCATGTCATGGCAACGGAATTCCCGCAATTGACTTCTACAGCATCAGTTGGTCGACAGTGCGGCTATGATTTTAGTCAAGTCTCCAACGAAGCTCAACGGAATCATGATCACCTCCAACATGTTTGGCGACATTTTGTCCGACGAGGCCAGCGTTATTCCCGGTTCCTTGGGCCTCCTACCTTCCGCGTCTCTTTGCTTCTCTACCAGACCACAAACAAAGCCTTTGGTCTCTACGAACCATGTCATGGCCTCTGCCCCAGACCTTGCCCCAGAACAAGGTGAATCCAGTTGCCACCATTTTGTCGGCAGCAATGATGCTCAAGCTCTCGCTTCATTTGAGTGGGTCACGCTGGACCTTGAGTCTAAGACGGGATTTAGACCAATTACACGAATTGGCCTTTATGATCATTATGTTTGAAGATCATGATGCTGTATTCAGGTTTGCATACTCTAAGTTCTTTTTTCAATTGGGCGGTTGGAAACCACCAGGATGGGTAAAGGAATGGAATGTTGGCCGTCCGTGTCAAAGAAACAGGGAGACCTAGTTGCTTTTATCAGCGGTGTACCATGTGATTTAACTGTTAGAAAAAATACTGTAAAATCTGTTGAAATCAACTTCTTGTGTGTTCATAAGCAGTTAAGATCTAAGGAGACTGGCGCCATTGCTGATCAAGGAAGTCACTAGAAGGGTCAACTTACATAACATTTGGCAGGCTTTGTATACATCCGGTACGGTTTTACCAAAGCCTGTGACTACATGTAGGTACGGCCACAGACCATTGAATTGGGCCCAAACTTTTTGAAGTGGGCTTTAGTTCCCTAACCAACCTGGTGAAACTAAGGCTAGTATGGTTGCTAAACTAAGTCTCGGGAAGTGAAATAATGAGGAATATTGATGAGGGTAGGGCCAGAGTGGTTCGAAATATCAGTAAATCAAAGTCACTGAAAAATGGGCCTTTCCTTGTTGGTGTTTTCCGTAATCAACCTTTAGAAGACGTTATCTAAAGCTAGCAAAGAGCCTTAATTTTGGATTTTGTACAGTTTACATGGTTCTGAAAACGTGGATGATTATTCTAGGCCAACTTGATATCTCCCGTTATTTCAAAGGTTCTGTTCTTAATAAACCTGGGAATAGAGAATGCACTAATGACCCATAAGTTCATCATTCCATTATTAGATTCCGAAGTGGGCCGGAGAGGGGAAATTGATTGACTGGGATGATGCAAGTTCGTTTTGGGGGACAAGATGAAAGGGAGATACATTTTTAGCAGGTGGGAAACAAATGCCATTATGCTCAATATTTTAGGGTCTGATAGTGCCAAATGGCGAACTTGAACTTTGTAGGAAGAGCACTTGAAACTACAAGCGGCTTCTGTCTATCTTTACGGGAAGTCAACTAGACCAAAGAGAAAAATGGGTCATGTTAACATTGTTTCGGGTTCTATGTCTGATTGTGAAACGTAAACTTGCATACATTTGAGGGCTCTGGTGGCCTTCCGATAACAAAATCAACAGAAAATGCGGTTTCAGGCACCTCTAAAGCTCCATTAGTGGGTGTTATAATGGGTTCAGATTCGGATTTACCTGTCATGTCCTGCTGGTTGTAATTATCTTAAAGAAGTTTGGTGTTCCGTTTGAAAGGTCACCATTGTGTCAGCACATAGAACCCCACAAAGGATGGCCAAGTATGCGATTGAGGCACCGAGGAGAGGGGTTAAGATGTATAATTGCCGGTGCTGGCGGTGCTGCTCATTTAAAAGATTAGAGACTTATGGATCACTGTTTTGCCAAACAGGCCTTCCACCTTATTCACCCAGACGGACTCATTCTTTGACTTGGGAGGTCATTCTATTTTAGCAACTAGAATGATTTTTGAATTGAGAAAAAAACTATTCATTGATGTTCCATTAGGGACTATTTTCAAGCACCCAACCATTTCATCATTTGCTTCAGCAGTTCAAAGGTTATCAAACCATGGAAAGATGGTTCTGAAACAGCGGAAAATGATGCCGTAGGAAAATGAAAACGCCTCAAAGATTGATTATTATGAAGACGCGGTTAAACTTTCAAAGACCCCAATTGAAACATACATATCAGACATTGGAGAGACTTGATCCTTCGAAAGAAATCAATATTTTCCTTACCTGGTGCAACAGGTTTCTTGGGTACTTTCATTGCTGAAGGAACTATTACAGCGTTCTGAACT
>ST33
AATCCCCAAACCATTTGTATCCATACTGGAATTGGGTTTTTGGATCATATGCTACACGCATTAGCCAAACATTCAGGGTGGTCCCTCATTGTTGAGTGCATTGGTGATTTTACATATTGACGACCATCACACAATGCGAAGACTGTGGGCATTGCATTGGGTGAGGGCGTTTCACGAGGCGCTTACGGCCCACGGTCCCATCAGAGGTGTCAAGAGATTTGGCTATGCCCTATGCACCATTGGATGAGGCCCTAAGTAGGGCTGTTGTTGATTTAAGTAATTCGCCCGTTTGCCGTTGTAGAACTAGGTTTGAAAAAGAGAAAAGATTGGCGACTTGAGCTGTGAGATGATTCCCCATGTTTTAGAGGAGTTTTGCAACTTCTGCAAGACCTCACTATGCATGTTGATTGGTAACTTTGCCAGCCGACAAGCTACTCGGTCTCTCTCCCTTGAAGAGCGAGATCGTCAAGGGGACGGACATTTTGATTGTTAGAGAGTTGGTTGGAGGTATCTACTTTGGGGAGAGAGAGGAGGACACGGGAAAGTGGTAGAGCGTGGGATACTGAGGCGTACTCGGTTGAGGAAGTTACTAGAATCACTAGAATGGCGGCATTTCTAGCGTTACAGAACGATCCGCCATTACCCGGTATGGTCTATTGATAAGGCCAACGTTTTGGCATCGTCCCGATTATGGAGGGAAAACCGTTGAACCATGTCATGGCAACGGAATTCCCGCAATTGACTTCTACAGCATCAGTTGGTCGACAGTGCGGCTATGATTTTAGTCAAGTCTCCAACGAAGCTCAACGGAATCATGATCACCTCCAACATGTTTGGCGACATTTTGTCCGACGAGGCCAGCGTTATTCCCGGTTCCTTGGGCCTCCTACCTTCCGCGTCTCTTTGCTTCTCTACCAGACCACAAACAAAGCCTTTGGTCTCTACGAACCATGTCATGGCCTCTGCCCCAGACCTTGCCCCAGAACAAGGTGAATCCAGTTGCCACCATTTTGTCGGCAGCAATGATGCTCAAGCTCTCGCTTCATTTGAGTGGGTCACGCTGGACCTTGAGTCTAAGACGGGATTTAGACCAATTACACGAATTGGCCTTTATGATCATTATGTCCGAAGATCATGATGCTGTATTCAGGTTTGCATACTCTAAGTTCTTTTTTCAATTGGGCGGTTAAAAACCACCAGGATGGGTAAAGGAATGGAATGTTGGCCGTCCGTGTCAAAGAAACAGGGAGACCTAGTTGCTTTTATCAGCGGTGTACCATGTGATTTAACTGTTAGAAAAAATACTGTAAAATCTGTTGAAATCAACTTCTTGTGTGTTCATAAGCAGTTAAGATCTAAGGAGACTGGCGCCATTGCTGATCAAGGAAGTCACTAGAAGGGTCAACTTACATAACATTTGGCAGGCTTTGTATACATCCGGTACGGTTTTACCAAAGCCTGTGACTACATGTAGGTACGGCCACAGACCATTGAATTGGGCCCAAACTTTTTGAAGTGGGCTTTAGTTCCCTAACCAACCTGGTGAAACTAAGGCTAGTATGGTTGCTAAACTAAGTCTCGGGAAGTGAAATAATGAGGAATATTGATGAGGGTAGGGCCAGAGTGGTTCGAAATATCAGTAAATCAAAGTCACTGAAAAATGGGCCTTTCCTTGTTGGTGTTTTCCGTAATCAACCTTTAGAAGACGTTATCTAAAGCTAGCAAAGAGCCTTAATTTTGGATTTTGTACAGTTTACATGGTTCTGAAAACGTGGATGATTATTCTAGGCCAACTTGATATCTCCCGTTATTTCATAGGTTCTGTTCTTAATAAACCTGGGAATAGAGAATGCACTAATGACCCATAAGTTCATCATTCCATTATTAGATTCCGAAGTGGGACGGAGAGGGGAAATTGATTGACTGGGATGATGCAAGTTCGTTTTGGGGGACAAGATGAAAGGGAGATACATTTTTAGCAGGTGGGAAACAAATGCCATTATGCTCAATATTTTAGGGTCTGATGGTGCCAAATGGCGAACTTGAACTTTGTAAAAAGAGCACTTGAAACTACAAGCGGCTTCTGTCTATCTTTACGGGAAGTCAACTAGACCAAAGAGAAAAATGGGTCATGTTAACATTGTTTCGGGTTCTATGTCTGATTGTGATACGTAAACTTGCATACATTTGAGGGCTCTGGTGGCCTTCCGATAACAAAATCAACAGAAAATGCGGTTTCAGGCACCTCTAAAGCTCCATTAGTGGGTGTTATAATGGGTTCAGATTCGGATTTACCTGTCATGTCCTGCTGGTTGTAATTATCTTAAAGAAGTTTGGTGTTCCGTTTGAAAGGTCACCATTGTGTCAGCACATAGAACCCCACAAAGGATGGCCAAGTATGCGATTGAGGCACCGAGGAGAGGAGTTAAGATGTATAATTGCCGGTGCTGGCGGTGCTGCTCATTTAAAAGATTAGAGACTTATGGATCACTGTTTTGCCAAACAGGCCTTCCACCTTATTCACCCAGACCGACTCATTCTTTGACTTGGGAGGTCATTCTATTTTAGCAACTAGAATGATTTTTGAATTGAGAAAAAAACTATTCATTGATGTTCCATTAGGGACTATTTTCAAGCACCCAACCATTTCATCATTTGCTTCAGCAGTTCAAAGGTTATCAAACCATGGAAAGATGGTTCTGAAACAGCGGAAAATGATGCCGTAAGAAAATGAAAACGCCTCAAAGATTGATTATTATGAAGACGCGGTTAAACTTTCAAAGACCCCAATTGAAACATACATATCAGACATTGGAGAGACTTGATCCTTCGAAAGAAATCAATATTTTCCTTACCTGGTGCAACAGGTTTCTTGGGTACTTTCATTGCCGAAGGAACTATTACAGCGTTCTGAACT
>ST34
AATCCCCAAACCATTTGTATCCATACTGGAATTGGGTTTTTGGATCATATGCTACACGCATTAGCCAAACATTCAGGGTGGTCCCTCATTGTTGAGTGCATTGGTGATTTTACATATTGACGACCATCACACAATGCGAAGACCGTGGGCATTGCATTGGGTGAGGGCGTTTCACGAGGCGCTTACGGCCCACGGTCCCATCAGAGGTGTCAAGAGATTTGGCTATGCCCTATGCACCATTGGATGAGGCCCTAAGTAGGGCTGTTGTTGATTTAAGTAATTCGCCCGTTTGCCGTTGTAGAACTAGGTTTGAAAAAGAGAAAAGATTGGCGACTTGAGCTGTGAGATGATTCCCCATGTTTTAGAGGAGTTTTGCAACTTCTGCAAGACCTCACTATGCATGTTGATTGGTAACTTTGCCAGCCGACAAGCTACTCGGTCTCTCTCCCTTGAAGAGCGAGATCGTCAAGGGGACGGACATTTTGATTGTTAGAGAGTTGGTTGGAGGTATCTACTTTGGGGAGAGAGAGGAGGACACGGGAAAGTGGTAGAGCGTGGGATACTGAGGCGTACTCGGTTGAGGAAGTTACTAGAATCACTAGAATGGCGGCATTTCTAGCGTTACAGAACGATCCGCCATTACCCGGTATGGTCTATTGATAAGGCCAACGTTTTGGCATCGTCCCGATTATGGAGGGAAAACCGTTGAACCATGTCATGGCAACGGAATTCCCGCAATTGACTTCTACAGCATCAGTTGGTCGACAGTGCGGCTATGATTTTAGTCAAGTCTCCAACGAAGCTCAACGGAATCATGATCACCTCCAACATGTTTGGCGACATTTTGTCCGACGAGGCCAGCGTTATTCCCGGTTCCTTGGGCCTCCTACCTTCCGCGTCTCTTTGCTTCTCTACCAGACCACAAACAAAGCCTTTGGTCTCTACGAACCATGTCATGGCCTCTGCCCCAGACCTTGCCCCAGAACAAGGTGAATCCAGTTGCCACCATTTTGTCGGCAGCAATGATGCTCAAGCTCTCGCTTCATTTGAGTGGGTCACGCTGGACCTTGAGTCTAAGACGGGATTTAGACCAATTACACGAATTGGCCTTTATGATCATTATGTCTGAAGATCATGATGCTGTATTCAGGTTTGCATACTCTAAGTTCTTTTTTCAATTGGGCGGTTAGAAACCACCAGGATGGGTAAAGGAATGGAATGTTGGCTGTCCGTGTCAAAGAAACAGGGAGACCTAGTTGCTTTTATCAGCGGTGTACCATGTGATTTAACTGTTAGAAAAAATACTGTAAAATCTGTTGAAATCAACTTCTTGTGTGTTCATAAGCAGTTAAGATCTAAGGAGACTGGCGCCATTGCTGATCAAGGAAGTCACTAGAAGGGTCAACTTACATAACATTTGGCAGGCTTTGTATACATCCGGTACGGTTTTACCAAAGCCTGTGACTACATGTAGGTACGGCCACAGACCATTGAATTGGGCCCAAACTTTTTGAAGTGGGCTTTAGTTCCCTAACCAACCTGGTGAAACTAAGGCTAGTATGGTTGCTAAACTAAGTCTCGGGAAGTGAAATAATGAGGAATATTGATGAGGGTAGGGCCAGAGTGGTTCGAAATATCAGTAAATCAAAGTCACTGAAAAATGGGCCTTTCCTTGTTGGTGTTTTCCGTAATCAACCTTTAGAAGACGTTATCTAAAGCTAGCAAAGAGCCTTAATTTTGGATTTTGTACAGTTTACATGGTTCTGAAAACGTGGATGATTATTCTAGGCCAACTTGATATCTCCCGTTATTTCAAAGGTTCTGTTCTTAATAAACCTGGGAATAGAGAATGCACTAATGACCCATAAGTTCATCATTCCATTATTAGATTCCGAAGTGGGCCGGAGAGGGGAAATTGATTGACTGGGATGATGCAAGTTCGTTTTGGGGGACAAGATGAAAGGGAGATACATTTTTAGCAGGTGGGAAACAAATGCCATTATGCTCAATATTTTAGGGTCTGATGGTGCCAAATGGCGAACTTGAACTTTGTAGGAAGAGCACTTGAAACTACAAGCGGCTTCTGTCTATCTTTACGGGAAGTCAACTAGACCAAAGAGAAAAATGGGTCATGTTAACATTGTTTCGGGTTCTATGTCTGATTGTGAAACGTAAACTTGCATACATTTGAGGGCTCTGGTGGCCTTCCGATAACAAAATCAACAGAAAATGCGGTTTCAGGCACCTCTAAAGCTCCATTAGTGGGTGTTATAATGGGTTCAGATTCGGATTTACCTGTCATGTCCTGCTGGTTGTAATTATCTTAAAGAAGTTTGGTGTTCCGTTTGAGGGGTCACCATTGTGTCAGCACATAGAACCCCACAAAGGATGGCCAAGTATGCGATTGAGGCACCGAGGAGAGGGGTTAAGATGTATAATTGCCGGTGCTGGCGGTGCTGCTCATTTAAAAGATTAGAGACTTATGGATCACTGTTTTGCCAAACAGGCCTTCCACCTTATTCACCCAGACCGACTCATTCTTTGACTTGGGAGGTCATTCTATTTTAGCAACTAGAATGATTTTTGAATTGAGAAAAAAACTATTCATTGATGTTCCATTAGGGACTATTTTCAAGCACCCAACCATTTCATCATTTGCTTCAGCAGTTCAAAGGTTATCAAACCATGGAAAGATGGTTCTGAAACAGCGGAAAATGATGCCGTAAGAAAATGAAAACGCCTCAAAGATTGATTATTATGAAGACGCGGTTAAACTTTCAAAGACCCCAATTGAAACATACATATCAGACATTGGAGAGACTTGATCCTTCGAAAGAAATCAATATTTTCCTTACCTGGTGCAACAGGTTTCTTGGGTACTTTCATTGCCGAAGGAACTATTACAGCGTTCTGAACT
>ST35
AATCCCCAAACCATTTGTATCCATACTGGAATTGGGTTTTTGGATCATATGCTACACGCATTAGCCAAACATTCAGGGTGGTCCCTCATTGTTGAGTGCATTGGTGATTTTACATATTGACGACCATCACACAATGCGAAGACTGTGGGCATTGCATTGGGTGAGGGCGTTTCACGAGGCGCTTACGGCCCACGGTCCCATCAGAGGTGTCAAGAGATTTGGCTATGCCCTATGCACCATTGGATGAGGCCCTAAGTAGGGCTGTTGTTGATTTAAGTAATTCGCCCGTTTGCCGTTGTAGAACTAGGTTTGAAAAAGAGAAAAGATTGGCGACTTGAGCTGTGAGATGATTCCCCATGTTTTAGAGGAGTTTTGCAACTTCTGCAAGACCTCACTATGCATGTTGATTGGTAACTTTGCCAGCTGACAAGCTACTCGGTCTCTCTCCCTTGAAGAGCGAGATCGTCAAGGGGACGGACATTTTGATTGTTAGAGAGTTGGTTGGAGGTATCTACTTTGGGGAGAGAGAGGAGGACACGGGAAGGTGGTAGAGCGTGGGATACTGAGGCGTACTCGGTTGAGGAAGTTACTAGAATCACTAGAATGGCGGCATTTCTAGCGTTACAGAACGATCCGCCATTACCCCGTATGGTCTATTGATAAGGCCAACGTTTTGGCATCGTCCCGATTATGGAGGGAAAACCGTTGAACCATGTCATGGCAACGGAATTCCCGCAATTGACTTCTACAGCATCAGTTGGTCGACAGTGCGGCTATGATTTTAGTCAAGTCTCCAACGAAGCTCAACGGAATCATGATCACCTCCAACATGTTTGGCGACATTTTGTCCGACGAGGCCAGCGTTATTCCCGGTTCCTTGGGCCTCCTACCTTCCGCGTCTCTTTGCTTCTCTACCAGACCACAAACAAAGCCTTTGGTCTCTACGAACCATGTCATGGCCTCTGCCCCAGACCTTGCCCCAGAACAAGGTGAATCCAGTTGCCACCATTTTGTCGGCAGCAATGATGCTCAAGCTCTCGCTTCATTTGAGTGGGTCACGCTGGACCTTGAGTCTAAGACGGGATTTAGACCAATTACACGAATTGGCCTTTATGATCATTATGTCCGAAGATCATGATGCTGTATTCAGGTTTGCATACTCTAAGTTCTTTTTTCAATTGGGCGGTTAAAAACCACCAGGATGGGTAAAGGAATGGAATGTTGGCCGTCCGTGTCAAAGAAACAGGGAGACCTAGTTGCTTTTATCAGCGGTGTACCATGTGATTTAACTGTTAGAAAAAATACTGTAAAATCTGTTGAAATCAACTTCTTGTGTGTTCATAAGCAGTTAAGATCTAAGGAGACTGGCGCCATTGCTGATCAAGGAAGTCACTAGAAGGGTCAACTTACATAACATTTGGCAGGCTTTGTATACATCCGGTACGGTTTTACCAAAGCCTGTGACTACATGTAGGTACGGCCACAGACCATTGAATTGGGCCCAAACTTTTTGAAGTGGGCTTTAGTTCCCTAACCAACCTGGTGAAACTAAGGCTAGTATGGTTGCTAAACTAAGTCTCGGGAAGTGAAATAATGAGGAATATTGATGAGGGTAGGGCCAGAGTGGTTCGAAATATCAGTAAATCAAAGTCACTGAAAAATGGGCCTTTCCTTGTTGGTGTTTTCCGTAATCAACCTTTAGAAGACGTTATTTAAAGCTAGCAAAGAGCCTTAATTTTGGATTTTGTACAGTTTACATGGTTCTGAAAACGTGGATGATTATTCTAGGCCAACTTGATATCCCCCGTTATTTCAAAGGTTCCGTTCTTAATAAACCTGGGAATAGAGAATGCACTAATGACCCATAAGTTCATCATTCCATTATTAGATTCCGAAGTGGGCCGGAGAGGGGAAATTGATTGACTGGGATGATGCAAGTTCGGTTTGGGGGACAAGATGAAAGGGAGATACATTTTTAGCAGGTGGGAAACAAATGCCATTATGCTCAATATTTTAGGGTCTGATGGTGCCAAATGGCGAACTTGAACTTTGTAGGAAGAGCACTTGAAACTACAAGCGGCTTCTGTCTATCTTTACGGGAAGTCAACTAGACCAAAGAGAAAAATGGGTCATGTTAACATTGTTTCGGGTTCTATGTCTGATTGTGAAACGTAAACTTGCATACATTTGAGGGCTCTGGTGGCCTTCCGATAACAAAATCAACAGAAAATGCGGTTTCAGGCACCTCTAAAGCTCCATTAGTGGGTGTTATAATGGGTTCAGATTCGGATTTACCTGTCATGTCCTGCTGGTTGTAATTATCTTAAAGAAGTTTGGTGTTCCGTTTGAAAGGTCACCATTGTGTCAGCACATAGAACCCCACAAAGGATGGCCAAGTATGCGATTGAGGCACCGAGGAGAGGGGTTAAGATGTATAATTGCCGGTGCTGGCGGTGCTGCTCATTTAAAAGATTAGAGACTTATGGATCACTGTTTTGCCAAACAGGCCTTCCACTTTATTCACCCAGAGGGACTCATTCTTTGACTTGGGAGGTCATTCTATTTTAGCAACTAGAATGATTTTTGAATTGAGAAAAAAACTATTCATTGATGTTCCATTAGGGACTATTTTCAAGCACCCAACCATTTCATCATTTGCTTCAGCAGTTCAAAGGTTATCAAACCATGGAAAGATGGTTCTGAAACAGCGGAAAATGATGCCGTGGGAAAATGAAAACGCCTCAAAGATTGATTATTATGAAGACGCGGTTAAACTTTCAAAGACCCCAATTGAAACATACATATCAGACATTGGAGAGACTTGATCCTTCGAAAGAAATCAATATTTTCCTTACCTGGTGCAACAGGTTTCTTGGGTACTTTCATTGCCGAAGGAACTATTACAGCGTTCTGAACT
>ST36
AATCCCCAAACCATTTGTATCCATACTGGAATTGGGTTTTTGGATCATATGCTACACGCATTAGCCAAACATTCAGGGTGGTCCCTCATTGTTGAGTGCATTGGTGATTTTACATATTGACGACCATCACACAATGCGAAGACCGTGGGCATTGCATTGGGTGAGGGCGTTTCACGAGGCGCTTACGGCCCACGGTCCCATCAGAGGTGTCAAGAGATTTGGCTATGCCCTATGCACCATTGGATGAGGCCCTAAGTAGGGCTGTTGTTGATTTAAGTAATTCGCCCGTTTGCCGTTGTAGAACTAGGTTTGAAAAAGAGAAAAGATTGGCGACTTGAGCTGTGAGATGATTCCCCATGTTTTAGAGGAGTTTTGCAACTTCTGCAAGACCTCACTATGCATGTTGATTGGTAACTTTGCCAGCCGACAAGCTACTCGGTCTCTCTCCCTTGAAGAGCGAGATCGTCAAGGGGACGGACATTTTGATTGTTAGAGAGTTGGTTGGAGGTATCTACTTTGGGGAGAGAGAGGAGGACACGGGAAGGTGGTAGAGCGTGGGATACTGAGGCGTACTCGGTTGAGGAAGTTACTAGAATCACTAGAATGGCGGCATTTCTAGCGTTACAGAACGATCCGCCATTACCCCGTATGGTCTATTGATAAGGCCAACGTTTTGGCATCGTCCCGATTATGGAGGGAAAACCGTTGAACCATGTCATGGCAACGGAATTCCCGCAATTGACTTCTACAGCATCAGTTGGTCGACAGTGCGGCTATGATTTTAGTCAAGTCTCCAACGAAGCTCAACGGAATCATGATCACCTCCAACATGTTTGGCGACATTTTGTCCGACGAGGCCAGCGTTATTCCCGGTTCCTTGGGCCTCCTACCTTCCGCGTCTCTCTGCTTCTCTACCAGACCACAAACAAAGCCTTTGGTCTCTACGAACCATGTCATGGCTTCTGCCCCAGACCTTGCCCCAGAACAAGGTGAATCCAGTTGCCACCATTTTGTCGGCAGCAATGATGCTCAAGCTCTCGCTTCATTTGAGTGGGTCACGCTGGACCTTGAGTCTAAGACGAGATTTAGACCAATTACACGAATTGGCCTTTATGATCATTATGTCTGAAGATCATGATGCTGTATTCAGGTTTGCATACTCTAAGTTCTTTTTTCAATTGGGCGGTTAGAAACCACCAGGATGGGTAAAGGAATGGAATGTTGGCCGTCCGTGTCAAAGAAACAGGGAGACCTAGTTGCTTTTATCAGCGGTGTACCATGTGATTTAACTGTTAGAAAAAATACTGTAAAATCTGTTGAAATCAACTTCTTGTGTGTTCATAAGCAGTTAAGATCTAAGGAGACTGGCGCCATTGCTGATCAAGGAAGTCACTAGAAGGGTCAACTTACATAACATTTGGCAGGCTTTGTATACATCCGGTACGGTTTTACCAAAGCCTGTGACTACATGTAGGTACGGCCACAGACCATTGAATTGGGCCCAAACTTTTTGAAGTGGGCTTTAGTTCCCTAACCAACCTGGTGAAACTAAGGCTAGTATGGTTGCTAAACTAAGTCTCGGGAAGTGAAATAATGAGGAATATTGATGAGGGTAGGGCCAGAGTGGTTCGAAATATCAGTAAATCAAAGTCACTGAAAAATGGGCCTTTCCTTGTTGGTGTTTTCCGTAATCAACCTTTAGAAGACGTTATCCAAAGCTAGCAAAGAGCCTTAATTTTGGATTTTGTACAGTTTACATGGTTCTGAAAACGTGGATGATTATTCTAGGCCAACTTGATATCTCCCGTTATTTCAAAGGTTCTGTTCTTAATAAACCTGGGAATAGAGAATGCACTAATGACCCATAAGTTCATCATTCCATTATTAGATTCCGAAGTGGGCCGGAGAGGGGAAATTGATTGACTGGGATGATGCAAGTTCGTTTTGGGGGACAAGATGAAAGGGAGATACATTTTTAGCAGGTGGGAAACAAATGCCATTATGCTCAATATTTTAGGGTCTGATAGTGCCAAATGGCGAACTTGAACTTTGTAAGAAGAGCACTTGAAACTACAAGCGGCTTCTGTCTATCTTTACGGGAAGTCAACTAGACCAAAGAGAAAAATGGGTCATGTTAACATTGTTTCGGGTTCTATGTCTGATTGTGAAACGTAAACTTGCATACATTTGAGGGCTCTGGTGGCCTTCCGATAACAAAATCAACAGAAAATGCGGTTTCAGGCACCTCTAAAGCTCCATTAGTGGGTGTTATAATGGGTTCAGATTCGGATTTACCTGTCATGTCCTGCTGGTTGTAATTATCTTAAAGAAGTTTGGTGTTCCGTTTGAAAGGTCACCATTGTGTCAGCACATAGAACCCCACAAAGGATGGCCAAGTATGCGATTGAGGCACCGAGGAGAGGAGTTAAGATGTATAATTGCCGGTGCTGGCGGTGCTGCTCATTTAAAAGATTAGAGACTTATGGATCACTGTTTTGCCAAACAGGCCTTCCACCTTATTCACCCAGACGGACTCATTCTTTGACTTGGGAGGTCATTCTATTTTAGCAACTAGAATGATTTTTGAATTGAGAAAAAAACTATTCATTGATGTTCCATTAGGGACTATTTTCAAGCACCCAACCATTTCATCATTTGCTTCAGCAGTTCAAAGGTTATCAAACCATGGAAAGATGGTTCTGAAACAGCGGAAAATGATGCCGTAGGAAAATGAAAACGCCTCAAAGATTGATTATTATGAAGACGCGGTTAAACTTTCAAAGACCCCAATTGAAACATACATATCAGACATTGGAGAGACTTGATCCTTCGAAAGAAATCAATATTTTCCTTACCTGGTGCAACAGGTTTCTTGGGTACTTTCATTGCTGAAGGAACTATTACAGCGTTCTGAACT
>ST37
AATCCCCAAACCATTTGTATCCATACTGGAATTGGGTTTTTGGATCATATGCTACACGCATTAGCCAAACATTCAGGGTGGTCCCTCATTGTTGAGTGCATTGGTGATTTTACATATTGACGACCATCACACAATGCGAAGACCGTGGGCATTGCATTGGGTGAGGGCGTTTCACGAGGCGCTTACGGCCCACGGTCCCATCAGAGGTGTCAAGAGATTTGGCTATGCCCTATGCACCATTGGATGAGGCCCTAAGTAGGGCTGTTGTTGATTTAAGTAATTCGCCCGTTTGCCGTTGTAGAACTAGGTTTGAAAAAGAGAAAAGATTGGCGACTTGAGCTGTGAGATGATTCCCCATGTTTTAGAGGAGTTTTGCAACTTCTGCAAGACCTCACTATGCATGTTGATTGGTAACTTTGCCAGCCGACAAGCTACTCGGTCTCTCTCCCTTGAAGAGCGAGATCGTCAAGGGGACGGACATTTTGATTGTTAGAGAGTTGGTTGGAGGTATCTACTTTGGGGAGAGAGAGGAGGACACGGGAAGGTGGTAGAGCGTGGGATACTGAGGCGTACTCGGTTGAGGAAGTTACTAGAATCACTAGAATGGCGGCATTTCTAGCGTTACAGAACGATCCGCCATTACCCCGTATGGTCTATTGATAAGGCCAACGTTTTGGCATCGTCCCGATTATGGAGGGAAAACCGTTGAACCATGTCATGGCAACGGAATTCCCGCAATTGACTTCTACAGCATCAGTTGGTCGACAGTGCGGCTATGATTTTAGTCAAGTCTCCAACGAAGCTCAACGGAATCATGATCACCTCCAACATGTTTGGCGACATTTTGTCCGACGAGGCCAGCGTTATTCCCGGTTCCTTGGGCCTCCTACCTTCCGCGTCTCTTTGCTTCTCTACCAGACCACAAACAAAGCCTTTGGTCTCTACGAACCATGTCATGGCCTCTGCCCCAGACCTTGCCCCAGAACAAGGTGAATCCAGTTGCCACCATTTTGTCGGCAGCAATGATGCTCAAGCTCTCGCTTCATTTGAGTGGGTCACGCTGGACCTTGAGTCTAAGACGGGATTTAGACCAATTACACGAATTAACCTTTATGATCATTATGTCCGAAGATCATGATGCTGTATTCAGGTTTGCATACTCTAAGTTCTTTTTTCAATTGGGCGGTTAAAAACCACCAGGATGGGTAAAGGAATGGAATGTTGGCCGTCCGTGTCAAAGAAACAGGGAGACCTAGTTGCTTTTATCAGCGGTGTACCATGTGATTTAACTGTTAGAAAAAATACTGTAAAATCTGTTGAAATCAACTTCTTGTGTGTTCATAAGCAGTTAAGATCTAAGGAGACTGGCGCCATTGCTGATCAAGGAAGTCACTAGAAGGGTCAACTTACATAACATTTGGCAGGCTTTGTATACATCCGGTACGGTTTTACCAAAGCCTGTGACTACATGTAGGTACGGCCACAGACCATTGAATTGGGCCCAAACTTTTTGAAGTGGGCTTTAGTTCCCTAACCAACCTGGTGAAACTAAGGCTAGTATGGTTGCTAAACTAAGTCTCGGGAAGTGAAATAATGAGGAATATTGATGAGGGTAGGGCCAGAGTGGTTCGAAATATCAGTAAATCAAAGTCACTGAAAAATGGGCCTTTCCTTGTTGGTGTTTTCCGTAATCAACCTTTAGAAGACGTTATTTAAAGCTAGCAAAGAGCCTTAATTTTGGATTTTGTACAGTTTACATGGTTCTGAAAACGTGGATGATTATTCTAGGCCAACTTGATATCCCCCGTTATTTCAAAGGTTCCGTTCTTAATAAACCTGGGAATAGAGAATGCACTAATGACCCATAAGTTCATCATTCCATTATTAGATTCCGAAGTGGGCCGGAGAGGGGAAATTGATTGACTGGGATGATGCAAGTTCGGTTTGGGGGACAAGATGAAAGGGAGATACATTTTTAGCAGGTGGGAAACAAATGCCATTATGCTCAATATTTTAGGGTCTGATGGTGCCAAATGGCGAACTTGAACTTTGTAGGAAGAGCACTTGAAACTACAAGCGGCTTCTGTCTATCTTTACGGGAAGTCAACTAGACCAAAGAGAAAAATGGGTCATGTTAACATTGTTTCGGGTTCTATGTCTGATTGTGAAACGTAAACTTGCATACATTTGAGGGCTCTGGTGGCCTTCCGATAACAAAATCAACAGAAAATGCGGTTTCAGGCACCTCTAAAGCTCCATTAGTGGGTGTTATAATGGGTTCAGATTCGGATTTACCTGTCATGTCCTGCTGGTTGTAATTATCTTAAAGAAGTTTGGTGTTCCGTTTGAAAGGTCACCATTGTGTCAGCACATAGAACCCCACAAAGGATGGCCAAGTATGCGATTGAGGCACCGAGGAGAGGGGTTAAGATGTATAATTGCCGGTGCTGGCGGTGCTGCTCATTTAAAAGATTAGAGACTTATGGATCACTGTTTTGCCAAACAGGCCTTCCACCTTATTCACCCAGAGGGACTCATTCTTTGACTTGGGAGGTCATTCTATTTTAGCAACTAGAATGATTTTTGAATTGAGAAAAAAACTATTCATTGATGTTCCATTAGGGACTATTTTCAAGCACCCAACCATTTCATCATTTGCTTCAGCAGTTCAAAGGTTATCAAACCATGGAAAGATGGTTCTGAAACAGCGGAAAATGATGCCGTGGGAAAATGAAAACGCCTCAAAGATTGATTATTATGAAGACGCGGTTAAACTTTCAAAGACCCCAATTGAAACATACATATCAGACATTGGAGAGACTTGATCCTTCGAAAGAAATCAATATTTTCCTTACCTGGTGCAACAGGTTTCTTGGGTACTTTCATTGCCGAAGGAACTATTACAGCGTTCTGAACT
>ST38
AATCCCCAAACCATTTGTATCCATACTGGAATTGGGTTTTTGGATCATATGCTACACGCATTAGCCAAACATTCAGGGTGGTCCCTCATTGTTGAGTGCATTGGTGATTTTACATATTGACGACCATCACACAATGCGAAGACTGTGGGCATTGCATTGGGTGAGGGCGTTTCACGAGGCGCTTACGGCCCACGGTCCCATCAGAGGTGTCAAGAGATTTGGCTATGCCCTATGCACCATTGGATGAGGCCCTAAGTAGGGCTGTTGTTGATTTAAGTAATTCGCCCGTTTGCCGTTGTAGAACTAGGTTTGAAAAAGAGAAAAGATTGGCGACTTGAGCTGTGAGATGATTCCCCATGTTTTAGAGGAGTTTTGCAACTTCTGCAAGACCTCACTATGCATGTTGATTGGTAACTTTGCCAGCCGACAAGCTACTCGGTCTCTCTCCCTTGAAGAGCGAGATCGTCAAGGGGACGGACATTTTGATTGTTAGAGAGTTGGTTGGAGGTATCTACTTTGGGGAGAGAGAGGAGGACACGGGAAGGTGGTAGAGCGTGGGATACTGAGGCGTACTCGGTTGAGGAAGTTACTAGAATCACTAGAATGGCGGCATTTCTAGCGTTACAGAACGATCCGCCATTACCCCGTATGGTCTATTGATAAGGCCAACGTTTTGGCATCGTCCCGATTATGGAGGGAAAACCGTTGAACCATGTCATGGCAACGGAATTCCCGCAATTGACTTCTACAGCATCAGTTGGTCGACAGTGCGGCTATGATTTTAGTCAAGTCTCCAACGAAGCTCAACGGAATCATGATCACCTCCAACATGTTTGGCGACATTTTGTCCGACGAGGCCAGCGTTATTCCCGGTTCCTTGGGCCTCCTACCTTCCGCGTCTCTTTGCTTCTCTACCAGACCACAAACAAAGCCTTTGGTCTCTACGAACCATGTCATGGCCTCTGCCCCAGACCTTGCCCCAGAACAAGGTGAATCCAGTTGCCACCATTTTGTCGGCAGCAATGATGCTCAAGCTCTCGCTTCATTTGAGTGGGTCACGCTGGACCTTGAGTCTAAGACGGGATTTAGACCAATTACACGAATTAACCTTTATGATCATTATGTCCGAAGATCATGATGCTGTATTCAGGTTTGCATACTCTAAGTTCTTTTTTCAATTGGGCGGTTAAAAACCACCAGGATGGGTAAAGGAATGGAATGTTGGCCGTCCGTGTCAAAGAAACAGGGAGACCTAGTTGCTTTTATCAGCGGTGTACCATGTGATTTAACTGTTAGAAAAAATACTGTAAAATCTGTTGAAATCAACTTCTTGTGTGTTCATAAGCAGTTAAGATCTAAGGAGACTGGCGCCATTGCTGATCAAGGAAGTCACTAGAAGGGTCAACTTACATAACATTTGGCAGGCTTTGTATACATCCGGTACGGTTTTACCAAAGCCTGTGACTACATGTAGGTACGGCCACAGACCATTGAATTGGGCCCAAACTTTTTGAAGTGGGCTTTAGTTCCCTAACCAACCTGGTGAAACTAAGGCTAGTATGGTTGCTAAACTAAGTCTCGGGAAGTGAAATAATGAGGAATATTGATGAGGGTAGGGCCAGAGTGGTTCGAAATATCAGTAAATCAAAGTCACTGAAAAATGGGCCTTTCCTTGTTGGTGTTTTCCGTAATCAACCTTTAGAAGACGTTATTTAAAGCTAGCAAAGAGCCTTAATTTTGGATTTTGTACAGTTTACATGGTTCTGAAAACGTGGATGATTATTCTAGGCCAACTTGATATCCCCCGTTATTTCAAAGGTTCCGTTCTTAATAAACCTGGGAATAGAGAATGCACTAATGACCCATAAGTTCATCATTCCATTATTAGATTCCGAAGTGGGCCGGAGAGGGGAAATTGATTGACTGGGATGATGCAAGTTCGGTTTGGGGGACAAGATGAAAGGGAGATACATTTTTAGCAGGTGGGAAACAAATGCCATTATGCTCAATATTTTAGGGTCTGATGGTGCCAAATGGCGAACTTGAACTTTGTAGGAAGAGCACTTGAAACTACAAGCGGCTTCTGTCTATCTTTACGGGAAGTCAACTAGACCAAAGAGAAAAATGGGTCATGTTAACATTGTTTCGGGTTCTATGTCTGATTGTGAAACGTAAACTTGCATACATTTGAGGGCTCTGGTGGCCTTCCGATAACAAAATCAACAGAAAATGCGGTTTCAGGCACCTCTAAAGCTCCATTAGTGGGTGTTATAATGGGTTCAGATTCGGATTTACCTGTCATGTCCTGCTGGTTGTAATTATCTTAAAGAAGTTTGGTGTTCCGTTTGAAAGGTCACCATTGTGTCAGCACATAGAACCCCACAAAGGATGGCCAAGTATGCGATTGAGGCACCGAGGAGAGGGGTTAAGATGTATAATTGCCGGTGCTGGCGGTGCTGCTCATTTAAAAGATTAGAGACTTATGGATCACTGTTTTGCCAAACAGGCCTTCCACCTTATTCACCCAGAGGGACTCATTCTTTGACTTGGGAGGTCATTCTATTTTAGCAACTAGAATGATTTTTGAATTGAGAAAAAAACTATTCATTGATGTTCCATTAGGGACTATTTTCAAGCACCCAACCATTTCATCATTTGCTTCAGCAGTTCAAAGGTTATCAAACCATGGAAAGATGGTTCTGAAACAGCGGAAAATGATGCCGTGGGAAAATGAAAACGCCTCAAAGATTGATTATTATGAAGACGCGGTTAAACTTTCAAAGACCCCAATTGAAACATACATATCAGACATTGGAGAGACTTGATCCTTCGAAAGAAATCAATATTTTCCTTACCTGGTGCAACAGGTTTCTTGGGTACTTTCATTGCCGAAGGAACTATTACAGCGTTCTGAACT
>ST39
AATCCCCAAACCATTTGTATCCATACTGGAATTGGGTTTTTGGATCATATGCTACACGCATTAGCCAAACATTCAGGGTGGTCCCTCATTGTTGAGTGCATTGGTGATTTTACATATTGACGACCATCACACAATGCGAAGACCGTGGGCATTGCATTGGGTGAGGGCGTTTCACGAGGCGCTTACGGCCCACGGTCCCATCAGAGGTGTCAAGAGATTTGGCTATGCCCTATGCACCATTGGATGAGGCCCTAAGTAGGGCTGTTGTTGATTTAAGTAATTCGCCCGTTTGCCGTTGTAGAACTAGGTTTGAAAAAGAGAAAAGATTGGCGACTTGAGCTGTGAGATGATTCCCCATGTTTTAGAGGAGTTTTGCAACTTCTGCAAGACCTCACTATGCATGTTGATTGGTAACTTTGCCAGCCGACAAGCTACTCGGTCTCTCTCCCTTGAAGAGCGAGATCGTCAAGGGGACGGACATTTTGATTGTTAGAGAGTTGGTTGGAGGTATCTACTTTGGGGAGAGAGAGGAGGACACGGGAAAGTGGTAGAGCGTGGGATACTGAGGCGTACTCGGTTGAGGAAGTTACTAGAATCACTAGAATGGCGGCATTTCTAGCGTTACAGAACGATCCGCCATTACCCGGTATGGTCTATTGATAAGGCCAACGTTTTGGCATCGTCCCGATTATGGAGGGAAAACCGTTGAACCATGTCATGGCAACGGAATTCCCGCAATTGACTTCTACAGCATCAGTTGGTCGACAGTGCGGCTATGATTTTAGTCAAGTCTCCAACGAAGCTCAACGGAATCATGATCACCTCCAACATGTTTGGCGACATTTTGTCCGACGAGGCCAGCGTTATTCCCGGTTCCTTGGGCCTCCTACCTTCCGCGTCTCTTTGCTTCTCTACCAGACCACAAACAAAGCCTTTGGTCTCTACGAACCATGTCATGGCCTCTGCCCCAGACCTTGCCCCAGAACAAGGTGAATCCAGTTGCCACCATTTTGTCGGCAGCAATGATGCTCAAGCTCTCGCTTCATTTGAGTGGGTCACGCTGGACCTTGAGTCTAAGACGGGATTTAGACCAATTACACGAATTGGCCTTTATGATCATTATGTCTGAAGATCATGATGCTGTATTCAGGTTTGCATACTCTAAGTTCTTTTTTCAATTGGGCGGTTAGAAACCACCAGGATGGGTAAAGGAATGGAATGTTGGCTGTCCGTGTCAAAGAAACAGGGAGACCTAGTTGCTTTTATCAGCGGTGTACCATGTGATTTAACTGTTAGAAAAAATACTGTAAAATCTGTTGAAATCAACTTCTTGTGTGTTCATAAGCAGTTAAGATCTAAGGAGACTGGCGCCATTGCTGATCAAGGAAGTCACTAGAAGGGTCAACTTACATAACATTTGGCAGGCTTTGTATACATCCGGTACGGTTTTACCAAAGCCTGTGACTACATGTAGGTACGGCCACAGACCATTGAATTGGGCCCAAACTTTTTGAAGTGGGCTTTAGTTCCCTAACCAACCTGGTGAAACTAAGGCTAGTATGGTTGCTAAACTAAGTCTCGGGAAGTGAAATAATGAGGAATATTGATGAGGGTAGGGCCAGAGTGGTTCGAAATATCAGTAAATCAAAGTCACTGAAAAATGGGCCTTTCCTTGTTGGTGTTTTCCGTAATCAACCTTTAGAAGACGTTATCTAAAGCTAGCAAAGAGCCTTAATTTTGGATTTTGTACAGTTTACATGGTTCTGAAAACGTGGATGATTATTCTAGGCCAACTTGATATCTCCCGTTATTTCAAAGGTTCTGTTCTTAATAAACCTGGGAATAGAGAATGCACTAATGACCCATAAGTTCATCATTCCATTATTAGATTCCGAAGTGGGCCGGAGAGGGGAAATTGATTGACTGGGATGATGCAAGTTCGTTTTGAGGGACAAGATGAAAGGGAGATACATTTTTAGCAGGTGGGAAACAAATGCCATTATGCTCAATATTTTAGGGTCTGATAGTGCCAAATGGCGAACTTGAACTTTGTAGGAAGAGCACTTGAAACTACAAGCGGCTTCTGTCTATCTTTACGGGAAGTCAACTAGACCAAAGAGAAAAATGGGTCATGTTAACATTGTTTCGGGTTCTATGTCTGATTGTGAAACGTAAACTTGCATACATTTGAGGGCTCTGGTGGCCTTCCGATAACAAAATCAACAGAAAATGCGGTTTCAGGCACCTCTAAAGCTCCATTAGTGGGTGTTATAATGGGTTCAGATTCGGATTTACCTGTCATGTCCTGCTGGTTGTAATTATCTTAAAGAAGTTTGGTGTTCCGTTTGAAGGGTCACCATTGTGTCAGCACATAGAACCCCACAAAGGATGGCCAAGTATGCGATTGAGGCACCGAGGAGAGGGGTTAAGATGTATAATTGCCGGTGCTGGCGGTGCTGCTCATTTAAAAGATTAGAGACTTATGGATCACTGTTTTGCCAAACAGGCCTTCCACCTTATTCACCCAGAGGGACTCATTCTTTGACTTGGGAGGTCATTCTATTTTAGCAACTAGAATGATTTTTGAATTGAGAAAAAAACTATTCATTGATGTTCCATTAGGGACTATTTTCAAGCACCCAACCATTTCATCATTTGCTTCAGCAGTTCAAAGGTTATCAAACCATGGAAAGATGGTTCTGAAACAGCGGAAAATGATGCCGTGGGAAAATGAAAACGCCTCAAAGATTGATTATTATGAAGACGCGGTTAAACTTTCAAAGACCCCAATTGAAACATACATATCAGACATTGGAGAGACTTGATCCTTCGAAAGAAATCAATATTTTCCTTACCTGGTGCAACAGGTTTCTTGGGTACTTTCATTGCCGAAGGAACTATTACAGCGTTCTGAACT
>ST4
AATCCCCAAACCATTTGTATCCATACTGGAATTGGGTTTTTGGATCATATGCTACACGCATTAGCCAAACATTCAGGGTGGTCCCTCATTGTTGAGTGCATTGGTGATTTTACATATTGACGACCATCACACAATGCGAAGACTGTGGGCATTGCATTGGGTGAGGGCGTTTCACGAGGCGCTTACGGCCCACGGTCCCATCAGAGGTGTCAAGAGATTTGGCTATGCCCTATGCACCATTGGATGAGGCCCTAAGTAGGGCTGTTGTTGATTTAAGTAATTCGCCCGTTTGCCGTTGTAGAACTAGGTTTGAAAGAGAGAAAAGATTGGCGACTTGAGCTGTGAGATGATTCCCCATGTTTTAGAGGAGTTTTGCAACTTCTGCAAGACCTCACTATGCATGTTGATTGGTAACTTTGCCAGCCGACAAGCTACTCGGTCTCTCTCCCTTGAAGAGCGAGATCGTCAAGGGGACGGACATTTTGATTGTTAGAGAGTTGGTTGGAGGTATCTACTTTGGGGAGAGAGAGGAGGACACGGGAAGGTGGTAGAGCGTGGGATACTGAGGCGTACTCGGTTGAGGAAGTTACTAGAATCACTAGAATGGCGGCATTTCTAGCGTTACAGAACGATCCGCCATTACCCCGTATGGTCTATTGATAAGGCCAACGTTTTGGCATCGTCCCGATTATGGAGGGAAAACCGTTGAACCATGTCATGGCAACGGAATTCCCGCAATTGACTTCTACAGCATCAGTTGGTCGACAGTGCGGCTATGATTTTAGTCAAGTCTCCAACGAAGCTCAACGGAATCATGATCACCTCCAACATGTTTGGCGACATTTTGTCCGACGAGGCCAGCGTTATTCCCGGTTCCTTGGGCCTCCTACCTTCCGCGTCTCTCCGCTTCTCTACCAGACCACAAACAAAGCCTTTGGTCTCTACGAACCATGTCATGGTTTCTGCCCCAGACCTTGCCCCAGAACAAGGTGAATCCAGTTGCCACCATTTTGTCGGCAGCAATGATGCTCAAGCTCTCGCTTCATTTGAGTGGGTCACGCTGGACCTTGAGTCTAAGACGGGATTTAGACCAATTACACGAATTAGCCTTTATGATCATTATGTCTGAAGATCATGATGCTGTATTCAGGTTTGCATACTCTAAGTTCTTTTTTCAATTGGGCGGTTAGAAACCACCAGGATGGGTAAAGGAATGGAATGTTGGCTGTCCGTGTCAAAGAAACAGGGAGACCTAGTTGCTTTTATCAGCGGTGTACCATGTGATTTAACTGTTAGAAAAAATACTGTAAAATCTGTTGAAATCAACTTCTTGTGTGTTCATAAGCAGTTAAGATCTAAGGAGACTGGCGCCATTGCTGATCAAGGAAGTCACTAGAAGGGTCAACTTACATAACATTTGGCAGGCTTTGTATACATCCGGTACGGTTTTACCAAAGCCTGTGACTACATGTAGGTACGGCCACAGACCATTGAATTGGGCCCAAACTTTTTGAAGTGGGCTTTAGTTCCCTAACCAACCTGGTGAAACTAAGGCTAGTATGGTTGCTAAACTAAGTCTCGGGAAGTGAAATAATGAGGAATATTGATGAGGGTAGGGCCAGAGTGGTTCGAAATATCAGTAAATCAAAGTCACTGAAAAATGGGCCTTTCCTTGTTGGTGTTTTCCGTAATCAACCTTTAGAAGACGTTATCCAAAGCTAGCAAAGAGCCTTAATTTTGGATTTTGTACAGTTTACATGGTTCTGAAAACGTGGATGATTATTCTAGGCCAACTTGATATCTCCCGTTATTTCAAAGGTTCTGTTCTTAATAAACCTGGGAATAGAGAATGCACTAATGACCCATAAGTTCATCATTCCATTATTAGATTCCGAAGTGGGCCGGAGAGGGGAAATTGATTGACTGGGATGATGCAAGTTCGTTTTGGGGGACAAGATGAAAGGGAGATACATTTTTAGCAGGTGGGAAACAAATGCCATTATGCTCAATATTTTAGGGTCTGATAGTGCCAAATGGCGAACTTGAACTTTGTAGGAAGAGCACTTGAAACTACAAGCGGCTTCTGTCTATCTTTACGGGAAGTCAACTAGACCAAAGAGAAAAATGGGTCATGTTAACATTGTTTCGGGTTCTATGTCTGATTGTGAAACGTAAACTTGCATACATTTGAGGGCTCTGGTGGCCTTCCGATAACAAAATCAACAGAAAATGCGGTTTCAGGCACCTCTAAAGCTCCATTAGTGGGTGTTATAATGGGTTCAGATTCGGATTTACCTGTCATGTCCTGCTGGTTGTAATTATCTTAAAGAAGTTTGGTGTTCCGTTTGAAAGGTCACCATTGTGTCAGCACATAGAACCCCACAAAGGATGGCCAAGTATGCGATTGAGGCACCGAGGAGAGGAGTTAAGATGTATAATTGCCGGTGCTGGCGGTGCTGCTCATTTAAAAGATTAGAGACTTATGGATCACTGTTTTGCCAAACAGGCCTTCCACCTTATTCACCCAGAGGGACTCATTCTTTGACTTGGGAGGTCATTCTATTTTAGCAACTAGAATGATTTTTGAATTGAGAAAAAAACTATTCATTGATGTTCCATTAGGGACTATTTTCAAGCACCCAACCATTTCATCATTTGCTTCAGCAGTTCAAAGGTTATCAAACCATGGAAAGATGGTTCTGAAACAGCGGAAAATGATGCCGTAGGAAAATGAAAACGCCTCAAAGATTGATTATTATGAAGACGCGGTTAAACTTTCAAAGACCCCAATTGAAACATACATATCAGACATTGGAGAGACTTGATCCTTCGAAAGAAATCAATATTTTCCTTACCTGGTGCAACAGGTTTCTTGGGTACTTTCATTGCCGAAGGAACTATTACAGCGTTCTGAACT
>ST40
AATCCCCAAACCATTTGTATCCATACTGGAATTGGGTTTTTGGATCATATGCTACACGCATTAGCCAAACATTCAGGGTGGTCCCTCATTGTTGAGTGCATTGGTGATTTTACATATTGACGACCATCACACAATGCGAAGACTGTGGGCATTGCATTGGGTGAGGGCGTTTCACGAGGCGCTTACGGCCCACGGTCCCATCAGAGGTGTCAAGAGATTTGGCTATGCCCTATGCACCATTGGATGAGGCCCTAAGTAGGGCTGTTGTTGATTTAAGTAATTCGCCCGTTTGCCGTTGTAGAACTAGGTTTGAAAAAGAGAAAAGATTGGCGACTTGAGCTGTGAGATGATTCCCCATGTTTTAGAGGAGTTTTGCAACTTCTGCAAGACCTCACTATGCATGTTGATTGGTAACTTTGCCAGCCGACAAGCTACTCGGTCTCTCTCCCTTGAAGAGCGAGATCGTCAAGGGGACGGACATTTTGATTGTTAGAGAGTTGGTTGGAGGTATCTACTTTGGGGAGAGAGAGGAGGACACGGGAAAATGGTAGAGCGTGGGATACTGAGGCGTACTCGGTTGAGGAAGTTACTAGAATCACTAGAATGGCGGCATTTCTAGCGTTACAGAACGATCCGCCATTACCGGGTATGGTCTATTGATAAGGCCAACGTTTTGGCATCGTCCCGATTATGGAGGGAAAACCGTTGAACCATGTCATGGCAACGGAATTCCCGCAATTGACTTCTACAGCATCAGTTGGTCGACAGTGCGGCTATGATTTTAGTCAAGTCTCCAACGAAGCTCAACGGAATCATGATCACCTCCAACATGTTTGGCGACATTTTGTCCGACGAGGCCAGCGTTATTCCCGGTTCCTTGGGCCTCCTACCTTCCGCGTCTCTTTGCTTCTCTACCAGACCACAAACAAAGCCTTTGGTCTCTACGAACCATGTCATGGCCTCTGCCCCAGACCTTGCCCCAGAACAAGGTGAATCCAGTTGCCACCATTTTGTCGGCAGCAATGATGCTCAAGCTCTCGCTTCATTTGAGTGGGTCACGCTGGACCTTGAGTCTAAGACGGGATTTAGACCAATTACACGAATTGGCCTTTATGATCATTATGTCCGAAGATCATGATGCTGTATTCAGGTTTGCATACTCTAAGTTCTTTTTTCAATTGGGCGGTTAAAAACCACCAGGATGGGTAAAGGAATGGAATGTTGGCCGTCCGTGTCAAAGAAACAGGGAGACCTAGTTGCTTTTATCAGCGGTGTACCATGTGATTTAACTGTTAGAAAAAATACTGTAAAATCTGTTGAAATCAACTTCTTGTGTGTTCATAAGCAGTTAAGATCTAAGGAGACTGGCGCCATTGCTGATCAAGGAAGTCACTAGAAGGGTCAACTTACATAACATTTGGCAGGCTTTGTATACATCCGGTACGGTTTTACCAAAGCCTGTGACTACATGTAGGTACGGCCACAGACCATTGAATTGGGCCCAAACTTTTTGAAGTGGGCTTTAGTTCCCTAACCAACCTGGTGAAACTAAGGCTAGTATGGTTGCTAAACTAAGTCTCGGGAAGTGAAATAATGAGGAATATTGATGAGGGTAGGGCCAGAGTGGTTCGAAATATCAGTAAATCAAAGTCACTGAAAAATGGGCCTTTCCTTGTTGGTGTTTTCCGTAATCAACCTTTAGAAGACGTTATCTAAAGCTAGCAAAGAGCCTTAATTTTGGATTTTGTACAGTTTACATGGTTCTGAAAACGTGGATGATTATTCTAGGCCAACTTGATATCTCCCGTTATTTCATAGGTTCTGTTCTTAATAAACCTGGGAATAGAGAATGCACTAATGACCCATAAGTTCATCATTCCATTATTAGATTCCGAAGTGGGACGGAGAGGGGAAATTGATTGACTGGGATGATGCAAGTTCGTTTTGGGGGACAAGATGAAAGGGAGATACATTTTTAGCAGGTGGGAAACAAATGCCATTATGCTCAATATTTTAGGGTCTGATGGTGCCAAATGGCGAACTTGAACTTTGTAAAAAGAGCACTTGAAACTACAAGCGGCTTCTGTCTATCTTTACGGGAAGTCAACTAGACCAAAGAGAAAAATGGGTCATGTTAACATTGTTTCGGGTTCTATGTCTGATTGTGATACGTAAACTTGCATACATTTGAGGGCTCTGGTGGCCTTCCGATAACAAAATCAACAGAAAATGCGGTTTCAGGCACCTCTAAAGCTCCATTAGTGGGTGTTATAATGGGTTCAGATTCGGATTTACCTGTCATGTCCTGCTGGTTGTAATTATCTTAAAGAAGTTTGGTGTTCCGTTTGAAAGGTCACCATTGTGTCAGCACATAGAACCCCACAAAGGATGGCCAAGTATGCGATTGAGGCACCGAGGAGAGGAGTTAAGATGTATAATTGCCGGTGCTGGCGGTGCTGCTCATTTAAAAGATTAGAGACTTATGGATCACTGTTTTGCCAAACAGGCCTTCCACCTTATTCACCCAGACGGACTCATTCTTTGACTTGGGAGGTCATTCTATTTTAGCAACTAGAATGATTTTTGAATTGAGAAAAAAACTATTCATTGATGTTCCATTAGGGACTATTTTCAAGCACCCAACCATTTCATCATTTGCTTCAGCAGTTCAAAGGTTATCAAACCATGGAAAGATGGTTCTGAAACAGCGGAAAATGATGCCGTAGGAAAATGAAAACGCCTCAAAGATTGATTATTATGAAGACGCGGTTAAACTTTCAAAGACCCCAATTGAAACATACATATCAGACATTGGAGAGACTTGATCCTTCGAAAGAAATCAATATTTTCCTTACCTGGTGCAACAGGTTTCTTGGGTACTTTCATTGCCGAAGGAACTATTACAGCGTTCTGAACT
>ST41
AATCCCCAAACCATTTGTATCCATACTGGAATTGGGTTTTTGGATCATATGCTACACGCATTAGCCAAACATTCAGGGTGGTCCCTCATTGTTGAGTGCATTGGTGATTTTACATATTGACGACCATCACACAATGCGAAGACTGTGGGCATTGCATTGGGTGAGGGCGTTTCACGAGGCGCTTACGGCCCACGGTCCCATCAGAGGTGTCAAGAGATTTGGCTATGCCCTATGCACCATTGGATGAGGCCCTAAGTAGGGCTGTTGTTGATTTAAGTAATTCGCCCGTTTGCCGTTGTAGAACTAGGTTTGAAAAAGAGAAAAGATTGGCGACTTGAGCTGTGAGATGATTCCCCATGTTTTAGAGGAGTTTTGCAACTTCTGCAAGACCTCACTATGCATGTTGATTGGTAACTTTGCCAGCCGACAAGCTACTCGGTCTCTCTCCCTTGAAGAGCGAGATCGTCAAGGGGACGGACATTTTGATTGTTAGAGAGTTGGTTGGAGGTATCTACTTTGGGGAGAGAGAGGAGGACACGGGAAAATGGTAGAGCGTGGGATACTGAGGCGTACTCGGTTGAGGAAGTTACTAGAATCACTAGAATGGCGGCATTTCTAGCGTTACAGAACGATCCGCCATTACCGGGTATGGTCTATTGATAAGGCCAACGTTTTGGCATCGTCCCGATTATGGAGGGAAAACCGTTGAACCATGTCATGGCAACGGAATTCCCGCAATTGACTTCTACAGCATCAGTTGGTCGACAGTGCGGCTATGATTTTAGTCAAGTCTCCAACGAAGCTCAACGGAATCATGATCACCTCCAACATGTTTGGCGACATTTTGTCCGACGAGGCCAGCGTTATTCCCGGTTCCTTGGGCCTCCTACCTTCCGCGTCTCTTTGCTTCTCTACCAGACCACAAACAAAGCCTTTGGTCTCTACGAACCATGTCATGGCCTCTGCCCCAGACCTTGCCCCAGAACAAGGTGAATCCAGTTGCCACCATTTTGTCGGCAGCAATGATGCTCAAGCTCTCGCTTCATTTGAGTGGGTCACGCTGGACCTTGAGTCTAAGACGGGATTTAGACCAATTACACGAATTGGCCTTTATGATCATTATGTCCGAAGATCATGATGCTGTATTCAGGTTTGCATACTCTAAGTTCTTTTTTCAATTGGGCGGTTAAAAACCACCAGGATGGGTAAAGGAATGGAATGTTGGCCGTCCGTGTCAAAGAAACAGGGAGACCTAGTTGCTTTTATCAGCGGTGTACCATGTGATTTAACTGTTAGAAAAAATACTGTAAAATCTGTTGAAATCAACTTCTTGTGTGTTCATAAGCAGTTAAGATCTAAGGAGACTGGCGCCATTGCTGATCAAGGAAGTCACTAGAAGGGTCAACTTACATAACATTTGGCAGGCTTTGTATACATCCGGTACGGTTTTACCAAAGCCTGTGACTACATGTAGGTACGGCCACAGACCATTGAATTGGGCCCAAACTTTTTGAAGTGGGCTTTAGTTCCCTAACCAACCTGGTGAAACTAAGGCTAGTATGGTTGCTAAACTAAGTCTCGGGAAGTGAAATAATGAGGAATATTGATGAGGGTAGGGCCAGAGTGGTTCGAAATATCAGTAAATCAAAGTCACTGAAAAATGGGCCTTTCCTTGTTGGTGTTTTCCGTAATCAACCTTTAGAAGACGTTATCTAAAGCTAGCAAAGAGCCTTAATTTTGGATTTTGTACAGTTTACATGGTTCTGAAAACGTGGATGATTATTCTAGGCCAACTTGATATCTCCCGTTATTTCATAGGTTCTGTTCTTAATAAACCTGGGAATAGAGAATGCACTAATGACCCATAAGTTCATCATTCCATTATTAGATTCCGAAGTGGGACGGAGAGGGGAAATTGATTGACTGGGATGATGCAAGTTCGTTTTGGGGGACAAGATGAAAGGGAGATACATTTTTAGCAGGTGGGAAACAAATGCCATTATGCTCAATATTTTAGGGTCTGATGGTGCCAAATGGCGAACTTGAACTTTGTAAAAAGAGCACTTGAAACTACAAGCGGCTTCTGTCTATCTTTACGGGAAGTCAACTAGACCAAAGAGAAAAATGGGTCATGTTAACATTGTTTCGGGTTCTATGTCTGATTGTGATACGTAAACTTGCATACATTTGAGGGCTCTGGTGGCCTTCCGATAACAAAATCAACAGAAAATGCGGTTTCAGGCACCTCTAAAGCTCCATTAGTGGGTGTTATAATGGGTTCAGATTCGGATTTACCTGTCATGTCCTGCTGGTTGTAATTATCTTAAAGAAGTTTGGTGTTCCGTTTGAAAGGTCACCATTGTGTCAGCACATAGAACCCCACAAAGGATGGCCAAGTATGCGATTGAGGCACCGAGGAGAGGAGTTAAGATGTATAATTGCCGGTGCTGGCGGTGCTGCTCATTTAAAAGATTAGAGACTTATGGATCACTGTTTTGCCAAACAGGCCTTCCACCTTATTCACCCAGACGGACTCATTCTTTGACTTGGGAGGTCATTCTATTTTAGCAACTAGAATGATTTTTGAATTGAGAAAAAAACTATTCATTGATGTTCCATTAGGGACTATTTTCAAGCACCCAACCATTTCATCATTTGCTTCAGCAGTTCAAAGGTTATCAAACCATGGAAAGATGGTTCTGAAACAGCGGAAAATGATGCCGTAGGAAAATGAAAACGCCTCAAAGATTGATTATTATGAAGACGCGGTTAAACTTTCAAAGACCCCAATTGAAACATACATATCAGACATTGGAGAGACTTGATCCTTCGAAAGAAATCAATATTTTCCTTACCTGGTGCAACAGGTTTCTTGGGTACTTTCATTGCCGAAGGAACTATTACAGCGTTCTGAACT
>ST42
AATCCCCAAACCATTTGTATCCATACTGGAATTGGGTTTTTGGATCATATGCTACACGCATTAGCCAAACATTCAGGGTGGTCCCTCATTGTTGAGTGCATTGGTGATTTTACATATTGACGACCATCACACAATGCGAAGACTGTGGGCATTGCATTGGGTGAGGGCGTTTCACGAGGCGCTTACGGCCCACGGTCCCATCAGAGGTGTCAAGAGATTTGGCTATGCCCTATGCACCATTGGATGAGGCCCTAAGTAGGGCTGTTGTTGATTTAAGTAATTCGCCCGTTTGCCGTTGTAGAACTAGGTTTGAAAGAGAGAAAAGATTGGCGACTTGAGCTGTGAGATGATTCCCCATGTTTTAGAGGAGTTTTGCAACTTCTGCAAGACCTCACTATGCATGTTGATTGGTAACTTTGCCAGCCGACAAGCTACTCGGTCTCTCTCCCTTGAAGAGCGAGATCGTCAAGGGGACGGACATTTTGATTGTTAGAGAGTTGGTTGGAGGTATCTACTTTGGGGAGAGAGAGGAGGACACGGGAAGGTGGTAGAGCGTGGGATACTGAGGCGTACTCGGTTGAGGAAGTTACTAGAATCACTAGAATGGCGGCATTTCTAGCGTTACAGAACGATCCGCCATTACCCCGTATGGTCTATTGATAAGGCCAACGTTTTGGCATCGTCCCGATTATGGAGGGAAAACCGTTGAACCATGTCATGGCAACGGAATTCCCGCAATTGACTTCTACAGCATCAGTTGGTCGACAGTGCGGCTATGATTTTAGTCAAGTCTCCAACGAAGCTCAACGGAATCATGATCACCTCCAACATGTTTGGCGACATTTTGTCCGACGAGGCCAGCGTTATTCCCGGTTCCTTGGGCCTCCTACCTTCCGCGTCTCTCTGCTTCTCTACCAGACCACAAACAAAGCCTTTGGTCTCTACGAACCATGTCATGGCTTCTGCCCCAGACCTTGCCCCAGAACAAGGTGAATCCAGTTGCCACCATTTTGTCGGCAGCAATGATGCTCAAGCTCTCGCTTCATTTGAGTGGGTCACGCTGGACCTTGAGTCTAAGACGGGATTTAGACCAATTACACGAATTAGCCTTTATGATCATTATGTCCGAAGATCATGATGCTGTATTCAGGTTTGCATACTCTAAGTTCTTTTTTCAATTGGGCGGTTAAAAACCACCAGGATGGGTAAAGGAATGGAATGTTGGCCGTCCGTGTCAAAGAAACAGGGAGACCTAGTTGCTTTTATCAGCGGTGTACCATGTGATTTAACTGTTAGAAAAAATACTGTAAAATCTGTTGAAATCAACTTCTTGTGTGTTCATAAGCAGTTAAGATCTAAGGAGACTGGCGCCATTGCTGATCAAGGAAGTCACTAGAAGGGTCAACTTACATAACATTTGGCAGGCTTTGTATACATCCGGTACGGTTTTACCAAAGCCTGTGACTACATGTAGGTACGGCCACAGACCATTGAATTGGGCCCAAACTTTTTGAAGTGGGCTTTAGTTCCCTAACCAACCTGGTGAAACTAAGGCTAGTATGGTTGCTAAACTAAGTCTCGGGAAGTGAAATAATGAGGAATATTGATGAGGGTAGGGCCAGAGTGGTTCGAAATATCAGTAAATCAAAGTCACTGAAAAATGGGCCTTTCCTTGTTGGTGTTTTCCGTAATCAACCTTTAGAAGACGTTATCTAAAGCTAGCAAAGAGCCTTAATTTTGGATTTTGTACAGTTTACATGGTTCTGAAAACGTGGATGATTATTCTAGGCCAACTTGATATCCCCCGTTATTTCAAAGGTTCCGTTCTTAATAAACCTGGGAATAGAGAATGCACTAATGACCCATAAGTTCATCATTCCATTATTAGATTCCGAAGTGGGCCGGAGAGGGGAAATTGATTGACTGGGATGATGCAAGTTCGGTTTGGGGGACAAGATGAAAGGGAGATACATTTTTAGCAGGTGGGAAACAAATGCCATTATGCTCAATATTTTAGGGTCTGATGGTGCCAAATGGCGAACTTGAACTTTGTAGGAAGAGCACTTGAAACTACAAGCGGCTTCTGTCTATCTTTACGGGAAGTCAACTAGACCAAAGAGAAAAATGGGTCATGTTAACATTGTTTCGGGTTCTATGTCTGATTGTGAAACGTAAACTTGCATACATTTGAGGGCTCTGGTGGCCTTCCGATAACAAAATCAACAGAAAATGCGGTTTCAGGCACCTCTAAAGCTCCATTAGTGGGTGTTATAATGGGTTCAGATTCGGATTTACCTGTCATGTCCTGCTGGTTGTAATTATCTTAAAGAAGTTTGGTGTTCCGTTTGAAAGGTCACCATTGTGTCAGCACATAGAACCCCACAAAGGATGGCCAAGTATGCGATTGAGGCACCGAGGAGAGGAGTTAAGATGTATAATTGCCGGTGCTGGCGGTGCTGCTCATTTAAAAGATTAGAGACTTATGGATCACTGTTTTGCCAAACAGGCCTTCCACCTTATTCACCCAGAGGGACTCATTCTTTGACTTGGGAGGTCATTCTATTTTAGCAACTAGAATGATTTTTGAATTGAGAAAAAAACTATTCATTGATGTTCCATTAGGGACTATTTTCAAGCACCCAACCATTTCATCATTTGCTTCAGCAGTTCAAAGGTTATCAAACCATGGAAAGATGGTTCTGAAACAGCGGAAAATGATGCCGTGGGAAAATGAAAACGCCTCAAAGATTGATTATTATGAAGACGCGGTTAAACTTTCAAAGACCCCAATTGAAACATACATATCAGACATTGGAGAGACTTGATCCTTCGAAAGAAATCAATATTTTCCTTACCTGGTGCAACAGGTTTCTTGGGTACTTTCATTGCCGAAGGAACTATTACAGCGTTCTGAACT
>ST43
AATCCCCAAACCATTTGTATCCATACTGGAATTGGGTTTTTGGATCATATGCTACACGCATTAGCCAAACATTCAGGGTGGTCCCTCATTGTTGAGTGCATTGGTGATTTTACATATTGACGACCATCACACAATGCGAAGACCGTGGGCATTGCATTGGGTGAGGGCGTTTCACGAGGCGCTTACGGCCCACGGTCCCATCAGAGGTGTCAAGAGATTTGGCTATGCCCTATGCACCATTGGATGAGGCCCTAAGTAGGGCTGTTGTTGATTTAAGTAATTCGCCCGTTTGCCGTTGTAGAACTAGGTTTGAAAGAGAGAAAAGATTGGCGACTTGAGCTGTGAGATGATTCCCCATGTTTTAGAGGAGTTTTGCAACTTCTGCAAGACCTCACTATGCATGTTGATTGGTAACTTTGCCAGCCGACAAGCTACTCGGTCTCTCTCCCTTGAAGAGCGAGATCGTCAAGGGGACGGACATTTTGATTGTTAGAGAGTTGGTTGGAGGTATCTACTTTGGGGAGAGAGAGGAGGACACGGGAAGGTGGTAGAGCGTGGGATACTGAGGCGTACTCGGTTGAGGAAGTTACTAGAATCACTAGAATGGCGGCATTTCTAGCGTTACAGAACGATCCGCCATTACCCCGTATGGTCTATTGATAAGGCCAACGTTTTGGCATCGTCCCGATTATGGAGGGAAAACCGTTGAACCATGTCATGGCAACGGAATTCCCGCAATTGACTTCTACAGCATCAGTTGGTCGACAGTGCGGCTATGATTTTAGTCAAGTCTCCAACGAAGCTCAACGGAATCATGATCACCTCCAACATGTTTGGCGACATTTTGTCCGACGAGGCCAGCGTTATTCCCGGTTCCTTGGGCCTCCTACCTTCCGCGTCTCTCCGCTTCTCTACCAGACCACAAACAAAGCCTTTGGTCTCTACGAACCATGTCATGGTTTCTGCCCCAGACCTTGCCCCAGAACAAGGTGAATCCAGTTGCCACCATTTTGTCGGCAGCAATGATGCTCAAGCTCTCGCTTCATTTGAGTGGGTCACGCTGGACCTTGAGTCTAAGACGGGATTTAGACCAATTACACGAATTGGCCTTTATGATCATTATGTCCGAAGATCATGATGCTGTATTCAGGTTTGCATACTCTAAGTTCTTTTTTCAATTGGGCGGTTAAAAACCACCAGGATGGGTAAAGGAATGGAATGTTGGCCGTCCGTGTCAAAGAAACAGGGAGACCTAGTTGCTTTTATCAGCGGTGTACCATGTGATTTAACTGTTAGAAAAAATACTGTAAAATCTGTTGAAATCAACTTCTTGTGTGTTCATAAGCAGTTAAGATCTAAGGAGACTGGCGCCATTGCTGATCAAGGAAGTCACTAGAAGGGTCAACTTACATAACATTTGGCAGGCTTTGTATACATCCGGTACGGTTTTACCAAAGCCTGTGACTACATGTAGGTACGGCCACAGACCATTGAATTGGGCCCAAACTTTTTGAAGTGGGCTTTAGTTCCCTAACCAACCTGGTGAAACTAAGGCTAGTATGGTTGCTAAACTAAGTCTCGGGAAGTGAAATAATGAGGAATATTGATGAGGGTAGGGCCAGAGTGGTTCGAAATATCAGTAAATCAAAGTCACTGAAAAATGGGCCTTTCCTTGTTGGTGTTTTCCGTAATCAACCTTTAGAAGACGTTATCCAAAGCTAGCAAAGAGCCTTAATTTTGGATTTTGTACAGTTTACATGGTTCTGAAAACGTGGATGATTATTCTAGGCCAACTTGATATCCCCCGTTATTTCAAAGGTTCCGTTCTTAATAAACCTGGGAATAGAGAATGCACTAATGACCCATAAGTTCATCATTCCATTATTAGATTCCGAAGTGGGCCGGAGAGGGGAAATTGATTGACTGGGATGATGCAAGTTCGGTTTGGGGGACAAGATGAAAGGGAGATACATTTTTAGCAGGTGGGAAACAAATGCCATTATGCTCAATATTTTAGGGTCTGATAGTGCCAAATGGCGAACTTGAACTTTGTAAGAAGAGCACTTGAAACTACAAGCGGCTTCTGTCTATCTTTACGGGAAGTCAACTAGACCAAAGAGAAAAATGGGTCATGTTAACATTGTTTCGGGTTCTATGTCTGATTGTGATACGTAAACTTGCATACATTTGAGGGCTCTGGTGGCCTTCCGATAACAAAATCAACAGAAAATGCGGTTTCAGGCACCTCTAAAGCTCCATTAGTGGGTGTTATAATGGGTTCAGATTCGGATTTACCTGTCATGTCCTGCTGGTTGTAATTATCTTAAAGAAGTTTGGTGTTCCGTTTGAAAGGTCACCATTGTGTCAGCACATAGAACCCCACAAAGGATGGCCAAGTATGCGATTGAGGCACCGAGGAGAGGAGTTAAGATGTATAATTGCCGGTGCTGGCGGTGCTGCTCATTTAAAAGATTAGAGACTTATGGATCACTGTTTTGCCAAACAGGCCTTCCACCTTATTCACCCAGAGGGACTCATTCTTTGACTTGGGAGGTCATTCTATTTTAGCAACTAGAATGATTTTTGAATTGAGAAAAAAACTATTCATTGATGTTCCATTAGGGACTATTTTCAAGCACCCAACCATTTCATCATTTGCTTCAGCAGTTCAAAGGTTATCAAACCATGGAAAGATGGTTCTGAAACAGCGGAAAATGATGCCGTGGGAAAATGAAAACGCCTCAAAGATTGATTATTATGAAGACGCGGTTAAACTTTCAAAGACCCCAATTGAAACATACATATCAGACATTGGAGAGACTTGATCCTTCGAAAGAAATCAATATTTTCCTTACCTGGTGCAACAGGTTTCTTGGGTACTTTCATTGCCGAAGGAACTATTACAGCGTTCTGAACT
>ST44
AATCCCCAAACCATTTGTATCCATACTGGAATTGGGTTTTTGGATCATATGCTACACGCATTAGCCAAACATTCAGGGTGGTCCCTCATTGTTGAGTGCATTGGTGATTTTACATATTGACGACCATCACACAATGCGAAGACTGTGGGCATTGCATTGGGTGAGGGCGTTTCACGAGGCGCTTACGGCCCACGGTCCCATCAGAGGTGTCAAGAGATTTGGCTATGCCCTATGCACCATTGGATGAGGCCCTAAGTAGGGCTGTTGTTGATTTAAGTAATTCGCCCGTTTGCCGTTGTAGAACTAGGTTTGAAAAAGAGAAAAGATTGGCGACTTGAGCTGTGAGATGATTCCCCATGTTTTAGAGGAGTTTTGCAACTTCTGCAAGACCTCACTATGCATGTTGATTGGTAACTTTGCCAGCCGACAAGCTACTCGGTCTCTCTCCCTTGAAGAGCGAGATCGTCAAGGGGACGGACATTTTGATTGTTAGAGAGTTGGTTGGAGGTATCTACTTTGGGGAGAGAGAGGAGGACACGGGAAGGTGGTAGAGCGTGGGATACTGAGGCGTACTCGGTTGAGGAAGTTACTAGAATCACTAGAATGGCGGCATTTCTAGCGTTACAGAACGATCCGCCATTACCCCGTATGGTCTATTGATAAGGCCAACGTTTTGGCATCGTCCCGATTATGGAGAGAAAACCGTTGAACCATGTCATGGCAACGGAATTCCCGCAATTGACTTCTACAGCATCAGTTGGTCGACAGTGCGGCTATGATTTTAGTCAAGTCTCCAACGAAGCTCAACGGAATCATGATCACCTCCAACATGTTTGGCGACATTTTGTCCGACGAGGCCAGCGTTATTCCCGGTTCCTTGGGCCTCCTACCTTCCGCGTCTCTCTGCTTCTCTACCAGACCACAAACAAAGCCTTTGGTCTCTACGAACCATGTCATGGCTTCTGCCCCAGACCTTGCCCCAGAACAAGGTGAATCCAGTTGCCACCATTTTGTCGGCAGCAATGATGCTCAAGCTCTCGCTTCATTTGAGTGGGTCACGCTGGACCTTGAGTCTAAGACGGGATTTAGACCAATTACACGAATTAGCCTTTATGATCATTATGTCTGAAGATCATGATGCTGTATTCAGGTTTGCATACTCTAAGTTCTTTTTTCAATTGGGCGGTTAGAAACCACCAGGATGGGTAAAGGAATGGAATGTTGGCCGTCCGTGTCAAAGAAACAGGGAGACCTAGTTGCTTTTATCAGCGGTGTACCATGTGATTTAACTGTTAGAAAAAATACTGTAAAATCTGTTGAAATCAACTTCTTGTGTGTTCATAAGCAGTTAAGATCTAAGGAGACTGGCGCCATTGCTGATCAAGGAAGTCACTAGAAGGGTCAACTTACATAACATTTGGCAGGCTTTGTATACATCCGGTACGGTTTTACCAAAGCCTGTGACTACATGTAGGTACGGCCACAGACCATTGAATTGGGCCCAAACTTTTTGAAGTGGGCTTTAGTTCCCTAACCAACCTGGTGAAACTAAGGCTAGTATGGTTGCTAAACTAAGTCTCGGGAAGTGAAATAATGAGGAATATTGATGAGGGTAGGGCCAGAGTGGTTCGAAATATCAGTAAATCAAAGTCACTGAAAAATGGGCCTTTCCTTGTTGGTGTTTTCCGTAATCAACCTTTAGAAGACGTTATCTAAAGCTAGCAAAGAGCCTTAATTTTGGATTTTGTACAGTTTACATGGTTCTGAAAACGTGGATGATTATTCTAGGCCAACTTGATATCTCCCGTTATTTCAAAGGTTCTGTTCTTAATAAACCTGGGAATAGAGAATGCACTAATGACCCATAAGTTCATCATTCCATTATTAGATTCCGAAGTGGGCCGGAGAGGGGAAATTGATTGACTGGGATGATGCAAGTTCGTTTTGGGGGACAAGATGAAAGGGAGATACATTTTTAGCAGGTGGGAAACAAATGCCATTATGCTCAATATTTTAGGGTCTGATAGTGCCAAATGGCGAACTTGAACTTTGTAAGAAGAGCACTTGAAACTACAAGCGGCTTCTGTCTATCTTTACGGGAAGTCAACTAGACCAAAGAGAAAAATGGGTCATGTTAACATTGTTTCGGGTTCTATGTCTGATTGTGAAACGTAAACTTGCATACATTTGAGGGCTCTGGTGGCCTTCCGATAACAAAATCAACAGAAAATGCGGTTTCAGGCACCTCTAAAGCTCCATTAGTGGGTGTTATAATGGGTTCAGATTCGGATTTACCTGTCATGTCCTGCTGGTTGTAATTATCTTAAAGAAGTTTGGTGTTCCGTTTGAAAGGTCACCATTGTGTCAGCACATAGAACCCCACAAAGGATGGCCAAGTATGCGATTGAGGCACCGAGGAGAGGAGTTAAGATGTATAATTGCCGGTGCTGGCGGTGCTGCTCATTTAAAAGATTAGAGACTTATGGATCACTGTTTTGCCAAACAGGCCTTCCACCTTATTCACCCAGACGGACTCATTCTTTGACTTGGGAGGTCATTCTATTTTAGCAACTAGAATGATTTTTGAATTGAGAAAAAAACTATTCATTGATGTTCCATTAGGGACTATTTTCAAGCACCCAACCATTTCATCATTTGCTTCAGCAGTTCAAAGGTTATCAAACCATGGAAAGATGGTTCTGAAACAGCGGAAAATGATGCCGTAGGAAAATGAAAACGCCTCAAAGATTGATTATTATGAAGACGCGGTTAAACTTTCAAAGACCCCAATTGAAACATACATATCAGACATTGGAGAGACTTGATCCTTCGAAAGAAATCAATATTTTCCTTACCTGGTGCAACAGGTTTCTTGGGTACTTTCATTGCTGAAGGAACTATTACAGCGTTCTGAACT
>ST45
AATCCCCAAACCATTTGTATCCATACTGGAATTGGGTTTTTGGATCATATGCTACACGCATTAGCCAAACATTCAGGGTGGTCCCTCATTGTTGAGTGCATTGGTGATTTTACATATTGACGACCATCACACAATGCGAAGACTGTGGGCATTGCATTGGGTGAGGGCGTTTCACGAGGCGCTTACGGCCCACGGTCCCATCAGAGGTGTCAAGAGATTTGGCTATGCCCTATGCACCATTGGATGAGGCCCTAAGTAGGGCTGTTGTTGATTTAAGTAATTCGCCCGTTTGCCGTTGTAGAACTAGGTTTGAAAAAGAGAAAAGATTGGCGACTTGAGCTGTGAGATGATTCCCCATGTTTTAGAGGAGTTTTGCAACTTCTGCAAGACCTCACTATGCATGTTGATTGGTAACTTTGCCAGCCGACAAGCTACTCGGTCTCTCTCCCTTGAAGAGCGAGATCGTCAAGGGGACGGACATTTTGATTGTTAGAGAGTTGGTTGGAGGTATCTACTTTGGGGAGAGAGAGGAGGACACGGGAAAGTGGTAGAGCGTGGGATACTGAGGCGTACTCGGTTGAGGAAGTTACTAGAATCACTAGAATGGCGGCATTTCTAGCGTTACAGAACGATCCGCCATTACCCGGTATGGTCTATTGATAAGGCCAACGTTTTGGCATCGTCCCGATTATGGAGGGAAAACCGTTGAACCATGTCATGGCAACGGAATTCCCGCAATTGACTTCTACAGCATCAGTTGGTCGACAGTGCGGCTATGATTTTAGTCAAGTCTCCAACGAAGCTCAACGGAATCATGATCACCTCCAACATGTTTGGCGACATTTTGTCCGACGAGGCCAGCGTTATTCCCGGTTCCTTGGGCCTCCTACCTTCCGCGTCTCTTTGCTTCTCTACCAGACCACAAACAAAGCCTTTGGTCTCTACGAACCATGTCATGGCCTCTGCCCCAGACCTTGCCCCAGAACAAGGTGAATCCAGTTGCCACCATTTTGTCGGCAGCAATGATGCTCAAGCTCTCGCTTCATTTGAGTGGGTCACGCTGGACCTTGAGTCTAAGACGGGATTTAGACCAATTACACGAATTGGCCTTTATGATCATTATGTCCGAAGATCATGATGCTGTATTCAGGTTTGCATACTCTAAGTTCTTTTTTCAATTGGGCGGTTAAAAACCACCAGGATGGGTAAAGGAATGGAATGTTGGCCGTCCGTGTCAAAGAAACAGGGAGACCTAGTTGCTTTTATCAGCGGTGTACCATGTGATTTAACTGTTAGAAAAAATACTGTAAAATCTGTTGAAATCAACTTCTTGTGTGTTCATAAGCAGTTAAGATCTAAGGAGACTGGCGCCATTGCTGATCAAGGAAGTCACTAGAAGGGTCAACTTACATAACATTTGGCAGGCTTTGTATACATCCGGTACGGTTTTACCAAAGCCTGTGACTACATGTAGGTACGGCCACAGACCATTGAATTGGGCCCAAACTTTTTGAAGTGGGCTTTAGTTCCCTAACCAACCTGGTGAAACTAAGGCTAGTATGGTTGCTAAACTAAGTCTCGGGAAGTGAAATAATGAGGAATATTGATGAGGGTAGGGCCAGAGTGGTTCGAAATATCAGTAAATCAAAGTCACTGAAAAATGGGCCTTTCCTTGTTGGTGTTTTCCGTAATCAACCTTTAGAAGACGTTATCTAAAGCTAGCAAAGAGCCTTAATTTTGGATTTTGTACAGTTTACATGGTTCTGAAAACGTGGATGATTATTCTAGGCCAACTTGATATCTCCCGTTATTTCATAGGTTCTGTTCTTAATAAACCTGGGAATAGAGAATGCACTAATGACCCATAAGTTCATCATTCCATTATTAGATTCCGAAGTGGGACGGAGAGGGGAAATTGATTGACTGGGATGATGCAAGTTCGTTTTGGGGGACAAGATGAAAGGGAGATACATTTTTAGCAGGTGGGAAACAAATGCCATTATGCTCAATATTTTAGGGTCTGATGGTGCCAAATGGCGAACTTGAACTTTGTAAAAAGAGCACTTGAAACTACAAGCGGCTTCTGTCTATCTTTACGGGAAGTCAACTAGACCAAAGAGAAAAATGGGTCATGTTAACATTGTTTCGGGTTCTATGTCTGATTGTGATACGTAAACTTGCATACATTTGAGGGCTCTGGTGGCCTTCCGATAACAAAATCAACAGAAAATGCGGTTTCAGGCACCTCTAAAGCTCCATTAGTGGGTGTTATAATGGGTTCAGATTCGGATTTACCTGTCATGTCCTGCTGGTTGTAATTATCTTAAAGAAGTTTGGTGTTCCGTTTGAAAGGTCACCATTGTGTCAGCACATAGAACCCCACAAAGGATGGCCAAGTATGCGATTGAGGCACCGAGGAGAGGAGTTAAGATGTATAATTGCCGGTGCTGGCGGTGCTGCTCATTTAAAAGATTAGAGACTTATGGATCACTGTTTTGCCAAACAGGCCTTCCACCTTATTCACCCAGACGGACTCATTCTTTGACTTGGGAGGTCATTCTATTTTAGCAACTAGAATGATTTTTGAATTGAGAAAAAAACTATTCATTGATGTTCCATTAGGGACTATTTTCAAGCACCCAACCATTTCATCATTTGCTTCAGCAGTTCAAAGGTTATCAAACCATGGAAAGATGGTTCTGAAACAGCGGAAAATGATGCCGTAGGAAAATGAAAACGCCTCAAAGATTGATTATTATGAAGACGCGGTTAAACTTTCAAAGACCCCAATTGAAACATACATATCAGACATTGGAGAGACTTGATCCTTCGAAAGAAATCAATATTTTCCTTACTTGGTGCAACAGGTTTCTTGGGTACTTTCATTGCCGAAGGAACTATTACAGCGTTCTGAACT
>ST46
AATCCCCAAACCATTTGTATCCATACTGGAATTGGGTTTTTGGATCATATGCTACACGCATTAGCCAAACATTCAGGGTGGTCCCTCATTGTTGAGTGCATTGGTGATTTTACATATTGACGACCATCACACAATGCGAAGACCGTGGGCATTGCATTGGGTGAGGGCGTTTCACGAGGCGCTTACGGCCCACGGTCCCATCAGAGGTGTCAAGAGATTTGGCTATGCCCTATGCACCATTGGATGAGGCCCTAAGTAGGGCTGTTGTTGATTTAAGTAATTCGCCCGTTTGCCGTTGTAGAACTAGGTTTGAAAAAGAGAAAAGATTGGCGACTTGAGCTGTGAGATGATTCCCCATGTTTTAGAGGAGTTTTGCAACTTCTGCAAGACCTCACTATGCATGTTGATTGGTAACTTTGCCAGCCGACAAGCTACTCGGTCTCTCTCCCTTGAAGAGCGAGATCGTCAAGGGGACGGACATTTTGATTGTTAGAGAGTTGGTTGGAGGTATCTACTTTGGGGAGAGAGAGGAGGACACGGGAAGGTGGTAGAGCGTGGGATACTGAGGCGTACTCGGTTGAGGAAGTTACTAGAATCACTAGAATGGCGGCATTTCTAGCGTTACAGAACGATCCGCCATTACCCCGTATGGTCTATTGATAAGGCCAACGTTTTGGCATCGTCCCGATTATGGAGAGAAAACCGTTGAACCATGTCATGGCAACGGAATTCCCGCAATTGACTTCTACAGCATCAGTTGGTCGACAGTGCGGCTATGATTTTAGTCAAGTCTCCAACGAAGCTCAACGGAATCATGATCACCTCCAACATGTTTGGCGACATTTTGTCCGACGAGGCCAGCGTTATTCCCGGTTCCTTGGGCCTCCTACCTTCCGCGTCTCTTTGCTTCTCTACCAGACCACAAACAAAGCCTTTGGTCTCTACGAACCATGTCATGGCCTCTGCCCCAGACCTTGCCCCAGAACAAGGTGAATCCAGTTGCCACCATTTTGTCGGCAGCAATGATGCTCAAGCTCTCGCTTCATTTGAGTGGGTCACGCTGGACCTTGAGTCTAAGACGGGATTTAGACCAATTACACGAATTAGCCTTTATGATCATTATGTCTGAAGATCATGATGCTGTATTCAGGTTTGCATACTCTAAGTTCTTTTTTCAATTGGGCGGTTAGAAACCACCAGGATGGGTAAAGGAATGGAATGTTGGCTGTCCGTGTCAAAGAAACAGGGAGACCTAGTTGCTTTTATCAGCGGTGTACCATGTGATTTAACTGTTAGAAAAAATACTGTAAAATCTGTTGAAATCAACTTCTTGTGTGTTCATAAGCAGTTAAGATCTAAGGAGACTGGCGCCATTGCTGATCAAGGAAGTCACTAGAAGGGTCAACTTACATAACATTTGGCAGGCTTTGTATACATCCGGTACGGTTTTACCAAAGCCTGTGACTACATGTAGGTACGGCCACAGACCATTGAATTGGGCCCAAACTTTTTGAAGTGGGCTTTAGTTCCCTAACCAACCTGGTGAAACTAAGGCTAGTATGGTTGCTAAACTAAGTCTCGGGAAGTGAAATAATGAGGAATATTGATGAGGGTAGGGCCAGAGTGGTTCGAAATATCAGTAAATCAAAGTCACTGAAAAATGGGCCTTTCCTTGTTGGTGTTTTCCGTAATCAACCTTTAGAAGACGTTATCTAAAGCTAGCAAAGAGCCTTAATTTTGGATTTTGTACAGTTTACATGGTTCTGAAAACGTGGATGATTATTCTAGGCCAACTTGATATCTCCCGTTATTTCAAAGGTTCTGTTCTTAATAAACCTGGGAATAGAGAATGCACTAATGACCCATAAGTTCATCATTCCATTATTAGATTCCGAAGTGGGCCGGAGAGGGGAAATTGATTGACTGGGATGATGCAAGTTCGTTTTGGGGGACAAGATGAAAGGGAGATACATTTTTAGCAGGTGGGAAACAAATGCCATTATGCTCAATATTTTAGGGTCTGATAGTGCCAAATGGCGAACTTGAACTTTGTAGGAAGAGCACTTGAAACTACAAGCGGCTTCTGTCTATCTTTACGGGAAGTCAACTAGACCAAAGAGAAAAATGGGTCATGTTAACATTGTTTCGGGTTCTATGTCTGATTGTGAAACGTAAACTTGCATACATTTGAGGGCTCTGGTGGCCTTCCGATAACAAAATCAACAGAAAATGCGGTTTCAGGCACCTCTAAAGCTCCATTAGTGGGTGTTATAATGGGTTCAGATTCGGATTTACCTGTCATGTCCTGCTGGTTGTAATTATCTTAAAGAAGTTTGGTGTTCCGTTTGAAAGGTCACCATTGTGTCAGCACATAGAACCCCACAAAGGATGGCCAAGTATGCGATTGAGGCACCGAGGAGAGGGGTTAAGATGTATAATTGCCGGTGCTGGCGGTGCTGCTCATTTAAAAGATTAGAGACTTATGGATCACTGTTTTGCCAAACAGGCCTTCCACCTTATTCACCCAGACGGACTCATTCTTTGACTTGGGAGGTCATTCTATTTTAGCAACTAGAATGATTTTTGAATTGAGAAAAAAACTATTCATTGATGTTCCATTAGGGACTATTTTCAAGCACCCAACCATTTCATCATTTGCTTCAGCAGTTCAAAGGTTATCAAACCATGGAAAGATGGTTCTGAAACAGCGGAAAATGATGCCGTAGGAAAATGAAAACGCCTCAAAGATTGATTATTATGAAGACGCGGTTAAACTTTCAAAGACCCCAATTGAAACATACATATCAGACATTGGAGAGACTTGATCCTTCGAAAGAAATCAATATTTTCCTTACCTGGTGCAACAGGTTTCTTGGGTACTTTCATTGCCGAAGGAACTATTACAGCGTTCTGAACT
>ST47
AATCCCCAAACCATTTGTATCCATACTGGAATTGGGTTTTTGGATCATATGCTACACGCATTAGCCAAACATTCAGGGTGGTCCCTCATTGTTGAGTGCATTGGTGATTTTACATATTGACGACCATCACACAATGCGAAGACTGTGGGCATTGCATTGGGTGAGGGCGTTTCACGAGGCGCTTACGGCCCACGGTCCCATCAGAGGTGTCAAGAGATTTGGCTATGCCCTATGCACCATTGGATGAGGCCCTAAGTAGGGCTGTTGTTGATTTAAGTAATTCGCCCGTTTGCCGTTGTAGAACTAGGTTTGAAAAAGAGAAAAGATTGGCGACTTGAGCTGTGAGATGATTCCCCATGTTTTAGAGGAGTTTTGCAACTTCTGCAAGACCTCACTATGCATGTTGATTGGTAACTTTGCCAGCCGACAAGCTACTCGGTCTCTCTCCCTTGAAGAGCGAGATCGTCAAGGGGACGGACATTTTGATTGTTAGAGAGTTGGTTGGAGGTATCTACTTTGGGGAGAGAGAGGAGGACACGGGAAAGTGGTAGAGCGTGGGATACTGAGGCGTACTCGGTTGAGGAAGTTACTAGAATCACTAGAATGGCGGCATTTCTAGCGTTACAGAACGATCCGCCATTACCCGGTATGGTCTATTGATAAGGCCAACGTTTTGGCATCGTCCCGATTATGGAGGGAAAACCGTTGAACCATGTCATGGCAACGGAATTCCCGCAATTGACTTCTACAGCATCAGTTGGTCGACAGTGCGGCTATGATTTTAGTCAAGTCTCCAACGAAGCTCAACGGAATCATGATCACCTCCAACATGTTTGGCGACATTTTGTCCGACGAGGCCAGCGTTATTCCCGGTTCCTTGGGCCTCCTACCTTCCGCGTCTCTTTGCTTCTCTACCAGACCACAAACAAAGCCTTTGGTCTCTACGAACCATGTCATGGCCTCTGCCCCAGACCTTGCCCCAGAACAAGGTGAATCCAGTTGCCACCATTTTGTCGGCAGCAATGATGCTCAAGCTCTCGCTTCATTTGAGTGGGTCACGCTGGACCTTGAGTCTAAGACGGGATTTAGACCAATTACACGAATTGGCCTTTATGATCATTATGTCCGAAGATCATGATGCTGTATTCAGGTTTGCATACTCTAAGTTCTTTTTTCAATTGGGCGGTTAAAAACCACCAGGATGGGTAAAGGAATGGAATGTTGGCCGTCCGTGTCAAAGAAACAGGGAGACCTAGTTGCTTTTATCAGCGGTGTACCATGTGATTTAACTGTTAGAAAAAATACTGTAAAATCTGTTGAAATCAACTTCTTGTGTGTTCATAAGCAGTTAAGATCTAAGGAGACTGGCGCCATTGCTGATCAAGGAAGTCACTAGAAGGGTCAACTTACATAACATTTGGCAGGCTTTGTATACATCCGGTACGGTTTTACCAAAGCCTGTGACTACATGTAGGTACGGCCACAGACCATTGAATTGGGCCCAAACTTTTTGAAGTGGGCTTTAGTTCCCTAACCAACCTGGTGAAACTAAGGCTAGTATGGTTGCTAAACTAAGTCTCGGGAAGTGAAATAATGAGGAATATTGATGAGGGTAGGGCCAGAGTGGTTCGAAATATCAGTAAATCAAAGTCACTGAAAAATGGGCCTTTCCTTGTTGGTGTTTTCCGTAATCAACCTTTAGAAGACGTTATCCAAAGCTAGCAAAGAGCCTTAATTTTGGATTTTGTACAGTTTACATGGTTCTGAAAACGTGGATGATTATTCTAGGCCAACTTGATATTTCCCGTTATTTCTTAGGTTTTGTTCTTAATAAACCTGGGAATAGAGAATGCACTAATGACCCATAAGTTCATCATTCCATTATTAGATTCCGAAGTGGGCCGGAGAGGGGAAATTGATTGACTGGGATGATGCAAGTTCTTTTTGGGGGACAAGATGAAAGGGAGATACATTTTTAGCAGGTGGGAAACAAATGCCATTATGCTCAATATTTTAGGGTCTGATGGTGCCAAATGGCGAACTTGAACTTTGTAAAAAGAGCACTTGAAACTACAAGCGGCTTCTGTCTATCTTTACGGGAAGTCAACTAGACCAAAGAGAAAAATGGGTCATGTTAACATTGTTTCGGGTTCTATGTCTGATTGTGATACGTAAACTTGCATACATTTGAGGGCTCTGGTGGCCTTCCGATAACAAAATCAACAGAAAATGCGGTTTCAGGCACCTCTAAAGCTCCATTAGTGGGTGTTATAATGGGTTCAGATTCGGATTTACCTGTCATGTCCTGCTGGTTGTAATTATCTTAAAGAAGTTTGGTGTTCCGTTTGAAAGGTCACCATTGTGTCAGCACATAGAACCCCACAAAGGATGGCCAAGTATGCGATTGAGGCACCGAGGAGAGGAGTTAAGATGTATAATTGCCGGTGCTGGCGGTGCTGCTCATTTAAAAGATTAGAGACTTATGGATCACTGTTTTGCCAAACAGGCCTTCCACCTTATTCACCCAGACCGACTCATTCTTTGACTTGGGAGGTCATTCTATTTTAGCAACTAGAATGATTTTTGAATTGAGAAAAAAACTATTCATTGATGTTCCATTAGGGACTATTTTCAAGCACCCAACCATTTCATCATTTGCTTCAGCAGTTCAAAGGTTATCAAACCATGGAAAGATGGTTCTGAAACAGCGGAAAATGATGCCGTAAGAAAATGAAAACGCCTCAAAGATTGATTATTATGAAGACGCGGTTAAACTTTCAAAGACCCCAATTGAAACATACATATCAGACATTGGAGAGACTTGATCCTTCGAAAGAAATCAATATTTTCCTTACCTGGTGCAACAGGTTTCTTGGGTACTTTCATTGCCGAAGGAACTATTACAGCGTTCTGAACT
>ST48
AATCCCCAAACCATTTGTATCCATACTGGAATTGGGTTTTTGGATCATATGCTACACGCATTAGCCAAACATTCAGGGTGGTCCCTCATTGTTGAGTGCATTGGTGATTTTACATATTGACGACCATCACACAATGCGAAGACTGTGGGCATTGCATTGGGTGAGGGCGTTTCACGAGGCGCTTACGGCCCACGGTCCCATCAGAGGTGTCAAGAGATTTGGCTATGCCCTATGCACCATTGGATGAGGCCCTAAGTAGGGCTGTTGTTGATTTAAGTAATTCGCCCGTTTGCCGTTGTAGAACTAGGTTTGAAAAAGAGAAAAGATTGGCGACTTGAGCTGTGAGATGATTCCCCATGTTTTAGAGGAGTTTTGCAACTTCTGCAAGACCTCACTATGCATGTTGATTGGTAACTTTGCCAGCCGACAAGCTACTCGGTCTCTCTCCCTTGAAGAGCGAGATCGTCAAGGGGACGGACATTTTGATTGTTAGAGAGTTGGTTGGAGGTATCTACTTTGGGGAGAGAGAGGAGGACACGGGAAGGTGGTAGAGCGTGGGATACTGAGGCGTACTCGGTTGAGGAAGTTACTAGAATCACTAGAATGGCGGCATTTCTAGCGTTACAGAACGATCCGCCATTACCCGGTATGGTCTATTGATAAGGCCAACGTTTTGGCATCGTCCCGATTATGGAGGGAAAACCGTTGAACTATGTCATGGCAACGGAATTCCCGCAATTGACTTCTACAGCATCAGTTGGTCGACAGTGCGGCTATGATTTTAGTCAAGTCTCCAACGAAGCTCAACGGAATCATGATCACCTCCAACATGTTTGGCGACATTTTGTCCGACGAGGCCAGCGTTATTCCCGGTTCCTTGGGCCTCCTACCTTCCGCGTCTCTTTGCTTCTCTACCAGACTACAAACAAAGCCTTTGGTCTCTACGAACCATGTCATGGCCTCTGCCCCAGACCTTGCCCCAGAACAAGGTGAATCCAGTTGCCACCATTTTGTCGGCAGCAATGATGCTCAAGCTCTCGCTTCATTTGAGTGGGTCACGCTGGACCTTGAGTCTAAGACGGGATTTAGACCAATTACACGAATTAGCCTTTATGATCATTATGTCTGAAGATCATGATGCTGTATTCAGGTTTGCATACTCTAAGTTCTTTTTTCAATTGGGCGGTTAGAAACCACCAGGATGGGTAAAGGAATGGAATGTTGGCTGTCCGTGTCAAAGAAACAGGGAGACCTAGTTGCTTTTATCAGCGGTGTACCATGTGATTTAACTGTTAGAAAAAATACTGTAAAATCTGTTGAAATCAACTTCTTGTGTGTTCATAAGCAGTTAAGATCTAAGGAGACTGGCGCCATTGCTGATCAAGGAAGTCACTAGAAGGGTCAACTTACATAACATTTGGCAGGCTTTGTATACATCCGGTACGGTTTTACCAAAGCCTGTGACTACATGTAGGTACGGCCACAGACCATTGAATTGGGCCCAAACTTTTTGAAGTGGGCTTTAGTTCCCTAACCAACCTGGTGAAACTAAGGCTAGTATGGTTGCTAAACTAAGTCTCGGGAAGTGAAATAATGAGGAATATTGATGAGGGTAGGGCCAGAGTGGTTCGAAATATCAGTAAATCAAAGTCACTGAAAAATGGGCCTTTCCTTGTTGGTGTTTTCCGTAATCAACCTTTAGAAGACGTTATCTAAAGCTAGCAAAGAGCCTTAATTTTGGATTTTGTACAGTTTACATGGTTCTGAAAACGTGGATGATTATTCTAGGCCAACTTGATATCTCCCGTTATTTCAAAGGTTCTGTTCTTAATAAACCTGGGAATAGAGAATGCACTAATGACCCATAAGTTCATCATTCCATTATTAGATTCCGAAGTGGGACGGAGAGGGGAAATTGATTGACTGGGATGATGCAAGTTCGTTTTGGGGGACAAGATGAAAGGGAGATACATTTTTAGCAGGTGGGAAACAAATGCCATTATGCTCAATATTTTAGGGTCTGATAATGCCAAATGGCGAACTTGAACTTTGTAGGAAGAGCACTTGAAACTACAAGCGGCTTCTGTCTATCTTTACGGGAAGTCAACTAGACCAAAGAGAAAAATGGGTCATGTTAACATTGTTTCGGGTTCTATGTCTGATTGTGAAACGTAAACTTGCATACATTTGAGGGCTCTGGTGGCCTTCCGATAACAAAATCAACAGAAAATGCGGTTTCAGGCACCTCTAAAGCTCCATTAGTGGGTGTTATAATGGGTTCAGATTCGGATTTACCTGTCATGTCCTGCTGGTTGTAATTATCTTAAAGAAGTTTGGTGTTCCGTTTGAAAGGTCACCATTGTGTCAGCACATAGAACCCCACAAAGGATGGCCAAGTATGCGATTGAGGCACCGAGGAGAGGGGTTAAGATGTATAATTGCCGGTGCTGGCGGTGCTGCTCATTTAAAAGATTAGAGACTTATGGATCACTGTTTTGCCAAACAGGCCTTCCACCCTATTCACCCAGACGGACTCATTCTTTGACTTGGGAGGTCATTCTATTTTAGCAACTAGAATGATTTTTGAATTGAGAAAAAAACTATTCATTGATGTTCCATTAGGGACTATTTTCAAGCACCCAACCATTTCATCATTTGCTTCAGCAGTTCAAAGGTTATCAAACCATGGAAAGATGGTTCTGAAACAGCGGAAAATGATGCCGTAGGAAAATGAAAACGCCTCAAAGATTGATTATTATGAAGACGCGGTTAAACTTTCAAAGACCCCAATTGAAACATACATATCAGACATTGGAGAGACTTGATCCTTCGAAAGAAATCAATATTTTCCTTACCTGGTGCAACAGGTTTCTTGGGTACTTTCATTGCCGAAGGAACTATTACAGCGTTCTGAACT
>ST49
AATCCCCAAACCATTTGTATCCATACTGGAATTGGGTTTTTGGATCATATGCTACACGCATTAGCCAAACATTCAGGGTGGTCCCTCATTGTTGAGTGCATTGGTGATTTTACATATTGACGACCATCACACAATGCGAAGACCGTGGGCATTGCATTGGGTGAGGGCGTTTCACGAGGCGCTTACGGCCCACGGTCCCATCAGAGGTGTCAAGAGATTTGGCTATGCCCTATGCACCATTGGATGAGGCCCTAAGTAGGGTTGTTGTTGATTTAAGTAATTCGCCCGTTTGCCGTTGTAGAACTAGGTTTGAAAAAGAGAAAAGATTGGCGACTTGAGCTGTGAGATGATTCCCCATGTTTTAGAGGAGTTTTGCAACTTCTGCAAGACCTCACTATGCATGTTGATTGGTAACTTTGCCAGCTGACAAGCTACTCGGTCTCTCTCCCTTGAAGAGCGAGATCGTCAAGGGGACGGACATTTTGATTGTTAGAGAGTTGGTTGGAGGTATCTACTTTGGGGAGAGAGAGGAGGACACGGGAAGGTGGTAGAGCGTGGGATACTGAGGCGTACTCGGTTGAGGAAGTTACTAGAATCACTAGAATGGCGGCATTTCTAGCGTTACAGAACGATCCGCCATTACCCCGTATGGTCTATTGATAAGGCCAACGTTTTGGCATCGTCCCGATTATGGAGGGAAAACCGTTGAACCATGTCATGGCAACGGAATTCCCGCAATTGACTTCTACAGCATCAGTTGGTCGACAGTGCGGCTATGATTTTAGTCAAGTCTCCAACGAAGCTCAACGGAATCATGATCACCTCCAACATGTTTGGCGACATTTTGTCCGACGAGGCCAGCGTTATTCCCGGTTCCTTGGGCCTCCTACCTTCCGCGTCTCTTTGCTTCTCTACCAGACCACAAACAAAGCCTTTGGTCTCTACGAACCATGTCATGGCCTCTGCCCCAGACCTTGCCCCAGAACAAGGTGAATCCAGTTGCCACCATTTTGTCGGCAGCAATGATGCTCAAGCTCTCGCTTCATTTGAGTGGGTCACGCTGGACCTTGAGTCTAAGACGGGATTTAGACCAATTACACGAATTAACCTTTATGATCATTATGTCCGAAGATCATGATGCTGTATTCAGGTTTGCATACTCTAAGTTCTTTTTTCAATTGGGCGGTTAAAAACCACCAGGATGGGTAAAGGAATGGAATGTTGGCCGTCCGTGTCAAAGAAACAGGGAGACCTAGTTGCTTTTATCAGCGGTGTACCATGTGATTTAACTGTTAGAAAAAATACTGTAAAATCTGTTGAAATCAACTTCTTGTGTGTTCATAAGCAGTTAAGATCTAAGGAGACTGGCGCCATTGCTGATCAAGGAAGTCACTAGAAGGGTCAACTTACATAACATTTGGCAGGCTTTGTATACATCCGGTACGGTTTTACCAAAGCCTGTGACTACATGTAGGTACGGCCACAGACCATTGAATTGGGCCCAAACTTTTTGAAGTGGGCTTTAGTTCCCTAGCCAACCTGGTGAAACTAAGGCTAGTATGGTTGCTAAACTAAGTCTCGGGAAGTGAAATAATGAGGAATATTGATGAGGGTAGGGCCAGAGTGGTTCGAAATATCAGTAAATCAAAGTCACTGAAAAATGGGCCTTTCCTTGTTGGTGTTTTCCGTAATCAACCTTTAGAAGACGTTATCCAAAGCTAGCAAAGAGCCTTAATTTTGGATTTTGTACAGTTTACATGGTTCTGAAAACGTGGATGATTATTCTAAGCCAACTTGATATTTCCCGTTATTTCAAAGGTTTTGTTCTTAATAAACCTGGGAATAGAGAATGCACTAATGACCCATAAGTTCATCATTCCATTATTAGATTCCGAAGTGGGCCGGAGAGGGGAAATTGATTGACTGGGATGATGCAAGTTCGTTTTGGGGGACAAGATGAAAGGGAGATACATTTTTAGCAGGTGGGAAACAAATGCCATTATGCTCAATATTTTAGGGTCTGATGGTGCCAAATGGCGAACTTGAACTTTGTAAGAAGAGCACTTGAAACTACAAGCAGCTTCTGTCTATCTTTACGGGAAGTCAACTAGACCAAAGAGAAAAATGGGTCATGTTAACATTGTTTCGGGTTCTATGTCTGATTGTGAAACGTAAACTTGCATACATTTGAGGGCTCTGGTGGCCTTCCGATAACAAAATCAACAGAAAATGCGGTTTCAGGCACCTCTAAAGCTCCATTAGTGGGTGTTATAATGGGTTCAGATTCGGATTTACCTGTCATGTCCTGCTGGTTGTAATTATCTTAAAGAAGTTTGGTGTTCCGTTTGAAACGTCACCATTGTGTCAGCACATAGAACCCCACAAAGGATGGCCAAGTATGCGATTGAGGCACCGAGGAGAGGAGTTAAGATGTATAATTGCCGGTGCTGGCGGTGCTGCTCATTTAAAAGATTAGAGACTTATGGATCACTGTTTTGCCAAACAGGCCTTCCACCTTATTCACCCAGACCGACTCATTCTTTGACTTGGGAGGTCATTCTATTTTAGCAACTAGAATGATTTTTGAATTGAGAAAAAAACTATTCATTGATGTTCCATTAGGGACTATTTTCAAGCACCCAACCATTTCATCATTTGCTTCAGCAGTTCAAAGGTTATCAAACCATGGAAAGATGGTTCTGAAACAGCGGAAAATGATGCCGTAAGAAAATGAAAACGCCTCAAAGATTGATTATTATGAAGACGCGGTTAAACTTTCAAAGACCCCAATTGAAACATACATATCAGACATTGGAGAGACTTGATCCTTCGAAAGAAATCAATATTTTCCTTACCTGGTGCAACAGGTTTCTTGGGTACTTTCATTGCCGAAGGAACTATTACAGCGTTCTGAACT
>ST5
[truncated: 169,586 more chars]
